# Supplementary material for: Spatially resolved single-cell atlas unveils a distinct cellular signature of fatal lung COVID-19 in a Malawian population
Source: Nat Med. 2024 Nov 20;30(12):3765–77. doi: 10.1038/s41591-024-03354-3 (PMC11645280; doi:10.1038/s41591-024-03354-3)
Supplement: Supplementary file 3 — Additional clinical information. [file 41591_2024_3354_MOESM3_ESM.xlsx]

## Sheet: Final Supplemental table 1
Case	Group	Circulating variant	Diagnosis	rural or urban	Malaria transmission home village	AM SARS-CoV2 PCR	PM SARS-CoV2 PCR	PM CT	HIV status	CD4 count	ART	Sex	Age (years)	Abdo circ (cm)	MUAC (cm)	Nutrition status	Pre-existing condition(s)	Smoking status	Respiratory symptoms	Oxygen required at admission	O2 Sats (%) in air at admission	Beta-lactam antibiotic administered	Steroids administered	Days from symptom onset to death	Days from symptom onset to hospital admission	Days from hospital admission to MITS	PMI to MITS initiation (hours)	Lung pathology diagnosis
1	LRTD	n/a	Pulmonary TB	urban	medium	0	0	>38	1	89	TDF, 3TC, DTG	M	45-50	60.5	17.5	Severely undernourished	HIV, TB	1	1	1	79	1	1	13	7	6	8.85	Pulmonary TB
2	Non-LRTD	n/a	Sepsis (Urosepsis)	rural	High	0	0	>38	1	missing	TDF, 3TC, DTG	F	50-55	78.4	22.5	Severely undernourished	HIV	0	0	1	88	1	0	4	2	2	10.4833	None
3	Covid-19	Beta	Covid-19	urban	high	1	1	27.3287	1	126	None	M	56-60	98.1	30.3	Overweight	HIV, TB, DM2, HT	0	1	1	87	1	1	7	3	4	9.08333	COVID-19 pneumonia
4	LRTD	n/a	Pnemonia	rural	high	0	0	>38	0	n/a	n/a	F	60-65	76.3	27.2	Normal	HT	0	1	0	92	1	0	9	4	5	2.41667	Bacterial pneumonia
5	Covid-19	Beta	Covid-19	rural	high	1	1	NA	1	142	None	M	55-60	102	30.5	Obese	HIV, DM2, HT	0	1	1	82	1	1	6	3	3	5.01667	COVID-19 pneumonia
6	Covid-19	Beta	Covid-19	urban	low	1	1	NA	1	234	None	M	50-55	102.1	32.4	Obese	HIV, DM2, HT	0	1	1	40	1	1	7	5	2	4	COVID-19 pneumonia
7	Covid-19	Beta	Covid-19	urban	medium	1	1	27.2665	1	290	TDF, 3TC, DTG	F	50-55	120.5	41	Obese (Extreme)	HIV, metastatic adenocarcinoma	0	1	1	(92 on O2)	1	1	4	1	3	4.71667	None
8	Covid-19	Beta	Covid-19	urban	medium	1	1	20.6623	1	301	TDF, 3TC, DTG	F	45-50	113	50.1	Obese (Extreme)	HIV, HT, asthma	0	1	1	(77 on O2)	0	1	8	5	3	6.35	COVID-19 pneumonia
9	Covid-19	Beta	Covid-19	rural	high	1	1	NA	0	n/a	n/a	F	50-55	103.8	35	Obese	None	0	1	1	82	1	1	8	1	7	5.63333	COVID-19 pneumonia
10	LRTD	n/a	TB	rural	high	0	0	>38	1	116	TDF, 3TC, DTG	F	50-56	84	23.9	Normal	HIV, TB	0	1	0	96	1	0	17	4	13	2.8	Disseminated TB
11	LRTD	n/a	Squamous cell Carcinoma of Lung*	rural	high	0	1	37.3449	1	missing	TDF, 3TC, DTG	F	60-65	53.5	16	Extremely undernourished	HIV	1	1	1	(99 on O2)	1	0	10	7	3	2.91667	Lung cancer (squamous cell carcinoma)
12	Covid-19	Delta	Covid-19 + Sepsis from bowel perforation	rural	high	1	1	15.9401	0	n/a	n/a	F	60-66	82.5	22.5	Cachectic	None	0	1	0	98	1	0	29 (2)^	14	15	8.98333	Covid-19 pneumonia (early)
13	Covid-19	Delta	Covid-19	urban	low	1	1	25.4402	0	n/a	n/a	F	70-75	88.9	33.05	Obese	DM2, HT	0	1	1	76	1	1	20	8	12	5.73333	COVID-19 pneumonia
14	LRTD	n/a	Bacterial Pneumonia	rural	high	0	0	>38	0	n/a	n/a	M	60-65	75.1	23.5	Underweight	HT	0	1	0	99	1	0	5	2	3	9.38333	Bacterial pneumonia
15	Covid-19	Delta	Covid-19	urban	medium	1	1	27.3609	0	n/a	n/a	M	55-60	88.5	29.1	Overweight	None	0	1	1	28	1	1	5	3	2	10.4833	COVID-19 pneumonia
16	Non-LRTD	Delta	Stroke	rural	high	0	0	>38	0	n/a	n/a	F	50-55	88	33.05	Overweight	None	0	0	0	98	0	0	2	0	2	9.25	None
Median (IQR), as applicable													55 (51.25, 60)											7.5 (5-12.3)	3.5 (2-6.5)	3 (2.3-6.8)	6.0 (4.2-9.2)
Abbreviations: AM = antemortem, MITS = miminally invasive tissue sampling, NA = not available, PM = postmortem, PMI = postmortem interval
*Included in the pneumonia group as they had a parenchymal lung disease
^Initial illness lasted 29 days but this was with bowel symptoms relating to her eventually confirmed abdominal obstruction (Richter's hernia). Was Covid-19 negative on admission to QECH (16 days prior and respiratory covid symptoms started 2 days prior to death
Legend:
Column A. Case identifier number.
Column B. Group.
Column C. Diagnosis. Underlying cause of death.
Column D.Antemortem SARS-CoV2 PCR. 0 (Negative), 1 (Positive).
Column E. Postmortem SARS-CoV2 PCR. 0 (Negative), 1 (Positive).
Column F. Postmortem COVID-19 CT value.
Column G. HIV status. 0 (Negative), 1 (Positive).
Column H. Sex. M (Male), F (Female).
Column I. Age in years.
Column J. Smoking. 0 (Never or unknown), 1 (Current).
Column K. Respiratory symptoms. Sore throat, congestion, productive or dry cough, shortness of breath or hypoxia, or chest pain. 0 (No), 1 (Yes).
Column L. Oxygen required at admission. 0 (No), 1 (Yes).
Column M. Beta-lactam antibiotic administered. 0 (No), 1 (Yes).
Column N. Steroids administered. 0 (No), 1 (Yes).
Column O. Days from symptom onset to death.
Column P. Days from symptom onset to hospital admission.
Column Q. Days from hospital admission to MITS.
Column R. Post-mortem interval. Hours from the time of death to time MITS started.
Column S. Lung pathology diagnosis. Diffuse alveolar damage (DAD), congestion
