# Supplementary material for: Spatially resolved single-cell atlas unveils a distinct cellular signature of fatal lung COVID-19 in a Malawian population
Source: Nat Med. 2024 Nov 20;30(12):3765–77. doi: 10.1038/s41591-024-03354-3 (PMC11645280; doi:10.1038/s41591-024-03354-3)
Supplement: Supplementary file 4 — Antemortem and postmortem laboratory results. [file 41591_2024_3354_MOESM4_ESM.xlsx]

## Sheet: Table
Case	AM_WBC	PM_WBC	AM_RBC	PM_RBC	AM_Haem	PM_Haem	AM_neutro_count	PM_neutro_count	AM_neutro_percent	PM_neutro_percent	AM_platelet	PM_platelet	AM_lymph_count	PM_lymph_count	AM_mono_count	PM_mono_count	AM_mono_percent	PM_mono_percent	AM_Neutro-lymph_ratio	PM_Neutro-lymph_ratio	AM_urea	AM_creatinine	PM_CD4
1	5.3	2.3	3.58	3.49	12.3	11.4	3.8	0.33	70.9	14.5	152	23	1.4	1.75	Not done	0.14	Not done	6	2.71429	0.188571	164	3.4	89	1
2	NA	NA	NA	NA	NA	NA	NA	NA	NA	NA	NA	NA	NA	NA	NA	NA	NA	NA	NA	NA	NA	NA	NA	2
3	NA	16.1	NA	2.69	NA	8.1	NA	7.24	NA	45	NA	64	NA	1.67	NA	6.91	NA	42.9	NA	4.33533	NA	NA	126	3
4	NA	NA	NA	NA	NA	NA	NA	NA	NA	NA	NA	NA	NA	NA	NA	NA	NA	NA	NA	NA	NA	NA	NA	4
5	9.43	6.4	4.62	3.7	13.2	11	8.52	3.35	90.3	52.7	129	117	0.6	1.24	0.3	1.61	3.2	25.4	14.2	2.70161	75.84	1.5	142	5
6	NA	19.4	NA	5.17	NA	15.7	NA	8.02	NA	41.4	NA	173	NA	3.57	NA	7.32	NA	37.8	NA	2.2465	NA	NA	234	6
7	NA	11	NA	4.31	NA	12.8	NA	0.96	NA	8.7	NA	90	NA	7.84	NA	1.71	NA	15.5	NA	0.122449	NA	NA	290	7
8	8.31	15.2	4.32	3.38	15.3	12.6	5.25	2.35	63.3	15.5	166	114	2.04	8.03	0.95	4.16	11.4	27.4	2.57353	0.292653	NA	NA	301	8
9	5.1	22	4.63	5.95	12.2	16.2	4.21	3.93	82.6	17.9	211	196	2.04	5.29	0.95	12.1	3.1	55.1	2.06373	0.742911	NA	NA	363	9
10	6.99	12.6	5.07	2.33	15.5	7.5	6.08	5.94	86.9	47.3	91	186	0.56	5.26	0.27	1.08	3.9	8.6	10.8571	1.12928	NA	NA	116	10
11	19.52	1.7	5.44	2.38	12.3	5.5	18.17	0.57	93	34	658	63	0.56	1.01	0.77	0.08	3.9	4.8	32.4464	0.564356	NA	NA	NA	11
12	NA	12.5	NA	2.54	NA	7.9	NA	4.65	NA	37.3	NA	191	NA	2.86	NA	4.01	NA	32.1	NA	1.62587	35.46	1.47	NA	12
13	28.18	13.1	5.57	4.23	13.9	10.6	26.46	9.12	93.9	69.4	263	115	0.86	2.44	0.82	1.34	2.9	10.2	30.7674	3.7377	153.51	2.45	NA	13
14	7.16	3.4	4.52	5.03	12.7	14.4	5.32	2.62	74.3	77.6	243	128	1.31	0.6	0.45	0.11	6.3	3.4	4.06107	4.36667	NA	NA	NA	14
15	27.38	17	5.07	4.59	15.3	14.4	23.62	11.31	86.3	66.7	429	134	1.88	2.88	1.71	2.41	6.2	14.2	12.5638	3.92708	NA	NA	NA	15
16	6.09	15	5.18	5.55	14.9	16.2	4.58	11.1	75.1	74.1	203	245	1.15	2.28	0.34	1.32	5.6	8.8	3.98261	4.86842	NA	NA	NA	16

## Sheet: Key
	Full blood count - antemortem and postmortem if both available. I would include antemortem data even if it is only available in a few patients as we then have a comparison.
	1. White blood cell count (WBC)
	2. Haemoglobin (Haem) in g/L
	3. Red blood cell count (RBC)
	4. Neutrophil (Neutro)- total count and percentage
	5. Platelet count
	6. Lymphocyte count (Lymph) and percentage
	7. Monocyte (Mono) count and percentage
	7. Calculate neutrophil to lyphmphoctye ratio (based on counts)
	AM	Antemortem result taken during hospital admission
	PM	Postmortem result where blood was taken at autopsy
