# Supplementary material for: Spatially resolved single-cell atlas unveils a distinct cellular signature of fatal lung COVID-19 in a Malawian population
Source: Nat Med. 2024 Nov 20;30(12):3765–77. doi: 10.1038/s41591-024-03354-3 (PMC11645280; doi:10.1038/s41591-024-03354-3)
Supplement: Supplementary file 5 — Histopathology scoring for different organs. Each organ is in a different tab: lung, spleen, brain, bone marrow, liver and heart. [file 41591_2024_3354_MOESM5_ESM.xlsx]

## Sheet: Lung
case ID	cellularity	mono/macro	lymphocytes	plasma cells	neutrophils	eosinophils	megak's	DAD	alv. e'sema	alv. oedema	A. thickening	int.oedema	type II hyp	v. congest'n	haemorrhage	microthrombi	fibrin	leukocytoclastic vasculitis	collg'n+macro	granulation	syncytia	necrocis	f'bnoid v.necr	vascular amyloidosis	intussusception: angiogenesis	sprouting: angiogenesis	HIV
3 - right	3	2	2	1	1	0	1	3	0	0	2	1	1	2	0	0	2	0	1	1	1	0	0	0	0	0	1
3 - left	1	1	0	0	0	0	0	0	0	0	0	0	0	2	0	0	0	0	0	0	0	0	0	0	0	0	1
5 - right	1	0	0	0	0	0	0	0	2	0	0	0	0	1	0	0	0	0	0	0	0	0	0	0	0	0	1
5 - left	2	1	1	1	2	0	0	2	2	0	1	0	2	1	1	1	1	0	0	0	0	0	1	0	0	0	1
6 - right	2	2	1	1	1	0	1	2	2	1	1	1	1	1	1	1	1	0	1	1	0	0	0	0	0	0	1
6 - left	2	2	2	1	2	0	1	2	2	1	2	1	2	1	1	1	2	0	1	1	0	0	0	0	0	0	1
7	2	2	2	1	2	0	1	2	2	1	1	0	1	1	1	1	2	0	1	1	0	0	0	0	0	0	1
8 - right	2	2	2	1	2	0	1	3	2	1	2	1	2	2	2	1	2	0	1	1	1	1	0	0	0	0	1
8 - left	2	2	1	1	2	0	1	2	2	1	2	1	1	2	1	1	2	0	1	1	1	1	0	0	0	0	1
9 -right	3	2	2	1	2	0	2	2	2	2	2	1	2	2	1	1	2	0	1	1	1	1	0	0	0	0	0
9 - left	2	2	2	1	1	0	1	2	1	1	1	1	1	1	0	1	1	0	0	0	0	0	0	0	0	0	0
12	1	1	1	1	1	0	1	0	1	0	0	0	0	1	0	0	1	0	0	0	0	0	0	0	0	0	0
13	2	2	2	1	1	0	0	2	1	1	2	0	2	1	1	1	2	0	0	2	1	0	0	0	0	0	0
15	2	1	1	1	1	0	1	1	1	0	1	0	1	1	1	1	1	0	0	1	1	0	0	0	0	0	0
1 - right	3	1	1	1	3	0	1	3	0	0	1	0	0	0	0	0	2	0	0	0	0	2	0	0	0	0	1
1 - left	3	1	1	0	3	0	1	3	1	0	1	0	0	1	0	0	2	0	1	1	0	2	0	0	0	0	1
4 - right	2	0	0	0	2	0	0	1	2	1	0	1	0	1	2	0	1	0	0	0	0	0	0	0	0	0	0
4 - left	1	0	0	0	0	0	0	0	2	0	0	0	0	1	1	0	0	0	0	0	0	0	0	0	0	0	0
10	2	2	1	1	2	0	1	1	1	1	1	0	1	1	1	1	1	0	0	0	0	1	0	0	0	0	1
14	2	1	1	1	3	0	1	2	1	0	1	0	1	1	1	1	2	0	0	0	0	0	0	0	0	0	0
2	0	0	0	0	0	0	0	0	1	0	0	0	0	1	0	0	0	0	0	0	0	0	0	0	0	0	1
16	0	0	0	0	0	0	0	0	1	0	0	0	0	2	0	0	0	0	0	0	0	0	0	0	0	0	0

## Sheet: Spleen
Case ID	Avaliable or not	Cores present	Cores with target tissue	Other tissues present	Number of tissues present	Extramedullary haematopoiesis	Disorganisation of microarchitecture	White pulp hyperplasia	Red pulp congestion/ haemorrhage	Atrophy of red pulp	Atrophy of white pulp
3	1	6	3	Pancreas	3	0	4	0	6	0	0
5	1	3	3	0	0	0	0	0	0	1	1
6	1	2	2	0	0	0	0	0	0	1	1
7	1	4	1	Skeletal muscle, fat & pancreas	3	0	0	0	4	0	0
8	1	10	10	None	0	4	0	0	4	0	0
9	1	6	6	None	0	4	0	1	0	0	0
13	1	8	8	0	0	0	0	0	0	0	0
15	0
1	0
4	0
10	0
11	1	3	3	0	0	0	0	0	0	0	0
14	0
2	1	8	0
12	1	4	4	0	0	0	0	0	0	0	0
16	0
Score	(0= Unavailable, 1= Available)					(0=No, 1=Mild, Focal, 2=Mild, Diffuse, 3=Mod, Focal, 4=Mod, Diffuse, 5=Severe, Focal, 6=Severe, Diffuse)				(0= No, 1= Yes)	(0= No, 1= Yes)

## Sheet:  Brain
Case ID	Meninges present	Grey matter present	White matter present	Fungi	Haemorrhages	Pervascular inflammation	Remarkable diagnoses
3	0	1	1	0	0	0
5	0	1	1	0	0	0
6	0	1	1	0	0	1	Vasculitis, thrombosis
7	0	1	1	0	0	0
8	0	1	1	0	0	0
9	0	1	1	2	1	0
12	0	1	1	0	0	0
13	1	1	1	0	0	0
15	0	1	1	0	0	0
1	0	1	1	0	0	0
4	0	1	1	0	0	0
10	0	1	1	0	0	0
11	0	1	1	0	0	0
14	0	1	1	0	0	0
2	0	1	1	0	0	0
16	0	1	1	0	0	0
Score	(0= No, 1= Yes)			(0=No, 1=Mild, Focal, 2=Mild, Diffuse, 3=Mod, Focal, 4=Mod, Diffuse, 5=Severe, Focal, 6=Severe, Diffuse)

## Sheet:  Bone marrow
Case ID	Cellularity	Hemoporesis	Neoplastic infiltrate	Sample integrity - colour and quantity of bone	Overall cellularity of haematopoietic elements relative to fat content	Megakaryocytes - number in high power field	Megakaryocytes - comment	Megakaryocytes - maturity	Cellular patterns - focal infiltrates with high density areas with adipose	Cellular: Metastatic populations typically found in paratrabecular	Cell types: Normal heterogeneity of cell types	Cell types: Monomorphism of a cell type	Maturation sequence of granulocytes and erythroid precursors: Majority cells	Maturation sequence of granulocytes and erythroid precursors: Maturation	Estimation of myeloid:erythroid ratio comparing granulocytes and erythroid	Morphological interpretation	Other diagnosis
3	2	1	0	Good	0.7	1	Normal	1	0	0	1	0	1	1	More erythroid precursors	None	Reactive marrow secondary to hypoxia
6	0	0	0	Good	0.4	1	Normal	1	0	0	1	0	1	1	03:02:00	None
7	0	0	0	Fragmented	Fragmented	<1	Few seen	1	0	0	1	0	1	1	01:01:00	None
8	0	0	0	Fragmented	Fragmented	1	Few seen	1	0	0	1	0	1	1	Not assessed	None
9	1	0	0	Fragmented	0.45	1	Normal	1	0	0	1	0	1	1	03:02:00	None
12	0	0	0	Good	Fragmented	<1	Few seen	1	0	0	1	0	1	1	04:01:00	None
13	0	0	0	Fragmented	50	1	Normal	1	0	0	1	0	1	1	04:01:00	None
15	0	0	0	Fragmented	50	1	Normal	1	0	0	1	0	1	1	04:01:00	N/A
1	0	0	0	Good	90	1	Normal	1	0	0	1	0	1	1	03:02:00	None
4	0	0	0	Ok	0.4	<1	Normal	1	0	0	1	0	1	1	03:02:00	None
10	0	0	0	Good	0.7	2	Normal	1	0	0	1	0	1	1	03:01:00	None
11	0	0	1	Good	0.4	2	Normal	1	0	0	1	0	1	1	04:01:00	None
14	1	0	0	Good	30	1	Normal	1	0	0	1	0	1	1	03:01:00	None
2	2	1	1	Good	0.95	<1	Normal	1	1	0	0	1	0	0	10:01:00	Infiltrated marrow with myeloid precursors	Myeloid neoplasm
16	0	0	0	Good	60	2	Normal	1	0	0	1	0	1	1	04:01:00	NA
	(0= Normal, 1= Low, 2= Hypercellular)	(0= Normal, 1= Abnormal)	(0= None, 1= Present)					(0= Immature, 1= Mature)	(0=No, 1=Yes)

## Sheet:  Liver
Case ID	Granulomas	Necrosis	Fibrosis	Portal inflammation	Sinusoidal inflammation	Cholestasis	Steatosis (small droplet, large droplet)	Congestion	Additional histological features	Other lesions in liver
3	0	1	4	0	0	0	1	4
6	0	1	0	1	2	0	2	4	Sinusoidal leukocytosis
7	0	3	6	0	0	0	6	6	Hepatocellular carcinoma	Cirrhosis
8	0	0	0	2	1	0	3	1	Chronic hepatitis
9	0	1	1	2	2	0	4	3	Sinusoidal leukocytosis
12	0	1	1	4	4	2	0	2	Sinusoidal leukocytosis, Chronic hepatitis
13	0	1	0	2	0	0	1	1		Glycogenated nuclei
15	0	1	0	2	2	0	1	4	Sinusoidal leukocytosis, Chronic hepatitis
1	0	0	0	2	2	0	4	4	Sinusoidal leukocytosis
4	0	0	0	1	0	0	2	2
10	1	0	0	4	4	0	6	0	Sinusoidal leukocytosis, Acute hepatitis
11	0	1	2	0	0	0	0	6
14	0	0	0	3	0	0	0	2
2	0	0	0	2	2	0	1	0	Sinusoidal leukocytosis
16	0	0	0	2	0	0	1	4
Score	(0=No, 1=Mild, Focal, 2=Mild, Diffuse, 3=Mod, Focal, 4=Mod, Diffuse, 5=Severe, Focal, 6=Severe, Diffuse)

## Sheet:  Heart
Case ID	Other tissues present	Neutrophilic infiltrate	Necrosis	Lymphocytic infiltrate	Additional findings	Unremarkable diagnosis	Lymphocytic myocarditis	Other diagnosis	Specification of other diagnosis	Additional comments
3	lung	0	2	0		0	0	1	Myocyte necrosis & lipofuscin pigment	-
5	0	0	0	0	Diffuse lipofuscin pigment in myocytes	1			-	-
6	lung	0	0	0		1			-	-
7	lung	0	2	0	Metastatic hepatocellular carcinoma	0	0	1	Metastatic hepatocellular carcinoma	-
8	lung	0	0	0		1			-	Lipofuscin pigment in myocytes with cytologic atypia
9	lung	2	1	0		1			-	-
13		0	0	0		1			-	-
15	lung	0	0	0		1			-	-
1	0	0	0	0		1			-	-
4	lung	0	2	0		1			-	-
10	lung	0	1	0		1			-	-
11	lung	0	0	0		1			-	-
14	9	0	0	0		1			-	-
2	0	0	0	0		1			-	-
12	lung	0	1	4		0	1	0	-	-
16	Lung	0	0	0		1			-	-
Score		(0=No, 1=Mild, Focal, 2=Mild, Diffuse, 3=Mod, Focal, 4=Mod, Diffuse, 5=Severe, Focal, 6=Severe, Diffuse)				(0=No, 1=Yes)	(0=No, 1=Yes)	(0=No, 1=Yes)
