# Supplementary material for: Spatially resolved single-cell atlas unveils a distinct cellular signature of fatal lung COVID-19 in a Malawian population
Source: Nat Med. 2024 Nov 20;30(12):3765–77. doi: 10.1038/s41591-024-03354-3 (PMC11645280; doi:10.1038/s41591-024-03354-3)
Supplement: Supplementary file 6 — Comparison of cell proportions in IMC data. The table is divided into different sections by tabs of the Excel file. The clinical groups Malawian tab shows the proportion of different immune, stromal and vascular cells in the three groups in the Malawian cohort: COVID-19, LRTD and non-LRTD and statistical comparison among the groups. The HIV tabs shows comparison between HIV-positive and HIV-negative COVID-19 cases in the Malawian cohort. The cohorts tab shows comparison among the three IMC cohorts after integration: Brazilian, US and Malawian. The cohorts and progression tab shows these same comparisons in integrated data, but the cases in each cohort are divided into subgroups based on whether patients died within the first 14 d after illness onset (early death) or more than 14 d after illness onset (late death). This division is made only for the Brazilian and US cohorts as the Malawian cohort had only one case that died after 14 d. The cohorts and variants tab shows these same comparisons in integrated data but where the cases in the Malawian cohort are divided into subgroups based on the relevant viral variant; US and Brazilian cases are not subdivided because all cases were ancestral variant. [file 41591_2024_3354_MOESM6_ESM.xlsx]

## Sheet: Clinical groups Malawi
Anova test	Immune clusters
	baseline_props	mean_props_Non-LRTD	mean_props_COVID-19	mean_props_LRTD	f_statistics	p_values	adjusted_p_values
clusters
Alveolar Macrophage	0.062754	0.092861	0.11526	0.022746	11.6813	2.09374e-05	6.97915e-05
Apoptotic Alveolar Macrophage	0.098166	0.003391	0.097701	0.00634	27.0483	1.32189e-10	1.35327e-09
Apoptotic SARSCoV2+ Alveolar Macrophage	0.051506	0.001307	0.03488	0.0004	16.6296	3.49834e-07	2.33223e-06
ArginaseHighVISTAHigh Activated Neutrophil	0.030658	0.002352	0.002449	0.070494	27.0154	1.35327e-10	1.35327e-09
ArginaseLowVISTALow Activated Neutrophil	0.082698	0.033443	0.050829	0.17305	10.6383	5.12453e-05	0.000128113
ArginaseLowVISTALow Neutrophil	0.108578	0.151837	0.076137	0.249008	10.1124	8.08387e-05	0.000179642
B cell	0.039447	0.075827	0.064733	0.106228	2.40767	0.0938806	0.104312
CD11c+ cell	0.033278	0.00486	0.027943	0.007593	1.41382	0.246789	0.259778
CD3+ cell	0.029823	0.167657	0.044923	0.028422	7.24354	0.00102746	0.0015807
CD4 Treg cell	0.031586	0.008515	0.033143	0.01015	8.64186	0.000294031	0.000534601
CD8 T cell	0.077712	0.125924	0.118423	0.067384	3.6529	0.0285102	0.0407288
Classical Monocyte	0.026808	0.00049	0.03703	0.002546	9.19048	0.000181103	0.000362206
EM CD4 T cell	0.020732	0.050516	0.019353	0.006431	7.49383	0.000819901	0.0013665
EM CD8 T cell	0.020269	0.022516	0.015965	0.028862	3.10975	0.0478231	0.0634361
Interstitial Macrophage	0.201109	0.20727	0.186745	0.206642	0.484418	0.617122	0.617122
Proliferating Interstitial Macrophage	0.008696	0	0.00654	0.001399	10.9416	3.94528e-05	0.000112722
Proliferative CD4 T cell	0.012036	0	0.012884	0.000475	12.8659	7.68413e-06	3.07365e-05
Proliferative CD8 T cell	0.007375	0	0.008093	0	15.0093	1.30016e-06	6.50081e-06
SARSCoV2+ ArginaseHighVISTAHigh Activated Neutrophil	0.03947	0.02923	0.032348	0.006369	2.88709	0.0591867	0.0696314
SARSCoV2+ Interstitial Macrophage	0.0173	0.022003	0.01462	0.005461	3.04766	0.0507489	0.0634361
ANOVA test	Stromal clusters
	baseline_props	mean_props_Non_Pneumonia	mean_props_COVID-19	mean_props_Pneumonia	f_statistics	p_values	adjusted_p_values
clusters
AT2 cell	0.009455	0	0.006783	0.00081	0.065734	0.936408	0.936408
Activated Endothelial cell	0.136011	0.088871	0.13527	0.089123	5.81491	0.00373195	0.00559792
Apoptotic Fibroblast	0.096048	0.076833	0.066195	0.050431	2.95323	0.0553572	0.0664287
Endothelial cell	0.083603	0.089375	0.110722	0.29128	10.2362	6.99679e-05	0.000279871
Epithelial cell	0.177792	0.007784	0.18541	0.025238	25.6781	2.95085e-10	3.54103e-09
Fibroblast	0.162074	0.368927	0.131239	0.246053	6.21811	0.00257277	0.00441047
Proliferative Endothelial cell	0.008162	0	0.007405	0.003014	3.91659	0.0220769	0.0294359
Proliferative Epithelial cell	0.01491	0	0.013247	0.001645	8.36553	0.000366386	0.00102757
Proliferative Fibroblast	0.014547	0	0.0126	0.003539	7.30647	0.000951733	0.00190347
SARSCoV2+ AT2 cell	0.039478	0.006533	0.02789	0.000214	8.19172	0.000428153	0.00102757
SARSCoV2+ Epithelial cell	0.049297	0	0.03534	0.000833	18.2707	8.5651e-08	5.13906e-07
Smooth Muscle cell	0.208623	0.361677	0.267899	0.287821	1.09714	0.336615	0.367217

## Sheet: HIV
T-test	Immune clusters
	baseline_props	mean_props_HIV_Pos	mean_props_HIV_Neg	prop_ratio	t_statistics	p_values	adjusted_p_values
clusters
Alveolar Macrophage	0.07867	0.123064	0.105812	1.16304	0.444612	0.657679	0.822099
Apoptotic Alveolar Macrophage	0.129194	0.057323	0.14658	0.391071	-4.61755	1.30051e-05	8.7e-05
Apoptotic SARSCoV2+ Alveolar Macrophage	0.068019	0.013458	0.060812	0.22131	-4.04935	0.00010939	0.000547
ArginaseHighVISTAHigh Activated Neutrophil	0.002517	0.002652	0.002203	1.20405	0.077208	0.938631	0.938631
ArginaseLowVISTALow Activated Neutrophil	0.036312	0.078871	0.016883	4.6715	2.68315	0.00869459	0.021736
ArginaseLowVISTALow Neutrophil	0.040609	0.109583	0.03565	3.07389	3.64163	0.00045448	0.001299
B cell	0.040732	0.071608	0.056411	1.26939	0.138435	0.890209	0.937062
CD11c+ cell	0.042174	0.003874	0.05708	0.067875	-5.36487	6.35128e-07	1.3e-05
CD3+ cell	0.03048	0.066469	0.018842	3.52768	2.16397	0.0331436	0.066287
CD4 Treg cell	0.040302	0.042241	0.02213	1.90872	-0.548216	0.584916	0.779887
CD8 T cell	0.093066	0.12705	0.107979	1.17661	0.371929	0.710829	0.83627
Classical Monocyte	0.034409	0.057493	0.01226	4.68938	2.31326	0.0230123	0.051138
EM CD4 T cell	0.024709	0.010427	0.030159	0.345719	-3.98669	0.00013697	0.000548
EM CD8 T cell	0.022929	0.005496	0.028639	0.191901	-3.85814	0.000215801	0.000719
Interstitial Macrophage	0.208355	0.153675	0.226778	0.677643	-1.92366	0.0575919	0.104713
Proliferating Interstitial Macrophage	0.011388	0.002069	0.011951	0.173149	-4.79074	6.59346e-06	6.6e-05
Proliferative CD4 T cell	0.015808	0.017695	0.00706	2.50617	1.49331	0.138892	0.198417
Proliferative CD8 T cell	0.009761	0.006435	0.010099	0.637209	0.234676	0.814999	0.905554
SARSCoV2+ ArginaseHighVISTAHigh Activated Neutrophil	0.049817	0.043732	0.018567	2.35531	1.60601	0.111812	0.185042
SARSCoV2+ Interstitial Macrophage	0.02075	0.006786	0.024103	0.281557	-1.56865	0.120277	0.185042
T-test	Stromal clusters
	baseline_props	mean_props_HIV_Pos	mean_props_HIV_Neg	prop_ratio	t_statistics	p_values	adjusted_p_values
clusters
AT2 cell	0.010952	6.4e-05	0.014916	0.004299	-2.8867	0.00484433	0.0116264
Activated Endothelial cell	0.149648	0.176591	0.08525	2.07144	1.85124	0.0673207	0.089761
Apoptotic Fibroblast	0.095312	0.054218	0.080695	0.671885	-2.14992	0.0341666	0.0683332
Endothelial cell	0.06694	0.154363	0.057893	2.66633	3.07059	0.00280374	0.00841122
Epithelial cell	0.205448	0.147032	0.231868	0.634118	-3.84782	0.000218823	0.00131294
Fibroblast	0.128877	0.131832	0.130521	1.01004	-1.19586	0.234802	0.256148
Proliferative Endothelial cell	0.009111	0.009518	0.004846	1.9641	1.88648	0.0623625	0.089761
Proliferative Epithelial cell	0.017325	0.018613	0.006751	2.75698	1.44153	0.152807	0.183368
Proliferative Fibroblast	0.016381	0.009694	0.016118	0.601421	-1.97781	0.0509219	0.0872947
SARSCoV2+ AT2 cell	0.045886	0.005018	0.055577	0.090284	-6.26197	1.17547e-08	1.41057e-07
SARSCoV2+ Epithelial cell	0.057452	0.026579	0.045945	0.578506	-3.65057	0.000432841	0.00173136
Smooth Muscle cell	0.196667	0.266479	0.269619	0.988356	-0.878938	0.381709	0.381709

## Sheet: Cohorts
IMMUNE CELLS
	Immune clusters
clusters	baseline_props	mean_props_Malawi	mean_props_Brazil	mean_props_US	f_statistics	p_values	adjusted_p_values
Alveolar macrophage	0.188	0.202418	0.22997	0.196174	0.204542	0.815194	0.815194
B cell	0.011658	0.068862	0	0.006987	274.204	1.11022e-16	1.85037e-16
CD11c+ cell	0.023833	0.021913	0	0.032214	139.961	1.11022e-16	1.85037e-16
CD4 T cell	0.084663	0.033223	0.085446	0.099253	37.1259	2.12053e-14	3.18079e-14
CD4 Treg cell	0.008408	0.034404	0	0	211.122	1.11022e-16	1.85037e-16
CD45+ cell	0.037739	0.04787	0.044723	0.031332	3.85663	0.0227606	0.0262622
CD8 T cell	0.100933	0.147812	0.08568	0.106514	3.6968	0.0265475	0.0284437
Classical monocyte	0.024303	0.038034	0.051113	0.001057	49.1635	1.11022e-16	1.85037e-16
Interstitial macrophage	0.148721	0.195114	0.206349	0.003575	164.72	1.11022e-16	1.85037e-16
Neutrophil	0.207316	0.134242	0.213678	0.285914	21.5745	3.3968e-09	4.24599e-09
SARSCoV2+ AM	0.04443	0.027949	0.083041	0.042589	25.4093	1.53956e-10	2.0994e-10
SARSCoV2+ CD45+ cell	0.017374	0	0	0.026028	251.296	1.11022e-16	1.85037e-16
SARSCoV2+ IM	0.016454	0.015674	0	0.021082	57.6912	1.11022e-16	1.85037e-16
SARSCoV2+ monocyte	0.040751	0	0	0.091862	1078.06	1.11022e-16	1.85037e-16
SARSCoV2+ neutrophil	0.045418	0.032484	0	0.055419	103.916	1.11022e-16	1.85037e-16
COMBINATIONS OF IMMUNE CELLS
CD206high macrophages (interstitial + alveolar + SARSCoV2+ IM and AM)		0.441155	0.51936	0.26342
Neutrophils (=neutrophils + SARSCOV2 neutrophils)		0.166726	0.213678	0.341333
SARS-CoV2 immune cells		0.076107	0.083041	0.23698
STROMAL AND VASCULAR CELLS
	baseline_props	mean_props_Malawi	mean_props_Brazil	mean_props_US	f_statistics	p_values	adjusted_p_values
clusters
Endothelial cell	0.257207	0.264787	0.278888	0.238027	1.66255	0.192158	0.192158
Epithelial cell	0.161001	0.199374	0.132699	0.241667	3.25788	0.0404362	0.0606543
Fibroblast	0.272252	0.207877	0.286397	0.229667	2.53395	0.0817858	0.098143
Mesenchymal	0.006612	0	0	0.010785	96.0288	1.11022e-16	6.66134e-16
SARSCoV2+ epithelial cell	0.134664	0.057731	0.130884	0.121259	29.9959	3.55127e-12	1.06538e-11
SMC	0.168265	0.270231	0.171132	0.158597	3.86495	0.0224819	0.0449638

## Sheet: Cohorts and Progression
	Immune clusters
clusters	baseline_props	Malawi	Brazil early death	Brazil late death	USA early death	USA late death	f_statistics	p_values	adjusted_p_values
Alveolar macrophage	0.188	0.202418	0.261911	0.142132	0.085903	0.334801	11.3899	2.52607e-08	2.9147e-08
B cell	0.011658	0.068862	0	0	0.004492	0.010123	136.578	1.11022e-16	1.85037e-16
CD11c+ cell	0.023833	0.021913	0	0	0.025271	0.040941	72.5033	1.11022e-16	1.85037e-16
CD4 T cell	0.084663	0.033223	0.074762	0.114827	0.088012	0.113385	19.1037	2.90545e-13	4.35818e-13
CD4 Treg cell	0.008408	0.034404	0	0	0	0	105.41	1.11022e-16	1.85037e-16
CD45+ cell	0.037739	0.04787	0.045183	0.043457	0.029125	0.034105	1.92312	0.108124	0.108124
CD8 T cell	0.100933	0.147812	0.065419	0.141397	0.093163	0.123298	3.80519	0.00529976	0.00567831
Classical monocyte	0.024303	0.038034	0.059908	0.026928	0.001072	0.001038	25.1634	1.11022e-16	1.85037e-16
Interstitial macrophage	0.148721	0.195114	0.178296	0.283494	0.004167	0.00283	86.7483	1.11022e-16	1.85037e-16
Neutrophil	0.207316	0.134242	0.201485	0.247208	0.404366	0.137003	18.2093	1.02274e-12	1.39464e-12
SARSCoV2+ AM	0.04443	0.027949	0.113036	0.000556	0.040875	0.044743	17.4106	3.18734e-12	3.98417e-12
SARSCoV2+ CD45+ cell	0.017374	0	0	0	0.022696	0.030218	127.407	1.11022e-16	1.85037e-16
SARSCoV2+ IM	0.016454	0.015674	0	0	0.022929	0.018759	29.0301	1.11022e-16	1.85037e-16
SARSCoV2+ monocyte	0.040751	0	0	0	0.109709	0.069426	539.981	1.11022e-16	1.85037e-16
SARSCoV2+ neutrophil	0.045418	0.032484	0	0	0.068218	0.039328	59.2309	1.11022e-16	1.85037e-16
Combined cells
Monocytes (classical + SARS-CoV2+)
CD206high macrophages (AM + IM + SARSCoV2+ AM and IM)		0.441155	0.553243	0.426182	0.153874	0.401133

## Sheet: Cohorts - Variants
	Immune clusters
clusters
Alveolar macrophage	baseline_props	mean_props_Beta	mean_props_Delta	mean_props_Ancestral_BR	mean_props_Ancestral_US	f_statistics	p_values	adjusted_p_values
B cell	0.011658	0.071907	0.061113	0	0.006987	182.072	1.11022e-16	1.85037e-16
CD11c+ cell	0.023833	0.010036	0.052147	0	0.032214	96.9539	1.11022e-16	1.85037e-16
CD4 T cell	0.084663	0.030543	0.040046	0.085446	0.099253	26.2165	2.68674e-14	4.03011e-14
CD4 Treg cell	0.008408	0.040132	0.019824	0	0	140.16	1.11022e-16	1.85037e-16
CD45+ cell	0.037739	0.056803	0.025131	0.044723	0.031332	2.62328	0.0518136	0.0555146
CD8 T cell	0.100933	0.122015	0.213478	0.08568	0.106514	7.39435	0.000102035	0.000117733
Classical monocyte	0.024303	0.050665	0.005884	0.051113	0.001057	47.7139	1.11022e-16	1.85037e-16
Interstitial macrophage	0.148721	0.16138	0.280984	0.206349	0.003575	111.193	1.11022e-16	1.85037e-16
Neutrophil	0.207316	0.169918	0.04343	0.213678	0.285914	25.5167	5.65103e-14	7.70596e-14
SARSCoV2+ AM	0.04443	0.027619	0.028787	0.083041	0.042589	18.4735	1.36081e-10	1.70101e-10
SARSCoV2+ CD45+ cell	0.017374	0	0	0	0.026028	169.589	1.11022e-16	1.85037e-16
SARSCoV2+ IM	0.016454	0.005641	0.041211	0	0.021082	47.2163	1.11022e-16	1.85037e-16
SARSCoV2+ monocyte	0.040751	0	0	0	0.091862	738.802	1.11022e-16	1.85037e-16
SARSCoV2+ neutrophil	0.045418	0.044194	0.002677	0	0.055419	86.8326	1.11022e-16	1.85037e-16
	Stromal clusters
clusters	baseline_props	mean_props_Beta	mean_props_Delta	mean_props_Ancestral_BR	mean_props_Ancestral_US	f_statistics	p_values	adjusted_p_values
Activated endothelial cell	0.072287	0.164467	0.076877	0.164412	0	415.114	1.11022e-16	2.22045e-16
Apoptotic SMC	0.012548	0	0	0.029801	0	60.2576	1.11022e-16	2.22045e-16
Apoptotic epithelial cell	0.007227	0	0	0.026172	0	78.8697	1.11022e-16	2.22045e-16
Apoptotic fibroblast	0.026152	0.061255	0.076076	0.017439	0	107.588	1.11022e-16	2.22045e-16
Endothelial cell	0.182144	0.151637	0.051105	0.114475	0.238027	12.3596	1.68907e-07	2.41295e-07
Epithelial cell	0.155134	0.194596	0.227128	0.106527	0.241667	5.04587	0.00212162	0.00235736
Fibroblast	0.24696	0.138142	0.155232	0.268958	0.229667	5.55291	0.00108623	0.00135779
Mesenchymal	0.006495	0	0	0	0.010785	68.6457	1.11022e-16	2.22045e-16
SARSCoV2+ epithelial cell	0.135341	0.040588	0.108514	0.130884	0.121259	29.5976	4.44089e-16	7.40149e-16
SMC	0.155712	0.249315	0.305068	0.141331	0.158597	4.06566	0.0077482	0.0077482

## Sheet: Progression
	Immune clusters
clusters	baseline_props	mean_props_Early death	mean_props_Late death	prop_ratio	t_statistics	p_values	adjusted_p_values
Alveolar macrophage	0.188	0.171134	0.298955	0.572439	-4.74745	4.12075e-06	1.36942e-05
B cell	0.011658	0.039768	0.00824	4.82649	3.44961	0.000695629	0.0013043
CD11c+ cell	0.023833	0.01993	0.033324	0.598069	-2.7846	0.00591816	0.0098636
CD4 T cell	0.084663	0.055999	0.113653	0.492719	-4.72417	4.56473e-06	1.36942e-05
CD4 Treg cell	0.008408	0.019168	0	inf	6.27128	2.47623e-09	1.85717e-08
CD45+ cell	0.037739	0.041859	0.035845	1.16777	-0.752428	0.452752	0.485092
CD8 T cell	0.100933	0.120953	0.126665	0.954899	-1.01574	0.311084	0.388855
Classical monocyte	0.024303	0.030369	0.005855	5.18703	3.45958	0.000671907	0.0013043
Interstitial macrophage	0.148721	0.137577	0.055046	2.4993	6.36245	1.52497e-09	1.85717e-08
Neutrophil	0.207316	0.223604	0.157506	1.41965	0.031649	0.974786	0.974786
SARSCoV2+ AM	0.04443	0.044683	0.036523	1.22342	-1.51463	0.131578	0.197367
SARSCoV2+ CD45+ cell	0.017374	0.006739	0.024596	0.273988	-3.76041	0.000227574	0.000568936
SARSCoV2+ IM	0.016454	0.015687	0.015269	1.02732	-0.79441	0.427977	0.485092
SARSCoV2+ monocyte	0.040751	0.033674	0.05651	0.595897	-5.26351	3.89968e-07	1.94984e-06
SARSCoV2+ neutrophil	0.045418	0.038856	0.032012	1.2138	1.10387	0.271088	0.369666

## Sheet: Variants
	Immune clusters
	baseline_props	mean_props_Beta	mean_props_Delta	prop_ratio	t_statistics	p_values	adjusted_p_values
clusters
Alveolar Macrophage	0.07867	0.122875	0.10003	1.22838	0.862704	0.390621	0.41118
Apoptotic Alveolar Macrophage	0.129194	0.086273	0.120559	0.715606	-2.46659	0.015558	0.031116
Apoptotic SARSCoV2+ Alveolar Macrophage	0.068019	0.027619	0.049402	0.559077	-2.4686	0.015477	0.031116
ArginaseHighVISTAHigh Activated Neutrophil	0.002517	0.002754	0.001838	1.49805	1.20637	0.230874	0.271616
ArginaseLowVISTALow Activated Neutrophil	0.036312	0.068328	0.015832	4.31589	3.07024	0.002837	0.011347
ArginaseLowVISTALow Neutrophil	0.040609	0.098837	0.030738	3.21544	3.58552	0.000549	0.003661
B cell	0.040732	0.071907	0.050386	1.42712	1.2204	0.225541	0.271616
CD11c+ cell	0.042174	0.010036	0.063759	0.157402	-2.89599	0.004756	0.013497
CD3+ cell	0.03048	0.056803	0.021164	2.68391	0.956166	0.341581	0.379534
CD4 Treg cell	0.040302	0.040132	0.019164	2.09411	-0.196307	0.844818	0.844818
CD8 T cell	0.093066	0.111721	0.131827	0.847478	-1.27645	0.20512	0.271616
Classical Monocyte	0.034409	0.050665	0.009762	5.19021	3.65721	0.000431	0.003661
EM CD4 T cell	0.024709	0.012877	0.032306	0.398589	-2.85217	0.005399	0.013497
EM CD8 T cell	0.022929	0.004868	0.03816	0.12756	-4.94736	4e-06	7.1e-05
Interstitial Macrophage	0.208355	0.155179	0.249877	0.621023	-1.71004	0.090746	0.151243
Proliferating Interstitial Macrophage	0.011388	0.006201	0.007218	0.859038	-1.60611	0.111796	0.171994
Proliferative CD4 T cell	0.015808	0.017666	0.003321	5.32022	2.24894	0.026987	0.049067
Proliferative CD8 T cell	0.009761	0.005427	0.013425	0.404216	-1.22212	0.224891	0.271616
SARSCoV2+ ArginaseHighVISTAHigh Activated Neutrophil	0.049817	0.044194	0.008656	5.10572	3.43831	0.000893	0.004463
SARSCoV2+ Interstitial Macrophage	0.02075	0.005641	0.032577	0.173171	-2.98691	0.003641	0.012137
	Stromal clusters
	baseline_props	mean_props_Beta	mean_props_Delta	prop_ratio	t_statistics	p_values	adjusted_p_values
clusters
AT2 cell	0.010952	0.000975	0.018399	0.052996	-3.57415	0.000560689	0.00336413
Activated Endothelial cell	0.149648	0.164467	0.076877	2.13934	2.4111	0.017881	0.0306532
Apoptotic Fibroblast	0.095312	0.061255	0.076076	0.805185	-1.62538	0.107485	0.128982
Endothelial cell	0.06694	0.141791	0.048584	2.91844	3.19841	0.00189275	0.0045426
Epithelial cell	0.205448	0.175808	0.204615	0.85921	-2.3295	0.0220096	0.0330145
Fibroblast	0.128877	0.123356	0.147004	0.839136	-1.77435	0.0792966	0.105729
Proliferative Endothelial cell	0.009111	0.009846	0.002521	3.90607	3.41906	0.000936379	0.00358603
Proliferative Epithelial cell	0.017325	0.017814	0.004114	4.33023	3.3436	0.00119534	0.00358603
Proliferative Fibroblast	0.016381	0.014786	0.008228	1.79699	0.65284	0.515479	0.515479
SARSCoV2+ AT2 cell	0.045886	0.007638	0.068393	0.111678	-6.3384	8.36165e-09	1.0034e-07
SARSCoV2+ Epithelial cell	0.057452	0.03295	0.04012	0.821277	-2.42029	0.0174621	0.0306532
Smooth Muscle cell	0.196667	0.249315	0.305068	0.817244	-1.32091	0.189792	0.207046
