# Supplementary material for: Spatially resolved single-cell atlas unveils a distinct cellular signature of fatal lung COVID-19 in a Malawian population
Source: Nat Med. 2024 Nov 20;30(12):3765–77. doi: 10.1038/s41591-024-03354-3 (PMC11645280; doi:10.1038/s41591-024-03354-3)
Supplement: Supplementary file 7 — Summary statistics of Cell Ranger output and processing of scRNA/snRNA-seq data. The table is organized into three tabs detailing the mapping summary statistics for each scRNA/snRNA-seq run included in the study, quatification and demultiplexing statistics for the hashtagged runs and the summary statistics for the SNP splitting genotype assignment. [file 41591_2024_3354_MOESM7_ESM.xlsx]

## Sheet: Legend
Supplementary Table 2:	Summary statistics of CellRanger output and processing
Tab 1: Mapping statistics of the CellRanger output for each individual and multiplexed run
Column 1: Individual and multiplex run names included in the study
Column 2: Number of detected cells from CellRanger
Column 3: Mean number of reads per cell
Column 4: Median number of genes per cell
Tab 2: Hashtag demultiplexing summary statistics from CITE-seq-COUNT and Seurat HTODemux
Column 1: Hashtagged sample run names
Column 2: Percentage of mapped reads quantified by CITE-seq-Count
Column 3: Percentage of unmapped reads quantified by CITE-seq-Count
Column 4: Total number of cells detected by CellRanger from the gene expression matrices
Column 5: Number of cells assigned to the Nasal hashtag
Column 6: Number of cells assigned to the Blood hashtag
Column 7: Number of cells unable to be classified to a hashtag
Column 8: Number of cells classified as doublets
Column 9: Total number of HTO reads in the hashtag fastq file for the run
Column 10: Number of hashtag reads per cell
Tab 3: Summary statistics for the output of the Souporcell algorithm
Table i) Summary of multiplexed sample splitting
Column 1: Multiplexed sample run names
Column 2: Number of cells classified as singlets
Column 3: Number of cells classified as doublets
Column 4: Number of cells that were unassigned to a cluster
Columns 5-10: Cells assigned to each cluster (k) i.e. number of samples input
Column 11: Percentage of cells classified as doublets
Column 12: Percentage of cells that were unassigned to a cluster
Column 13: The number of expected genotypes i.e. number of cases multiplexed in the run
Column 14: The number of observed genotypes after inspecting the SNP distribution
Column 15: Number of detected cells from CellRanger
Column 16: Mean number of reads per cell
Table ii) Summary of genotype assignments
Column 1: Multiplexed sample run names and their assigned number of clusters
Column 2: Number of cells classified as singlets that have been assigned to a cluster
Column 3: The patient case number of the identified genotype of cells in that cluster

## Sheet: Mapping_Stats
Mapping statistics of the CellRanger output for each individual and multiplexed run
Runs	Number of cells	Mean reads per cell	Median genes per cell	Sequencing Type
001R-003-004L-014R	12788	38659	1254	SN
003-007-Nasal	2180	69519	669	SC
006-001-012-003-007-008-PBMCs	12351	40291	438	SC
008R-006L-015L	39468	39352	2059	SN
C7plus11plus4	47870	38324	1916	SN
Co6plus1-ns	6028	34531	901	SN
Cos11-L	6044	35652	1634	SC
Cos11-N	4867	49362	728	SC
Cos12-L	6933	43463	779	SC
Cos12NplusP	8208	43043	1888	SC
cos13-L	779	65210	650	SC
Cos13NplusP	4265	36721	1610	SC
Cos14-L	4294	30924	612	SC
Cos14PbplusN	6294	41647	1043	SC
Cos15PbplusN	9210	34766	1050	SC
Cos16-L	11101	40199	1676	SC
Cos16PbplusN	12493	26802	1155	SC
Co6-Lu	498	49145	1600	SC

## Sheet: HTO_Stats
Hashtag demultiplexing summary statistics from CITE-seq-COUNT and Seurat HTODemux
Sample	% mapped	% unmapped	Total cells	Nasal	Blood	Negative	Doublet	Total HTO Reads	HTO Reads per cell
Cos16PbplusN	98	2	10311	1796	2245	4309	1961	9526733	924.118
Cos15PbplusN	98	2	8127	492	1708	5747	180	12120440	1491.38
Cos14PbplusN	80	20	6164	742	1676	3640	106	8162964	1324.51
Cos13NplusP	96	4	4276	134	237	1630	2275	8032828	1878.58
Cos12NplusP	97	3	7421	648	1543	4979	254	4488264	604.806
Total			36299	3812	7409	20305	4776

## Sheet: Soup_Splitting_Stats
Summary statistics for the output of the Souporcell algorithm
Table i) Summary of multiplexed sample splitting
Sample	Singlet	Doublet	Unassigned	Cluster_1	Cluster_2	Cluster_3	Cluster_4	Cluster_5	Cluster_6	Percentage Doublets	Percentage Unassigned	Expected Genotypes	Actual Genotypes	Number of cells	Reads per Cell
Cos6plus1-ns	2556	22	2664	1176	1380	-	-	-	-	0.0042	0.5082	2	2	5242	14390
008R-006L-015L	32742	2511	3658	10125	9194	13423	-	-	-	0.0645	0.094	3	2	38911	19780
C7plus11plus4	24097	3	2778	8074	7962	8081	-	-	-	0.0001	0.1034	3	1	47742	8932
003-007-Nasal	1604	44	589	355	1249	-	-	-	-	0.0196	0.2633	2	2	2237	67748
001R-003-004L-014R	5037	46	7373	1258	1473	1100	1206	-	-	0.0037	0.5919	4	2	12456	28940
006-001-012-003-007-008-PBMCs	8940	805	2621	1058	867	1455	1268	2803	1489	0.065	0.212	6	4	12366	40242
Table ii) Summary of genotype assignments
Cos6plus1-ns	Number of cells	Case ID
Cluster 1	1176	6
Cluster 2	1380	1
008R-006L-015L
Cluster 1	10125	6
Cluster 2	9194	15
Cluster 3	13423	15
C7plus11plus4
Cluster 1	8054	11
Cluster 2	7962	11
Cluster 3	8081	11
003-007-Nasal
Cluster 1	355	7
Cluster 2	1249	3
001R-003-004L-014R
Cluster 1	1258	1
Cluster 2	1473	14
Cluster 3	1100	14
Cluster 4	1206	14
006-001-012-003-007-008-PBMCs
Cluster 1	1058	12
Cluster 2	867	6
Cluster 3	1455	12
Cluster 4	1268	1
Cluster 5	2803	6
Cluster 6	1489	3
