# Supplementary material for: Spatially resolved single-cell atlas unveils a distinct cellular signature of fatal lung COVID-19 in a Malawian population
Source: Nat Med. 2024 Nov 20;30(12):3765–77. doi: 10.1038/s41591-024-03354-3 (PMC11645280; doi:10.1038/s41591-024-03354-3)
Supplement: Supplementary file 8 — Cell counts for single-cell data for lung, nasal and blood cells from the Malawian cohort split by disease group. Each tab shows cell counts for different immune and stromal cell types for COVID-19, LRTD and non-LRTD cases. [file 41591_2024_3354_MOESM8_ESM.xlsx]

## Sheet: Information
This workbook contains all cell counts for each tissue included in this study split by disease group.

## Sheet: Lung Cell Counts
Cell Type	Covid-19	LRTD	Non-LRTD
Alveolar macrophages	3079	1748	814
Interstitial macrophages	1049	164	191
Monocyte-derived macrophages	1079	875	773
CD16+ Neutrophils	1555	1381	3039
CD16- Neutrophils	1138	262	254
Naive CD4+ T cells	992	873	434
Th1	920	449	447
T reg	551	202	278
CD8+ T cells	1009	423	328
NK cells	616	390	719
B cells	653	137	37
Plasma cells	1251	301	39
Mast cells	145	86	86
Cycling cells	115	40	14
Erythrocytes	241	26	14
Adventitial fibroblasts	2327	346	18
Alveolar fibroblasts	1695	805	121
AT1	3376	3356	199
AT2	1483	891	6
Basal	248	636	17
Ciliated cells	1597	808	358
Lipofibroblast	259	37	3
Lymphatic endothelium	323	107	32
Mesothelial	392	1129	130
Myofibroblast	409	79	7
Ribosomal high cells	2221	1651	584
Secretory cells	734	243	57
Smooth muscle cells	2927	613	70
Venous endothelium	3985	1852	959

## Sheet: Nasal Cell Counts
Cell Type	Covid-19	LRTD	Non-LRTD
Macrophages	44	286	9
Neutrophils	354	724	26
CD4+ T cells	121	78	35
CD8+ T cells	42	62	1
Basal cells	368	517	59
Ciliated cells	84	104	48
Goblet cells	550	1279	213
Secretory cells	603	885	142
SPRR2Dhigh Squamous cells	84	312	16
VEGFAhigh Squamous cells	130	449	22
Neurons	106	85	4

## Sheet: Blood Cell Counts
Cell Type	Covid-19	LRTD	Non-LRTD
Monocytes	782	619	47
Neutrophils	3297	917	518
CMP/GMP	184	57	2
CD4+ T cells	137	305	22
CD8+ T cells	888	586	133
NK cells	564	838	101
B cells	401	251	23
Reticulocytes	2303	197	0
Platelets	80	95	3
