# Supplementary material for: Spatially resolved single-cell atlas unveils a distinct cellular signature of fatal lung COVID-19 in a Malawian population
Source: Nat Med. 2024 Nov 20;30(12):3765–77. doi: 10.1038/s41591-024-03354-3 (PMC11645280; doi:10.1038/s41591-024-03354-3)
Supplement: Supplementary file 9 — Differential gene expression in single-cell data by cell type. Differential gene expression analysis results from all cell types in the lung, nasal and blood tissue compartments. The table is organized with each comparison of cell types in the Malawian cohort in COVID-19 compared to LRTD in the three tissues and includes comparisons between lung cells in the Malawian cohort compared to the HLCA cohort. The table contains the average log fold change (avg_log2FC) along with the P value (p_val) and multiple test corrected P values (p_val_adj). [file 41591_2024_3354_MOESM9_ESM.xlsx]

## Sheet: Legend
Extended data Table 3	Differential expression of the scRNA-Seq
Each tab represent a comparison between different datasets including Lung, HCA, Nasal and blood. Upregulated genes are always up in the first name of the comparison (name of tab). Just significant genes are shown
First colum "gene"	gene id
2nd column "p_val"	the p-vales of the comparison
3rd column "avg_log2FC"	The log fold change to the base of 2. Positive is up in the first name of the tab, negative is down regulated
4th column "pct.1"	The fraction of cells that have this gene expressed in the first sample
5th column "pct.2"	The fraction of cells that have this gene expressed in the second sample
6th column "p_val_adj"	correct p-value for multiple testing
7th column "celltype"	Annotated Celltype as shown in the UMAPs of the different figures

## Sheet: Malawi Lung DEGs COVID vs LRTD
gene	p_val	avg_log2FC	pct.1	pct.2	p_val_adj	celltype
CBLB	1.74229e-46	1.09297	0.909	0.772	5.85182e-42	Adventitial fibroblasts
FNDC3B	5.17352e-43	0.878991	0.964	0.861	1.73763e-38	Adventitial fibroblasts
SOX6	3.38456e-39	1.22666	0.622	0.266	1.13677e-34	Adventitial fibroblasts
EGFR	2.58561e-38	1.05385	0.768	0.468	8.68429e-34	Adventitial fibroblasts
CDH19	1.93543e-37	1.2805	0.64	0.257	6.50052e-33	Adventitial fibroblasts
NEGR1	7.33861e-37	0.971956	0.904	0.708	2.46482e-32	Adventitial fibroblasts
EPS8	9.28414e-37	1.06016	0.766	0.477	3.11826e-32	Adventitial fibroblasts
RBMS3	1.46852e-36	0.69615	0.976	0.948	4.93231e-32	Adventitial fibroblasts
COL8A1	1.711e-33	1.51885	0.707	0.46	5.74674e-29	Adventitial fibroblasts
ROBO1	6.40463e-33	1.09549	0.699	0.384	2.15112e-28	Adventitial fibroblasts
PLCB1	9.86532e-33	0.928938	0.739	0.416	3.31346e-28	Adventitial fibroblasts
RBMS1	1.3696e-32	0.720103	0.902	0.728	4.60006e-28	Adventitial fibroblasts
PCDH9	3.44384e-32	1.08035	0.673	0.344	1.15668e-27	Adventitial fibroblasts
SPTBN1	1.1685e-31	0.634423	0.876	0.653	3.92466e-27	Adventitial fibroblasts
LAMC1	1.96032e-31	0.819014	0.817	0.549	6.58413e-27	Adventitial fibroblasts
ZBTB20	2.30511e-31	0.600244	0.97	0.908	7.74217e-27	Adventitial fibroblasts
PDE10A	2.87014e-31	1.05579	0.498	0.165	9.63993e-27	Adventitial fibroblasts
ADGRB3	2.933e-31	1.16354	0.673	0.361	9.85107e-27	Adventitial fibroblasts
CREB3L2	3.64297e-30	0.781337	0.604	0.277	1.22356e-25	Adventitial fibroblasts
ARHGAP10	1.53363e-29	0.872288	0.776	0.494	5.151e-25	Adventitial fibroblasts
PRKG1	4.41936e-29	0.793061	0.922	0.867	1.48433e-24	Adventitial fibroblasts
CREB5	1.39082e-28	0.723622	0.609	0.269	4.67136e-24	Adventitial fibroblasts
MBNL1	2.20303e-28	0.680408	0.939	0.789	7.39932e-24	Adventitial fibroblasts
LHFPL2	2.77086e-28	0.666024	0.561	0.231	9.30648e-24	Adventitial fibroblasts
APOD	4.35564e-28	0.69853	0.643	0.301	1.46293e-23	Adventitial fibroblasts
RBFOX1	6.55236e-27	0.830895	0.476	0.162	2.20074e-22	Adventitial fibroblasts
NOVA1	8.74176e-27	0.73073	0.617	0.309	2.9361e-22	Adventitial fibroblasts
AKT3	1.68516e-26	0.618037	0.867	0.676	5.65996e-22	Adventitial fibroblasts
DLC1	1.9556e-26	0.781656	0.832	0.598	6.56827e-22	Adventitial fibroblasts
AMOTL1	2.3845e-25	0.536316	0.43	0.139	8.00882e-21	Adventitial fibroblasts
SOBP	5.49136e-25	0.636184	0.558	0.266	1.84438e-20	Adventitial fibroblasts
AC119674.1	6.97667e-25	0.695523	0.453	0.162	2.34325e-20	Adventitial fibroblasts
PPP3CA	8.05176e-25	0.635841	0.757	0.488	2.70435e-20	Adventitial fibroblasts
WWTR1	1.42132e-24	0.7236	0.71	0.448	4.77378e-20	Adventitial fibroblasts
PCSK6	2.93947e-24	0.859132	0.457	0.173	9.8728e-20	Adventitial fibroblasts
IGFBP5	2.28951e-23	0.583632	0.448	0.156	7.68978e-19	Adventitial fibroblasts
EBF1	2.32822e-23	0.689539	0.905	0.757	7.8198e-19	Adventitial fibroblasts
SMAD3	6.40341e-23	0.632611	0.675	0.387	2.15071e-18	Adventitial fibroblasts
PTPRD	1.45937e-22	0.572045	0.584	0.286	4.90159e-18	Adventitial fibroblasts
TRPS1	5.24925e-22	0.682035	0.804	0.639	1.76307e-17	Adventitial fibroblasts
NFIA	6.01002e-22	0.593221	0.893	0.734	2.01858e-17	Adventitial fibroblasts
ADAMTS19	1.02323e-21	0.534555	0.272	0.035	3.43674e-17	Adventitial fibroblasts
EBF2	1.20664e-21	0.5799	0.55	0.251	4.05274e-17	Adventitial fibroblasts
GAS7	1.28913e-21	0.552878	0.774	0.517	4.32981e-17	Adventitial fibroblasts
FGF14	2.31264e-21	1.02912	0.493	0.237	7.76745e-17	Adventitial fibroblasts
EPHA3	2.95561e-21	0.692268	0.444	0.182	9.92702e-17	Adventitial fibroblasts
HIVEP2	3.06046e-21	0.612445	0.686	0.439	1.02792e-16	Adventitial fibroblasts
LAMA2	3.15392e-21	0.53155	0.982	0.954	1.05931e-16	Adventitial fibroblasts
TCF4	4.0993e-21	0.605046	0.886	0.734	1.37683e-16	Adventitial fibroblasts
SLC4A7	7.24208e-21	0.697469	0.637	0.396	2.4324e-16	Adventitial fibroblasts
BMERB1	7.50226e-21	0.574631	0.526	0.257	2.51979e-16	Adventitial fibroblasts
DENND1A	9.46891e-21	0.500868	0.679	0.408	3.18032e-16	Adventitial fibroblasts
ABCA8	9.66533e-21	0.546037	0.848	0.636	3.24629e-16	Adventitial fibroblasts
CMSS1	1.24706e-20	0.67248	0.602	0.338	4.1885e-16	Adventitial fibroblasts
EXT1	1.3153e-20	0.6708	0.814	0.613	4.41771e-16	Adventitial fibroblasts
SERPINE2	1.44906e-20	0.753362	0.525	0.246	4.86695e-16	Adventitial fibroblasts
CACNA2D1	7.70535e-20	0.562165	0.718	0.488	2.588e-15	Adventitial fibroblasts
PDE4D	1.22759e-19	0.544174	0.744	0.462	4.1231e-15	Adventitial fibroblasts
MAML2	1.371e-19	0.714442	0.864	0.743	4.60479e-15	Adventitial fibroblasts
SESTD1	1.70515e-19	0.52507	0.727	0.503	5.72708e-15	Adventitial fibroblasts
PDE1C	2.42544e-19	0.579528	0.408	0.15	8.14632e-15	Adventitial fibroblasts
MAN1A1	6.15523e-19	0.547515	0.682	0.416	2.06736e-14	Adventitial fibroblasts
ADD3	1.91064e-18	0.528221	0.742	0.512	6.41727e-14	Adventitial fibroblasts
STARD13	3.33161e-18	0.589788	0.605	0.358	1.11899e-13	Adventitial fibroblasts
CELF2	4.86664e-18	0.560037	0.915	0.777	1.63456e-13	Adventitial fibroblasts
DCLK1	7.75681e-18	0.794151	0.66	0.436	2.60528e-13	Adventitial fibroblasts
ZEB1	1.0593e-17	0.559429	0.88	0.795	3.55786e-13	Adventitial fibroblasts
ABCA10	1.11714e-17	0.737482	0.777	0.575	3.75212e-13	Adventitial fibroblasts
FBXL7	1.85366e-17	0.60087	0.839	0.725	6.2259e-13	Adventitial fibroblasts
PLA2G5	3.27002e-17	0.796358	0.454	0.197	1.0983e-12	Adventitial fibroblasts
PBX1	3.4971e-17	0.656394	0.776	0.601	1.17457e-12	Adventitial fibroblasts
SLC2A13	4.2476e-17	0.695799	0.548	0.312	1.42664e-12	Adventitial fibroblasts
SAMD4A	1.84954e-16	0.627612	0.731	0.529	6.21206e-12	Adventitial fibroblasts
PID1	2.0256e-16	0.585708	0.834	0.662	6.80339e-12	Adventitial fibroblasts
BCL2	3.43631e-16	0.548833	0.495	0.263	1.15415e-11	Adventitial fibroblasts
LTBP1	4.27303e-16	0.511814	0.664	0.451	1.43518e-11	Adventitial fibroblasts
ANKH	6.90288e-16	0.5081	0.511	0.272	2.31847e-11	Adventitial fibroblasts
COL12A1	7.66691e-16	0.746554	0.586	0.37	2.57508e-11	Adventitial fibroblasts
GBE1	8.77495e-16	0.645743	0.695	0.451	2.94724e-11	Adventitial fibroblasts
AC007319.1	2.61782e-15	0.734963	0.621	0.408	8.79246e-11	Adventitial fibroblasts
RERG	3.67159e-15	0.522288	0.435	0.211	1.23318e-10	Adventitial fibroblasts
GLIS3	1.00075e-14	0.664039	0.746	0.627	3.36122e-10	Adventitial fibroblasts
FOXO3	1.29929e-14	0.515377	0.751	0.558	4.36394e-10	Adventitial fibroblasts
AC011246.1	2.02001e-14	0.651587	0.508	0.298	6.78462e-10	Adventitial fibroblasts
ARHGAP24	4.40408e-14	0.558259	0.693	0.517	1.4792e-09	Adventitial fibroblasts
IL1RAPL1	9.58011e-14	0.533662	0.329	0.13	3.21767e-09	Adventitial fibroblasts
PSD3	1.42746e-13	0.507237	0.633	0.425	4.79441e-09	Adventitial fibroblasts
MEG8	1.00924e-11	0.502164	0.695	0.517	3.38975e-07	Adventitial fibroblasts
IMMP2L	1.41286e-11	0.523391	0.761	0.621	4.74537e-07	Adventitial fibroblasts
CHSY3	5.56833e-11	0.501865	0.371	0.194	1.87024e-06	Adventitial fibroblasts
NOX4	1.24379e-10	0.63729	0.562	0.396	4.1775e-06	Adventitial fibroblasts
MAMDC2	1.46894e-10	0.501911	0.484	0.298	4.93373e-06	Adventitial fibroblasts
PDE3A	3.60473e-09	0.557973	0.507	0.338	0.000121072	Adventitial fibroblasts
B2M	6.25439e-45	0.736363	0.676	0.373	2.10066e-40	Alveolar fibroblasts
TMSB4X	4.09962e-42	0.755021	0.547	0.248	1.37694e-37	Alveolar fibroblasts
FSTL1	3.72274e-37	0.701545	0.674	0.422	1.25036e-32	Alveolar fibroblasts
COL6A1	1.13191e-35	0.896958	0.642	0.398	3.80174e-31	Alveolar fibroblasts
PLPP1	4.379e-30	0.667948	0.521	0.299	1.47078e-25	Alveolar fibroblasts
LUM	1.98567e-29	0.809193	0.7	0.503	6.66929e-25	Alveolar fibroblasts
SERPINH1	5.3864e-29	0.594297	0.385	0.17	1.80913e-24	Alveolar fibroblasts
CYP1B1	6.15022e-28	0.528321	0.381	0.168	2.06568e-23	Alveolar fibroblasts
RARRES1	4.06427e-27	0.688947	0.419	0.212	1.36506e-22	Alveolar fibroblasts
VGLL3	7.99875e-27	0.531562	0.53	0.322	2.68654e-22	Alveolar fibroblasts
ACTB	3.38333e-25	0.513727	0.566	0.325	1.13636e-20	Alveolar fibroblasts
PDZRN3	5.07656e-24	0.740938	0.696	0.6	1.70507e-19	Alveolar fibroblasts
DCLK1	9.52297e-24	0.56125	0.423	0.227	3.19848e-19	Alveolar fibroblasts
ENAH	7.16729e-23	0.519595	0.681	0.511	2.40728e-18	Alveolar fibroblasts
SPARC	6.9258e-22	1.47613	0.634	0.468	2.32617e-17	Alveolar fibroblasts
PDK4	4.04415e-20	0.542339	0.406	0.225	1.35831e-15	Alveolar fibroblasts
ADGRB3	1.10133e-19	0.661342	0.593	0.439	3.69904e-15	Alveolar fibroblasts
ROBO1	9.24711e-19	0.544807	0.671	0.538	3.10583e-14	Alveolar fibroblasts
ROR1	1.39194e-18	0.531552	0.625	0.452	4.67511e-14	Alveolar fibroblasts
COL3A1	1.8564e-18	1.20957	0.831	0.714	6.2351e-14	Alveolar fibroblasts
NPNT	2.36437e-18	0.503521	0.501	0.34	7.94122e-14	Alveolar fibroblasts
GSN	4.57547e-17	0.737686	0.362	0.214	1.53676e-12	Alveolar fibroblasts
EBF1	2.03979e-16	0.545021	0.471	0.324	6.85104e-12	Alveolar fibroblasts
KAZN	2.37419e-16	0.59369	0.558	0.412	7.9742e-12	Alveolar fibroblasts
SLIT3	3.9308e-16	0.684365	0.642	0.509	1.32024e-11	Alveolar fibroblasts
C7	2.77306e-15	0.599099	0.656	0.53	9.31386e-11	Alveolar fibroblasts
CACNA1D	2.64575e-14	0.511086	0.467	0.33	8.88627e-10	Alveolar fibroblasts
AC092691.1	2.72307e-14	0.596834	0.383	0.252	9.14598e-10	Alveolar fibroblasts
MAMDC2	7.91096e-13	0.530275	0.513	0.379	2.65705e-08	Alveolar fibroblasts
HMCN1	1.01776e-12	0.597893	0.726	0.684	3.41834e-08	Alveolar fibroblasts
FRAS1	1.75057e-10	0.557156	0.459	0.349	5.87965e-06	Alveolar fibroblasts
COL5A2	8.8397e-10	0.566205	0.802	0.739	2.96899e-05	Alveolar fibroblasts
LSAMP	2.65609e-09	0.536139	0.775	0.794	8.92103e-05	Alveolar fibroblasts
SLIT2	1.37934e-08	0.58242	0.752	0.744	0.000463278	Alveolar fibroblasts
COL1A1	1.55772e-08	0.920793	0.67	0.563	0.00052319	Alveolar fibroblasts
GRN	3.8731e-176	1.09377	0.69	0.283	1.30086e-171	Alveolar macrophages
MRC1	6.13479e-174	1.15359	0.821	0.505	2.06049e-169	Alveolar macrophages
APOE	2.56685e-171	1.43263	0.582	0.173	8.62127e-167	Alveolar macrophages
C1QB	1.95611e-169	1.17759	0.652	0.22	6.56998e-165	Alveolar macrophages
C1QC	9.10783e-167	1.03632	0.544	0.132	3.05905e-162	Alveolar macrophages
HLA-DRB1	6.47566e-165	1.12308	0.639	0.214	2.17498e-160	Alveolar macrophages
TMSB4X	6.73075e-162	1.20928	0.762	0.313	2.26066e-157	Alveolar macrophages
B2M	9.44027e-162	1.09172	0.904	0.519	3.1707e-157	Alveolar macrophages
CTSD	1.28595e-155	1.21862	0.786	0.428	4.31911e-151	Alveolar macrophages
HLA-DRA	2.98672e-155	1.17569	0.715	0.317	1.00315e-150	Alveolar macrophages
FTL	6.8355e-146	0.554098	0.851	0.421	2.29584e-141	Alveolar macrophages
CTSB	1.0681e-142	1.03024	0.885	0.633	3.58743e-138	Alveolar macrophages
CD74	4.3619e-141	0.987952	0.709	0.344	1.46503e-136	Alveolar macrophages
SRGN	5.58424e-141	0.709299	0.794	0.383	1.87558e-136	Alveolar macrophages
PSAP	7.6944e-136	0.921105	0.827	0.523	2.58432e-131	Alveolar macrophages
TXNIP	3.70043e-135	1.02869	0.795	0.531	1.24286e-130	Alveolar macrophages
FTH1	8.306e-135	0.663248	0.779	0.326	2.78974e-130	Alveolar macrophages
SDCBP	2.37926e-132	0.774871	0.741	0.405	7.99122e-128	Alveolar macrophages
CTSL	2.69565e-132	0.794968	0.619	0.242	9.05387e-128	Alveolar macrophages
C1QA	4.87112e-124	0.906647	0.676	0.299	1.63606e-119	Alveolar macrophages
APOC1	2.64069e-120	1.18075	0.445	0.102	8.86928e-116	Alveolar macrophages
LAPTM5	1.31769e-118	0.790332	0.718	0.39	4.42574e-114	Alveolar macrophages
VIM	8.81135e-118	1.06405	0.652	0.289	2.95947e-113	Alveolar macrophages
MS4A4A	4.124e-116	0.652324	0.583	0.251	1.38513e-111	Alveolar macrophages
CD68	1.98872e-112	0.793388	0.556	0.216	6.6795e-108	Alveolar macrophages
ACTB	1.34509e-111	0.665645	0.743	0.351	4.51775e-107	Alveolar macrophages
ACP5	1.53618e-111	0.763464	0.504	0.178	5.15956e-107	Alveolar macrophages
VSIG4	1.90485e-110	0.700129	0.565	0.226	6.39781e-106	Alveolar macrophages
MCL1	1.36262e-109	0.600496	0.648	0.313	4.57664e-105	Alveolar macrophages
LYZ	7.51114e-109	0.845537	0.554	0.21	2.52277e-104	Alveolar macrophages
CMTM6	2.03994e-108	0.549938	0.558	0.233	6.85155e-104	Alveolar macrophages
TSPO	2.25401e-107	0.696555	0.447	0.137	7.57054e-103	Alveolar macrophages
CCL18	1.16292e-106	1.30718	0.406	0.107	3.9059e-102	Alveolar macrophages
FCGR3A	1.35078e-102	0.616987	0.501	0.185	4.53686e-98	Alveolar macrophages
ZFP36L2	2.14956e-102	0.716994	0.547	0.247	7.21973e-98	Alveolar macrophages
GPNMB	3.6931e-101	0.858497	0.519	0.216	1.2404e-96	Alveolar macrophages
HLA-B	3.91907e-101	0.776908	0.718	0.373	1.3163e-96	Alveolar macrophages
CD164	5.82163e-101	0.521598	0.516	0.204	1.95531e-96	Alveolar macrophages
EEF1A1	3.46209e-100	0.774043	0.688	0.297	1.16281e-95	Alveolar macrophages
HLA-A	1.35799e-99	0.671592	0.656	0.335	4.56108e-95	Alveolar macrophages
HIF1A	8.70407e-99	0.750125	0.77	0.515	2.92344e-94	Alveolar macrophages
HLA-DPB1	1.4474e-96	0.805868	0.489	0.18	4.86139e-92	Alveolar macrophages
CD81	2.66768e-94	0.677555	0.499	0.204	8.95994e-90	Alveolar macrophages
SLCO2B1	6.33122e-93	0.594844	0.698	0.402	2.12647e-88	Alveolar macrophages
CTSS	1.15273e-92	0.634499	0.693	0.378	3.87168e-88	Alveolar macrophages
LAMP1	3.00927e-92	0.584414	0.629	0.322	1.01073e-87	Alveolar macrophages
LIPA	1.80342e-91	0.621176	0.46	0.173	6.05716e-87	Alveolar macrophages
FPR3	3.12745e-91	0.500644	0.485	0.189	1.05042e-86	Alveolar macrophages
CTSC	9.1129e-91	0.683058	0.625	0.33	3.06075e-86	Alveolar macrophages
CD163	8.187e-89	0.572019	0.83	0.554	2.74977e-84	Alveolar macrophages
MFSD1	2.29722e-88	0.517197	0.625	0.32	7.71567e-84	Alveolar macrophages
ARPC1B	2.94116e-88	0.535603	0.556	0.261	9.87849e-84	Alveolar macrophages
TAGLN2	3.04186e-87	0.52843	0.387	0.115	1.02167e-82	Alveolar macrophages
ITM2B	5.53658e-87	0.67666	0.596	0.29	1.85957e-82	Alveolar macrophages
ACSL1	1.24501e-86	0.630624	0.813	0.587	4.18163e-82	Alveolar macrophages
CTSZ	1.19383e-85	0.691557	0.636	0.324	4.00972e-81	Alveolar macrophages
ARHGAP18	1.33912e-85	0.569308	0.777	0.527	4.49769e-81	Alveolar macrophages
CRIP1	1.5708e-85	0.834731	0.306	0.063	5.27584e-81	Alveolar macrophages
IFI30	7.51795e-84	0.705473	0.573	0.261	2.52506e-79	Alveolar macrophages
NPC2	4.14278e-83	0.554189	0.594	0.278	1.39144e-78	Alveolar macrophages
TUBA1B	6.66596e-83	0.506914	0.375	0.112	2.2389e-78	Alveolar macrophages
AC020656.1	1.06725e-82	0.771899	0.361	0.104	3.58456e-78	Alveolar macrophages
TMSB10	1.5174e-82	0.837357	0.535	0.206	5.0965e-78	Alveolar macrophages
GLUL	7.63602e-81	0.591561	0.782	0.535	2.56471e-76	Alveolar macrophages
SAMSN1	1.18807e-80	0.893917	0.676	0.457	3.99039e-76	Alveolar macrophages
HLA-DPA1	1.35479e-80	0.76928	0.445	0.165	4.55033e-76	Alveolar macrophages
SERF2	7.58567e-80	0.698889	0.423	0.149	2.5478e-75	Alveolar macrophages
TGFBI	2.26585e-78	0.574351	0.453	0.191	7.61031e-74	Alveolar macrophages
S100A6	7.24181e-76	1.00108	0.441	0.159	2.43231e-71	Alveolar macrophages
CST3	1.94454e-75	0.745273	0.424	0.153	6.53112e-71	Alveolar macrophages
EPB41L3	2.99585e-75	0.727102	0.674	0.455	1.00622e-70	Alveolar macrophages
HLA-DQB1	2.74026e-74	0.624902	0.41	0.151	9.20369e-70	Alveolar macrophages
AGFG1	1.57882e-73	0.561063	0.683	0.427	5.30279e-69	Alveolar macrophages
ALOX5AP	7.13907e-73	0.666679	0.385	0.137	2.3978e-68	Alveolar macrophages
FCGR2A	1.48968e-72	0.50257	0.548	0.268	5.0034e-68	Alveolar macrophages
S100A10	4.59929e-72	0.94722	0.442	0.174	1.54476e-67	Alveolar macrophages
TYROBP	1.11261e-71	0.513263	0.456	0.175	3.73692e-67	Alveolar macrophages
SPP1	6.91278e-71	1.81332	0.315	0.09	2.3218e-66	Alveolar macrophages
VMP1	8.1927e-70	0.60508	0.823	0.66	2.75168e-65	Alveolar macrophages
RBPJ	1.7524e-69	0.646911	0.783	0.582	5.88579e-65	Alveolar macrophages
CLIP4	4.82019e-69	0.747679	0.567	0.347	1.61896e-64	Alveolar macrophages
MYL6	6.7421e-69	0.547608	0.457	0.186	2.26447e-64	Alveolar macrophages
S100A11	8.02026e-69	0.56192	0.445	0.166	2.69377e-64	Alveolar macrophages
RNF149	5.26452e-68	0.589587	0.82	0.663	1.76819e-63	Alveolar macrophages
ACTG1	2.09402e-67	0.555629	0.487	0.22	7.03317e-63	Alveolar macrophages
CSTB	5.31601e-67	0.694242	0.424	0.178	1.78549e-62	Alveolar macrophages
ZEB2	2.63916e-66	0.593524	0.873	0.744	8.86414e-62	Alveolar macrophages
ZDHHC20	3.39254e-65	0.530007	0.716	0.505	1.13945e-60	Alveolar macrophages
PDK4	9.9459e-65	1.03156	0.594	0.387	3.34053e-60	Alveolar macrophages
PFN1	2.06272e-62	0.517543	0.46	0.203	6.92807e-58	Alveolar macrophages
CD63	1.41525e-61	0.55266	0.436	0.181	4.75341e-57	Alveolar macrophages
FAM49A	1.89416e-61	0.596868	0.614	0.412	6.36193e-57	Alveolar macrophages
ABCA1	2.99343e-57	0.572737	0.699	0.515	1.0054e-52	Alveolar macrophages
TPT1	2.69348e-56	0.526292	0.537	0.25	9.04659e-52	Alveolar macrophages
RAB31	8.74981e-54	0.570371	0.753	0.585	2.9388e-49	Alveolar macrophages
MERTK	9.66368e-54	0.684226	0.552	0.368	3.24574e-49	Alveolar macrophages
SIPA1L1	3.10296e-53	0.787695	0.771	0.673	1.04219e-48	Alveolar macrophages
MAN1A1	5.9537e-53	0.674382	0.641	0.441	1.99967e-48	Alveolar macrophages
VAV3	1.78297e-52	0.529614	0.618	0.403	5.98844e-48	Alveolar macrophages
GSN	6.89358e-52	0.598501	0.452	0.251	2.31535e-47	Alveolar macrophages
TFRC	3.47582e-49	0.84185	0.687	0.538	1.16742e-44	Alveolar macrophages
LGMN	8.65429e-48	0.626669	0.479	0.275	2.90672e-43	Alveolar macrophages
ATP8B4	1.52724e-46	0.568565	0.434	0.243	5.12954e-42	Alveolar macrophages
RBMS1	4.67095e-45	0.504255	0.737	0.565	1.56883e-40	Alveolar macrophages
TRPS1	6.16585e-44	0.602252	0.709	0.58	2.07093e-39	Alveolar macrophages
ATP5F1E	2.20674e-41	0.510054	0.408	0.204	7.41179e-37	Alveolar macrophages
COLEC12	3.60327e-40	0.668943	0.549	0.392	1.21023e-35	Alveolar macrophages
PDE4B	3.74952e-40	0.618169	0.72	0.608	1.25935e-35	Alveolar macrophages
SDC2	1.15006e-39	0.603533	0.493	0.32	3.86272e-35	Alveolar macrophages
VCAN	1.09835e-38	0.812501	0.641	0.487	3.68904e-34	Alveolar macrophages
ATP1B3	1.0938e-35	0.762619	0.661	0.514	3.67375e-31	Alveolar macrophages
DIRC3	2.80137e-33	0.537229	0.401	0.24	9.40895e-29	Alveolar macrophages
OLR1	7.08697e-30	0.731552	0.466	0.336	2.3803e-25	Alveolar macrophages
LPL	9.46908e-30	0.66844	0.305	0.168	3.18038e-25	Alveolar macrophages
LGALS3	3.87407e-28	0.508101	0.353	0.205	1.30118e-23	Alveolar macrophages
ZFAND5	4.53805e-28	0.584387	0.511	0.379	1.5242e-23	Alveolar macrophages
CD36	5.5645e-27	0.710573	0.374	0.225	1.86895e-22	Alveolar macrophages
FAU	6.77018e-27	0.514823	0.28	0.142	2.2739e-22	Alveolar macrophages
SLC9A9	7.4987e-25	0.514266	0.422	0.289	2.51859e-20	Alveolar macrophages
FN1	1.16283e-09	0.883994	0.455	0.405	3.9056e-05	Alveolar macrophages
NEDD4L	6.27214e-216	0.778296	0.94	0.858	2.10663e-211	AT1
CADM1	5.45078e-204	0.829599	0.87	0.659	1.83075e-199	AT1
HOPX	9.41762e-190	0.638361	0.815	0.5	3.1631e-185	AT1
ABCA1	1.6857e-161	0.763145	0.664	0.372	5.66175e-157	AT1
B2M	3.59358e-159	0.960283	0.688	0.334	1.20698e-154	AT1
KRT7	3.68261e-152	0.56576	0.663	0.304	1.23688e-147	AT1
MECOM	7.57395e-147	0.735381	0.926	0.911	2.54386e-142	AT1
MLLT3	7.6723e-147	0.726639	0.774	0.54	2.57689e-142	AT1
LINC02615	7.79107e-146	0.705314	0.546	0.262	2.61679e-141	AT1
CLIC5	6.14841e-139	0.746173	0.664	0.394	2.06507e-134	AT1
LAMA3	2.95156e-135	0.808063	0.762	0.537	9.9134e-131	AT1
EMP2	3.22363e-131	0.690381	0.802	0.559	1.08272e-126	AT1
ALCAM	1.306e-127	0.605751	0.914	0.799	4.38645e-123	AT1
GPR39	7.48088e-127	0.652717	0.754	0.535	2.5126e-122	AT1
CPM	3.28613e-125	0.719116	0.687	0.449	1.10371e-120	AT1
UNC13B	1.39402e-124	0.589297	0.795	0.598	4.68211e-120	AT1
AC044810.2	1.88711e-115	0.635331	0.503	0.252	6.33824e-111	AT1
LIMCH1	4.08488e-115	0.602525	0.954	0.919	1.37199e-110	AT1
LMO3	6.78927e-115	0.66983	0.868	0.745	2.28031e-110	AT1
JUND	1.54686e-112	0.551041	0.532	0.255	5.19545e-108	AT1
TMSB4X	1.91912e-107	0.600057	0.494	0.226	6.44574e-103	AT1
EYA4	2.00128e-107	0.617667	0.262	0.067	6.7217e-103	AT1
TEAD1	4.62154e-106	0.513259	0.818	0.645	1.55224e-101	AT1
ROR1	3.9279e-99	0.706657	0.714	0.538	1.31926e-94	AT1
RAB11FIP1	1.1602e-98	0.533508	0.783	0.569	3.89676e-94	AT1
AC112770.1	3.97614e-96	0.939606	0.286	0.092	1.33547e-91	AT1
TRAM1	1.10639e-94	0.654061	0.654	0.41	3.71604e-90	AT1
AC002066.1	2.42423e-94	0.530769	0.471	0.244	8.14225e-90	AT1
ITGB6	6.42123e-94	0.595867	0.597	0.366	2.1567e-89	AT1
ACTB	1.79257e-90	0.569322	0.558	0.281	6.02072e-86	AT1
CD55	4.60891e-90	0.507355	0.747	0.508	1.54799e-85	AT1
GLCCI1	1.30943e-88	0.745767	0.707	0.54	4.39799e-84	AT1
MAP2	2.40539e-88	0.590196	0.601	0.384	8.079e-84	AT1
DLC1	9.53209e-88	0.559072	0.802	0.667	3.20154e-83	AT1
CAV1	1.10941e-87	0.603612	0.586	0.357	3.72617e-83	AT1
ABLIM1	1.53761e-87	0.519464	0.658	0.447	5.16438e-83	AT1
TIMP3	3.00057e-85	0.867608	0.594	0.391	1.0078e-80	AT1
COL8A1	4.5824e-81	0.591957	0.799	0.646	1.53909e-76	AT1
TM4SF1	3.073e-78	0.536868	0.333	0.143	1.03213e-73	AT1
DCLK1	8.00465e-73	0.555187	0.351	0.164	2.68852e-68	AT1
ARHGEF26	1.91546e-69	0.507921	0.682	0.51	6.43347e-65	AT1
SCEL	9.99232e-68	0.507287	0.717	0.545	3.35612e-63	AT1
APBB2	1.16035e-66	0.526949	0.762	0.639	3.89727e-62	AT1
COL4A1	4.28087e-52	0.507639	0.459	0.292	1.43782e-47	AT1
KHDRBS2	1.15362e-40	0.582149	0.585	0.448	3.87467e-36	AT1
CLDN18	6.27709e-38	0.506816	0.359	0.226	2.10828e-33	AT1
NCKAP5	1.60892e-33	0.771114	0.597	0.538	5.40388e-29	AT1
SFTPC	1.05928e-21	0.808707	0.309	0.213	3.55782e-17	AT1
CADM1	1.41103e-101	0.930354	0.873	0.552	4.73922e-97	AT2
MECOM	5.05369e-98	0.846512	0.975	0.938	1.69738e-93	AT2
CPM	1.01367e-93	1.00817	0.808	0.459	3.40463e-89	AT2
CCDC141	1.12143e-90	1.07964	0.768	0.426	3.76655e-86	AT2
UTY	5.20759e-86	0.75455	0.583	0.157	1.74907e-81	AT2
LMO3	5.89759e-86	0.912294	0.916	0.764	1.98082e-81	AT2
PDE4D	3.50016e-84	0.755297	0.984	0.965	1.1756e-79	AT2
USP9Y	4.42002e-83	0.732105	0.561	0.153	1.48455e-78	AT2
NPC2	8.6688e-79	0.779426	0.755	0.343	2.91159e-74	AT2
ATP11A	1.79147e-78	0.716823	0.955	0.852	6.01702e-74	AT2
SCD	8.37865e-71	0.809513	0.726	0.371	2.81414e-66	AT2
GPR39	1.52456e-69	0.762478	0.684	0.33	5.12055e-65	AT2
MALRD1	1.17611e-67	0.614599	0.467	0.122	3.95021e-63	AT2
TMEM135	3.60759e-65	0.545999	0.607	0.233	1.21168e-60	AT2
MLLT3	3.78671e-65	0.783618	0.78	0.479	1.27184e-60	AT2
TTTY14	3.22979e-63	0.610453	0.513	0.153	1.08479e-58	AT2
CAMK1D	9.04929e-63	0.793207	0.767	0.431	3.03939e-58	AT2
NLGN1	1.07209e-62	0.809495	0.653	0.322	3.60082e-58	AT2
RIPOR2	1.69856e-62	0.824605	0.689	0.358	5.70494e-58	AT2
ALCAM	3.17191e-61	0.725195	0.906	0.707	1.06535e-56	AT2
CD47	1.56747e-58	0.613405	0.692	0.367	5.26465e-54	AT2
TMEM108	2.14434e-58	0.57211	0.549	0.21	7.2022e-54	AT2
NEDD4L	3.15537e-58	0.687189	0.929	0.772	1.05979e-53	AT2
TMEM63B	6.2498e-57	0.514792	0.624	0.282	2.09912e-52	AT2
SOX5	9.0518e-57	0.795393	0.822	0.576	3.04023e-52	AT2
NPNT	1.5904e-55	0.7141	0.784	0.542	5.34166e-51	AT2
BCAT1	1.88634e-55	0.590921	0.616	0.296	6.33567e-51	AT2
VEPH1	5.96736e-54	0.57871	0.668	0.349	2.00426e-49	AT2
PTPRK	2.51377e-53	0.590974	0.879	0.723	8.44301e-49	AT2
TMEM245	2.67787e-53	0.598178	0.75	0.467	8.99418e-49	AT2
AC010998.1	1.0665e-52	0.609199	0.781	0.503	3.58205e-48	AT2
SLC4A4	7.47545e-49	0.722261	0.711	0.437	2.51078e-44	AT2
HMGN3	7.67704e-49	0.507255	0.575	0.274	2.57849e-44	AT2
ACTB	7.42825e-48	0.741635	0.541	0.213	2.49493e-43	AT2
SNX25	9.84765e-48	0.636882	0.902	0.768	3.30753e-43	AT2
FOXP2	1.82911e-47	0.5843	0.788	0.539	6.14342e-43	AT2
TMEM163	2.7462e-47	0.660391	0.85	0.694	9.22366e-43	AT2
MBNL1	6.77282e-47	0.551681	0.963	0.87	2.27479e-42	AT2
FGFR2	1.14595e-46	0.568558	0.565	0.275	3.8489e-42	AT2
YAP1	2.91096e-46	0.517342	0.856	0.655	9.77704e-42	AT2
PID1	8.49283e-46	0.60798	0.763	0.511	2.85249e-41	AT2
ABCA1	1.03224e-44	0.657096	0.579	0.301	3.46699e-40	AT2
SDC4	1.48162e-44	0.51469	0.734	0.442	4.97631e-40	AT2
EPHA4	1.93867e-44	0.6738	0.498	0.22	6.51141e-40	AT2
UNC13B	8.62612e-43	0.540044	0.837	0.634	2.89725e-38	AT2
COL8A1	1.66839e-42	0.643837	0.728	0.471	5.60363e-38	AT2
SFTA3	9.82461e-42	0.593533	0.866	0.742	3.29979e-37	AT2
CEP70	5.04595e-41	0.545656	0.815	0.635	1.69478e-36	AT2
B2M	5.41478e-41	0.592514	0.661	0.345	1.81866e-36	AT2
GULP1	1.40385e-40	0.535229	0.579	0.306	4.7151e-36	AT2
WIF1	5.28817e-40	0.603523	0.467	0.205	1.77614e-35	AT2
TTN	1.63472e-39	0.936983	0.836	0.751	5.49055e-35	AT2
GPC5	3.15516e-39	0.920563	0.659	0.425	1.05972e-34	AT2
TACC2	5.96503e-35	0.570374	0.864	0.717	2.00348e-30	AT2
HHIP	1.72682e-33	0.865446	0.593	0.379	5.79989e-29	AT2
EFNA5	2.50133e-32	0.500104	0.829	0.64	8.40121e-28	AT2
LINC01578	2.34888e-31	0.543167	0.693	0.503	7.88919e-27	AT2
LAMA3	8.37281e-30	0.513681	0.488	0.263	2.81218e-25	AT2
HMCN1	3.0987e-25	0.566449	0.418	0.221	1.04076e-20	AT2
LRRK2	3.6201e-24	0.559466	0.964	0.93	1.21588e-19	AT2
UTY	4.42479e-27	1.13853	0.613	0.073	1.48615e-22	B cells
TTN	7.23947e-24	1.43856	0.685	0.19	2.43152e-19	B cells
AP001011.1	1.90936e-22	1.48593	0.734	0.409	6.41296e-18	B cells
MBNL1	3.55729e-22	0.860476	0.951	0.861	1.19479e-17	B cells
AFF3	5.22102e-22	1.06155	0.942	0.81	1.75358e-17	B cells
STX7	6.78801e-20	0.953917	0.668	0.263	2.27989e-15	B cells
ABHD15-AS1	1.60958e-18	1.03496	0.613	0.234	5.40608e-14	B cells
MGAT5	1.85678e-18	1.05778	0.865	0.715	6.23638e-14	B cells
SNHG14	2.01027e-18	0.976118	0.629	0.241	6.75191e-14	B cells
AP002075.1	4.01185e-18	1.18636	0.655	0.321	1.34746e-13	B cells
ANKRD44	6.08481e-18	0.823793	0.931	0.803	2.0437e-13	B cells
ELMO1	2.26809e-16	0.857476	0.847	0.65	7.61783e-12	B cells
USP9Y	4.18169e-16	0.737755	0.453	0.066	1.40451e-11	B cells
RAD51B	1.21026e-15	0.843774	0.781	0.474	4.06489e-11	B cells
IMMP2L	1.7611e-14	0.941303	0.734	0.423	5.91501e-10	B cells
RCSD1	2.28462e-14	0.796641	0.744	0.496	7.67336e-10	B cells
ARID1B	2.72383e-14	0.746161	0.839	0.693	9.14853e-10	B cells
LRRK2	4.51114e-14	0.867429	0.466	0.109	1.51516e-09	B cells
LPP	6.49065e-14	1.28979	0.674	0.394	2.18001e-09	B cells
TRIM5	6.81277e-14	0.634084	0.391	0.058	2.2882e-09	B cells
GPM6A	7.93651e-14	0.60009	0.415	0.058	2.66564e-09	B cells
AL157944.1	9.80767e-14	0.567433	0.4	0.051	3.2941e-09	B cells
BIRC6	1.50271e-13	0.738185	0.755	0.555	5.04716e-09	B cells
DDX17	1.78279e-13	0.692397	0.743	0.504	5.98786e-09	B cells
UTRN	2.34123e-13	0.728113	0.821	0.628	7.86348e-09	B cells
RICTOR	3.80806e-13	0.700376	0.626	0.307	1.27901e-08	B cells
AC079793.1	6.36042e-13	0.959589	0.681	0.445	2.13627e-08	B cells
CAMK2D	7.61203e-13	0.968872	0.652	0.358	2.55665e-08	B cells
VPS13C	1.02276e-12	0.646013	0.691	0.394	3.43513e-08	B cells
RYR2	1.05561e-12	0.938892	0.389	0.066	3.54547e-08	B cells
ARHGAP24	2.09198e-12	0.809645	0.9	0.774	7.02633e-08	B cells
WASHC4	2.15728e-12	0.694094	0.605	0.321	7.24565e-08	B cells
MYCBP2	3.6755e-12	0.645266	0.807	0.672	1.23449e-07	B cells
PTPRC	3.72453e-12	0.687106	0.888	0.737	1.25096e-07	B cells
ENTPD1-AS1	4.03002e-12	0.883733	0.534	0.241	1.35356e-07	B cells
ZCCHC7	5.23078e-12	0.785525	0.772	0.496	1.75686e-07	B cells
BMP2K	6.19761e-12	0.739663	0.606	0.314	2.08159e-07	B cells
MTFR1	7.22406e-12	0.720675	0.527	0.219	2.42634e-07	B cells
SFTPB	1.0577e-11	0.907776	0.372	0.066	3.55249e-07	B cells
FTX	1.06488e-11	0.674489	0.767	0.577	3.57661e-07	B cells
SSH2	1.80512e-11	0.650432	0.873	0.781	6.06287e-07	B cells
UBR5	2.1248e-11	0.649587	0.625	0.321	7.13656e-07	B cells
ATM	2.84409e-11	0.643764	0.698	0.474	9.55245e-07	B cells
AC092445.1	2.84666e-11	0.50198	0.337	0.044	9.56106e-07	B cells
PDE7A	3.36532e-11	0.59029	0.87	0.708	1.13031e-06	B cells
AC023469.1	3.78836e-11	0.519225	0.352	0.058	1.27239e-06	B cells
PICALM	4.12702e-11	0.670224	0.683	0.409	1.38614e-06	B cells
USP34	7.23877e-11	0.6557	0.804	0.657	2.43129e-06	B cells
RBM26	8.33039e-11	0.642077	0.64	0.372	2.79793e-06	B cells
PIP4K2A	8.95565e-11	0.725782	0.763	0.555	3.00794e-06	B cells
COP1	1.15652e-10	0.633806	0.674	0.401	3.88442e-06	B cells
USP6NL	1.45149e-10	0.72133	0.606	0.343	4.87512e-06	B cells
VPS13B	1.47804e-10	0.605422	0.73	0.504	4.96431e-06	B cells
LRBA	1.5927e-10	0.6111	0.776	0.599	5.3494e-06	B cells
STRN3	1.7874e-10	0.619374	0.499	0.219	6.00335e-06	B cells
PTK2	2.03667e-10	0.639819	0.606	0.321	6.84057e-06	B cells
ADAM10	2.0444e-10	0.580632	0.551	0.248	6.86652e-06	B cells
KDM4C	2.21336e-10	0.586797	0.683	0.445	7.43402e-06	B cells
COL1A2	2.44183e-10	0.686922	0.303	0.036	8.20137e-06	B cells
DOCK2	3.3973e-10	0.630869	0.747	0.606	1.14105e-05	B cells
BLK	3.40391e-10	0.644602	0.737	0.482	1.14327e-05	B cells
PHC3	4.70167e-10	0.6133	0.574	0.314	1.57915e-05	B cells
FKBP5	5.08992e-10	0.763179	0.668	0.387	1.70955e-05	B cells
INSYN2B	8.78789e-10	0.519915	0.34	0.08	2.95159e-05	B cells
PLCG2	9.43855e-10	0.570003	0.821	0.686	3.17013e-05	B cells
LNPEP	1.08926e-09	0.615303	0.508	0.248	3.65848e-05	B cells
PDK4	1.298e-09	0.535979	0.276	0.029	4.3596e-05	B cells
ARAP2	1.34053e-09	0.594088	0.53	0.263	4.50243e-05	B cells
AC009554.1	1.49654e-09	0.511164	0.297	0.051	5.02644e-05	B cells
ATP8B1	1.69888e-09	0.76153	0.438	0.19	5.70604e-05	B cells
TTC28	2.90013e-09	0.519682	0.3	0.051	9.74066e-05	B cells
CCND3	4.27937e-09	0.511774	0.779	0.599	0.000143731	B cells
WWOX	6.75617e-09	0.598148	0.6	0.307	0.000226919	B cells
SNX13	7.14519e-09	0.540486	0.461	0.204	0.000239986	B cells
2001-03-01	7.51443e-09	0.598196	0.772	0.584	0.000252387	B cells
ANKUB1	8.50543e-09	0.695787	0.352	0.109	0.000285672	B cells
LAMA2	8.76558e-09	0.58797	0.294	0.051	0.00029441	B cells
HIF1A-AS3	1.01789e-08	0.72628	0.49	0.255	0.000341877	B cells
FOXP1	1.03527e-08	0.624938	0.827	0.635	0.000347715	B cells
AC053513.1	1.19493e-08	0.506635	0.312	0.08	0.000401341	B cells
EPS15	1.20705e-08	0.684878	0.596	0.394	0.000405413	B cells
ZNF407	1.23896e-08	0.583453	0.522	0.263	0.00041613	B cells
BRWD1	1.47985e-08	0.555458	0.527	0.285	0.000497037	B cells
RERE	1.67609e-08	0.538084	0.752	0.584	0.00056295	B cells
COL1A1	1.74114e-08	0.676516	0.253	0.036	0.000584797	B cells
CELF2	1.80537e-08	0.599891	0.784	0.657	0.00060637	B cells
CBLB	2.27668e-08	0.683708	0.593	0.358	0.000764669	B cells
FCHSD2	2.74148e-08	0.549298	0.822	0.708	0.000920779	B cells
MYCBP2-AS1	2.94593e-08	0.536069	0.354	0.117	0.000989448	B cells
TBC1D5	3.80041e-08	0.512224	0.835	0.679	0.00127644	B cells
MCTP2	3.94389e-08	0.534225	0.452	0.204	0.00132464	B cells
PPP3CA	4.22788e-08	0.632385	0.732	0.547	0.00142002	B cells
ERBIN	5.01743e-08	0.504813	0.625	0.372	0.0016852	B cells
ZDHHC21	6.38085e-08	0.547068	0.507	0.263	0.00214314	B cells
USP3-AS1	6.7272e-08	0.518641	0.409	0.175	0.00225946	B cells
AUTS2	7.00096e-08	0.714642	0.614	0.394	0.00235141	B cells
HIVEP2	7.4953e-08	0.630641	0.564	0.365	0.00251745	B cells
PCNX1	1.069e-07	0.535169	0.567	0.336	0.00359046	B cells
DMD	1.14177e-07	0.504964	0.312	0.088	0.00383485	B cells
MBD5	1.18032e-07	0.552685	0.582	0.35	0.00396434	B cells
EXOC4	1.22783e-07	0.573944	0.613	0.416	0.0041239	B cells
EBF1	1.25205e-07	0.641032	0.838	0.781	0.00420526	B cells
SUCLG2	1.98861e-07	0.528578	0.527	0.299	0.00667915	B cells
FBXL17	2.02924e-07	0.628708	0.588	0.394	0.00681559	B cells
XKR6	2.03561e-07	0.585419	0.596	0.394	0.00683701	B cells
ZBTB16	2.21628e-07	0.525027	0.398	0.161	0.00744381	B cells
CARMIL1	2.39282e-07	0.79494	0.508	0.307	0.00803675	B cells
EIF4G3	2.49901e-07	0.54996	0.675	0.518	0.00839341	B cells
EYA4	1.13183e-80	1.41008	0.677	0.08	3.80146e-76	Basal
CHST9	2.17953e-80	2.48816	0.79	0.187	7.32037e-76	Basal
EYA1	1.48443e-75	1.66064	0.73	0.131	4.98576e-71	Basal
BMPR1B	8.05393e-74	2.10907	0.754	0.189	2.70507e-69	Basal
EYA2	7.42581e-69	1.52916	0.758	0.2	2.49411e-64	Basal
PLEKHS1	5.97874e-62	1.01606	0.496	0.038	2.00808e-57	Basal
ABCA13	1.36962e-58	1.67257	0.677	0.173	4.60015e-54	Basal
SPOCK3	8.83185e-57	1.11677	0.512	0.055	2.96635e-52	Basal
WDR49	7.28124e-56	0.998122	0.569	0.09	2.44555e-51	Basal
CHL1	2.41068e-54	1.22952	0.597	0.121	8.09674e-50	Basal
AC093865.1	2.39835e-53	1.35502	0.629	0.157	8.05533e-49	Basal
RASSF6	8.4335e-53	0.941658	0.544	0.083	2.83256e-48	Basal
PRSS23	1.71499e-52	1.25244	0.653	0.173	5.76015e-48	Basal
SEMA5A	2.56902e-51	1.30007	0.665	0.186	8.62858e-47	Basal
MUC16	2.94206e-51	1.54652	0.419	0.033	9.88151e-47	Basal
AQP3	5.43718e-51	0.955532	0.585	0.093	1.82619e-46	Basal
TNFRSF21	9.08251e-51	0.822528	0.484	0.06	3.05054e-46	Basal
IKZF2	4.25039e-49	1.22153	0.665	0.2	1.42758e-44	Basal
TOX3	1.07481e-46	0.96352	0.488	0.075	3.60995e-42	Basal
CDON	2.97703e-46	0.714167	0.46	0.061	9.99894e-42	Basal
HS3ST1	2.88602e-45	0.834177	0.395	0.036	9.69328e-41	Basal
FOXP2	1.18518e-44	1.34995	0.81	0.509	3.98065e-40	Basal
PAX9	4.4792e-44	0.586956	0.468	0.064	1.50443e-39	Basal
MET	6.07382e-44	0.986917	0.681	0.231	2.04001e-39	Basal
STK39	1.37311e-42	1.05855	0.722	0.3	4.61186e-38	Basal
LINC02057	2.25636e-40	0.543719	0.351	0.028	7.57845e-36	Basal
CAPN13	2.85823e-40	0.56133	0.407	0.05	9.59994e-36	Basal
SOX5	8.45735e-40	1.84697	0.798	0.53	2.84057e-35	Basal
PCDH7	1.18806e-39	1.24052	0.661	0.263	3.99033e-35	Basal
TTC6	2.79542e-39	0.869336	0.593	0.179	9.38898e-35	Basal
NTN1	1.69622e-38	0.897049	0.617	0.198	5.69711e-34	Basal
GRAMD2B	7.61617e-37	0.690946	0.589	0.171	2.55804e-32	Basal
FAM107B	1.01762e-36	0.83745	0.552	0.156	3.41787e-32	Basal
PCSK5	2.81058e-36	1.28669	0.685	0.322	9.43991e-32	Basal
PLEKHA5	3.316e-36	1.06984	0.815	0.569	1.11374e-31	Basal
ANK3	4.01381e-35	1.13647	0.851	0.802	1.34812e-30	Basal
WFDC2	5.6651e-35	0.708629	0.399	0.063	1.90274e-30	Basal
TSHZ2	1.00208e-34	1.42961	0.798	0.615	3.36569e-30	Basal
KIAA1217	1.04594e-34	1.07253	0.778	0.516	3.51299e-30	Basal
SEMA3A	1.22952e-34	1.08323	0.536	0.157	4.12958e-30	Basal
AQP4-AS1	1.3144e-34	1.25057	0.641	0.236	4.41468e-30	Basal
SOBP	2.31893e-34	0.782494	0.589	0.19	7.78859e-30	Basal
GLIS3	4.50857e-34	1.09078	0.758	0.42	1.51429e-29	Basal
NFIA	7.07953e-34	1.19778	0.81	0.643	2.3778e-29	Basal
MRTFB	8.7626e-34	1.14803	0.738	0.436	2.94309e-29	Basal
ADARB2	9.33845e-34	0.629173	0.395	0.063	3.1365e-29	Basal
LRRN1	1.15223e-33	0.51113	0.294	0.024	3.86999e-29	Basal
NFIB	1.20096e-33	1.08738	0.815	0.546	4.03366e-29	Basal
CLDN1	2.06624e-32	0.796015	0.573	0.176	6.93987e-28	Basal
AGR2	2.4655e-32	0.574415	0.335	0.042	8.28087e-28	Basal
RASEF	4.88929e-32	0.623712	0.464	0.113	1.64217e-27	Basal
CAMK1D	7.43036e-32	1.00498	0.702	0.377	2.49563e-27	Basal
EEF1A1	7.98131e-32	0.77408	0.734	0.247	2.68068e-27	Basal
MUC4	2.10157e-31	0.565505	0.472	0.115	7.05855e-27	Basal
GALNT7	3.40446e-31	0.693242	0.46	0.119	1.14346e-26	Basal
PKP4	1.58672e-30	0.822697	0.758	0.445	5.32931e-26	Basal
MACC1	2.2896e-30	0.943649	0.476	0.138	7.69009e-26	Basal
PAK1	1.05611e-29	0.535417	0.492	0.135	3.54717e-25	Basal
F3	1.27819e-29	0.879129	0.512	0.162	4.29305e-25	Basal
BCL11A	2.43921e-29	0.634078	0.528	0.175	8.19259e-25	Basal
GMDS	3.0401e-29	1.0111	0.734	0.418	1.02108e-24	Basal
EZR	4.62489e-29	0.843663	0.613	0.245	1.55336e-24	Basal
RARB	9.80467e-29	0.652815	0.5	0.159	3.29309e-24	Basal
PPM1H	1.01668e-28	0.5843	0.387	0.082	3.41474e-24	Basal
DPP10	7.30684e-28	0.802069	0.423	0.11	2.45415e-23	Basal
KLF5	9.44367e-28	0.877902	0.685	0.369	3.17185e-23	Basal
UBA6-AS1	1.04255e-27	0.656437	0.379	0.085	3.50162e-23	Basal
GRHL2	1.30231e-27	0.790951	0.698	0.373	4.37406e-23	Basal
CYP24A1	1.92818e-27	0.564303	0.286	0.036	6.47619e-23	Basal
ADCY2	2.00379e-27	0.622435	0.294	0.041	6.73011e-23	Basal
MID1	5.12915e-27	0.816016	0.581	0.241	1.72273e-22	Basal
KCTD1	9.32152e-27	0.596846	0.52	0.184	3.13082e-22	Basal
FYB2	9.45708e-27	0.501645	0.319	0.055	3.17635e-22	Basal
MYO5B	1.54714e-26	0.658732	0.456	0.135	5.19638e-22	Basal
MECOM	3.29293e-26	0.972829	0.835	0.745	1.106e-21	Basal
LRIG3	3.38103e-26	0.647313	0.601	0.253	1.13559e-21	Basal
PGM2L1	3.6128e-26	0.564507	0.468	0.14	1.21343e-21	Basal
SLC4A4	3.82064e-26	1.05398	0.601	0.266	1.28324e-21	Basal
TET2	5.02448e-26	0.715152	0.581	0.245	1.68757e-21	Basal
CDH26	8.17456e-26	0.67466	0.581	0.248	2.74559e-21	Basal
ARHGAP42	8.28448e-26	0.585458	0.46	0.14	2.78251e-21	Basal
HOOK1	9.27739e-26	0.549828	0.407	0.105	3.116e-21	Basal
FGFR2	1.16327e-25	0.685581	0.637	0.291	3.90709e-21	Basal
EHF	3.16769e-25	0.844532	0.661	0.351	1.06393e-20	Basal
SRGAP3	3.30412e-25	0.739496	0.613	0.272	1.10975e-20	Basal
COL4A5	5.03906e-25	0.856938	0.706	0.406	1.69247e-20	Basal
ANXA1	1.53007e-24	0.704578	0.552	0.215	5.13905e-20	Basal
LRIG1	4.22371e-24	0.75783	0.669	0.349	1.41862e-19	Basal
LMO7	6.57871e-24	0.750352	0.754	0.489	2.20959e-19	Basal
TRIM2	8.88816e-24	0.747252	0.629	0.324	2.98527e-19	Basal
EXPH5	1.02266e-23	0.518746	0.448	0.143	3.43482e-19	Basal
AC005062.1	1.30804e-23	0.647428	0.323	0.071	4.39333e-19	Basal
TTC39C	2.20644e-23	0.636048	0.536	0.222	7.41078e-19	Basal
ANKS1B	3.95626e-23	0.54499	0.456	0.143	1.32879e-18	Basal
STIM2	4.03445e-23	0.666115	0.629	0.316	1.35505e-18	Basal
MYOF	7.21844e-23	0.665927	0.649	0.338	2.42446e-18	Basal
YAP1	9.27749e-23	0.723098	0.778	0.536	3.11603e-18	Basal
COL4A6	9.46744e-23	0.522916	0.351	0.086	3.17983e-18	Basal
CD38	1.06344e-22	0.542353	0.306	0.064	3.57178e-18	Basal
PTPRZ1	1.16972e-22	0.71883	0.669	0.349	3.92875e-18	Basal
CACHD1	2.12474e-22	0.853148	0.681	0.393	7.13638e-18	Basal
STXBP6	2.92983e-22	0.628776	0.508	0.203	9.84043e-18	Basal
LINC00511	3.20042e-22	0.768797	0.746	0.48	1.07492e-17	Basal
FAF1	3.2479e-22	0.809993	0.766	0.582	1.09087e-17	Basal
MIR31HG	4.5423e-22	0.607143	0.528	0.215	1.52562e-17	Basal
NHS	5.72852e-22	0.927637	0.569	0.299	1.92404e-17	Basal
LINC01091	6.99784e-22	1.06424	0.343	0.094	2.35036e-17	Basal
AHR	1.27969e-21	0.69884	0.71	0.417	4.2981e-17	Basal
HSPA1A	1.6184e-21	0.605722	0.484	0.167	5.43574e-17	Basal
STK38	1.9179e-21	0.5588	0.556	0.241	6.44166e-17	Basal
MCC	2.00437e-21	0.746188	0.742	0.484	6.73209e-17	Basal
ARHGAP21	2.42923e-21	0.658443	0.601	0.286	8.15907e-17	Basal
ALCAM	3.13452e-21	1.28215	0.774	0.632	1.05279e-16	Basal
CERT1	3.9968e-21	0.629858	0.629	0.329	1.3424e-16	Basal
ZSWIM6	9.55134e-21	0.695864	0.81	0.629	3.20801e-16	Basal
INPP4B	9.79377e-21	0.95243	0.637	0.341	3.28943e-16	Basal
MAP7	1.09425e-20	0.531109	0.597	0.285	3.67527e-16	Basal
ANOS1	1.81234e-20	0.747635	0.468	0.186	6.08709e-16	Basal
PPM1L	2.28717e-20	0.653393	0.536	0.241	7.68192e-16	Basal
MCU	2.31002e-20	0.664234	0.637	0.338	7.75867e-16	Basal
RUNX1	5.58787e-20	0.965306	0.758	0.605	1.8768e-15	Basal
FOXN3	8.93811e-20	0.886863	0.75	0.579	3.00204e-15	Basal
ZNF608	1.45319e-19	0.520531	0.569	0.267	4.88084e-15	Basal
SYTL2	1.96397e-19	0.567814	0.343	0.097	6.5964e-15	Basal
NBEA	3.36782e-19	0.72381	0.585	0.316	1.13115e-14	Basal
GLI3	3.68459e-19	0.586437	0.536	0.245	1.23754e-14	Basal
ARHGAP24	1.12614e-18	0.865534	0.722	0.547	3.78236e-14	Basal
PBX1	1.22386e-18	0.693707	0.661	0.398	4.11057e-14	Basal
EFNA5	1.44201e-18	0.75487	0.778	0.623	4.84327e-14	Basal
CDK6	1.45306e-18	0.549018	0.597	0.31	4.88039e-14	Basal
PSD3	2.13176e-18	0.68083	0.746	0.516	7.15993e-14	Basal
ADAM28	2.53112e-18	0.565019	0.48	0.201	8.50126e-14	Basal
VAV3	3.81265e-18	0.556544	0.544	0.258	1.28055e-13	Basal
ST6GAL1	4.18437e-18	0.656835	0.661	0.399	1.40541e-13	Basal
NPAS3	5.14709e-18	0.583634	0.423	0.159	1.72875e-13	Basal
MAML2	8.55541e-18	0.733602	0.782	0.607	2.87351e-13	Basal
LPAR1	1.00048e-17	0.504819	0.448	0.178	3.36031e-13	Basal
SMURF1	1.15581e-17	0.589815	0.665	0.398	3.88201e-13	Basal
MEIS1	1.68641e-17	0.612846	0.56	0.285	5.66416e-13	Basal
B4GALT5	1.69713e-17	0.704726	0.605	0.338	5.70016e-13	Basal
KRT15	1.86227e-17	0.740822	0.411	0.151	6.2548e-13	Basal
SPATS2L	2.32566e-17	0.527632	0.621	0.321	7.81118e-13	Basal
THRB	4.7767e-17	0.581764	0.548	0.274	1.60435e-12	Basal
SSBP2	6.06294e-17	0.824903	0.762	0.593	2.03636e-12	Basal
TACSTD2	8.48192e-17	0.544421	0.448	0.19	2.84882e-12	Basal
APP	1.25323e-16	0.535896	0.762	0.524	4.20922e-12	Basal
ARHGAP32	2.25287e-16	0.556947	0.702	0.445	7.5667e-12	Basal
PTPRK	2.44311e-16	0.666567	0.839	0.748	8.20569e-12	Basal
EPB41L4A	2.49936e-16	0.61592	0.681	0.465	8.39461e-12	Basal
PARD3	2.62444e-16	0.671932	0.843	0.792	8.81472e-12	Basal
CERS6	2.94382e-16	0.531355	0.681	0.418	9.88741e-12	Basal
FBXL7	4.59323e-16	0.7388	0.605	0.368	1.54273e-11	Basal
EGFR	6.17981e-16	0.796808	0.782	0.642	2.07561e-11	Basal
LGR4	9.38416e-16	0.556099	0.528	0.266	3.15186e-11	Basal
ADGRV1	1.18081e-15	0.620718	0.556	0.296	3.966e-11	Basal
DPYSL3	1.21968e-15	0.649341	0.536	0.289	4.09654e-11	Basal
TMTC2	1.53179e-15	0.690607	0.694	0.483	5.14482e-11	Basal
JMJD1C	1.75086e-15	0.59331	0.855	0.675	5.88061e-11	Basal
FARS2	2.61617e-15	0.532432	0.56	0.316	8.78693e-11	Basal
CTNNB1	1.69343e-14	0.522749	0.653	0.407	5.68773e-10	Basal
LCOR	1.69469e-14	0.51272	0.609	0.379	5.69197e-10	Basal
GRIK2	1.81878e-14	0.500706	0.351	0.131	6.10874e-10	Basal
ROBO1	2.67435e-14	0.570975	0.577	0.329	8.98233e-10	Basal
GRIP1	3.14252e-14	0.525551	0.569	0.321	1.05548e-09	Basal
IMMP2L	3.8408e-14	0.720111	0.778	0.657	1.29001e-09	Basal
RBM47	4.06264e-14	0.654914	0.698	0.475	1.36452e-09	Basal
PDLIM5	4.16194e-14	0.6401	0.665	0.442	1.39787e-09	Basal
FOXP1	6.53089e-14	0.539156	0.879	0.741	2.19353e-09	Basal
NAALADL2	1.50994e-13	0.909578	0.601	0.418	5.07145e-09	Basal
MLLT3	2.31584e-13	0.503885	0.56	0.321	7.7782e-09	Basal
RERE	3.47711e-13	0.536021	0.827	0.687	1.16786e-08	Basal
ETV6	5.34637e-13	0.609561	0.734	0.536	1.79568e-08	Basal
TBC1D5	9.31647e-13	0.528425	0.77	0.651	3.12912e-08	Basal
NFAT5	1.04729e-12	0.529758	0.75	0.582	3.51753e-08	Basal
ZFP36L1	2.43531e-12	0.541602	0.718	0.516	8.17946e-08	Basal
EPS8	3.51293e-12	0.619321	0.718	0.536	1.17989e-07	Basal
DGKH	3.65079e-12	0.563045	0.774	0.656	1.22619e-07	Basal
GLUL	7.62688e-12	0.627965	0.54	0.308	2.56164e-07	Basal
SDK1	1.84774e-11	0.791002	0.819	0.728	6.20599e-07	Basal
TANC2	2.2285e-11	0.571604	0.798	0.69	7.48485e-07	Basal
CACNB4	4.78989e-11	0.511354	0.435	0.231	1.60878e-06	Basal
KAZN	9.32897e-11	0.54039	0.597	0.395	3.13332e-06	Basal
RBMS3	9.66027e-11	0.666133	0.79	0.693	3.24459e-06	Basal
SERPINB13	1.20556e-10	0.592427	0.339	0.157	4.04911e-06	Basal
CD55	7.89078e-10	0.529712	0.419	0.22	2.65028e-05	Basal
TMSB4X	2.40561e-09	0.529553	0.306	0.132	8.07971e-05	Basal
ANKRD36C	2.96807e-09	1.26242	0.468	0.311	9.96885e-05	Basal
PARD3B	3.91653e-09	0.519867	0.661	0.511	0.000131544	Basal
HIF1A-AS3	2.57625e-36	2.39525	0.626	0.218	8.65285e-32	CD16- Neutrophils
C15orf48	3.64617e-30	2.05826	0.62	0.29	1.22464e-25	CD16- Neutrophils
AC025580.2	4.8095e-28	1.86619	0.506	0.168	1.61537e-23	CD16- Neutrophils
P4HA1	5.80211e-27	1.51376	0.462	0.122	1.94875e-22	CD16- Neutrophils
TMSB4X	1.60609e-24	1.35835	0.725	0.458	5.39439e-20	CD16- Neutrophils
GBE1	1.58113e-23	1.90307	0.591	0.313	5.31053e-19	CD16- Neutrophils
DIAPH2	1.86457e-23	1.5063	0.453	0.141	6.26253e-19	CD16- Neutrophils
ERO1A	3.73265e-23	1.21433	0.478	0.168	1.25369e-18	CD16- Neutrophils
NCF1	1.29979e-21	1.32745	0.54	0.282	4.36562e-17	CD16- Neutrophils
PAM	2.56389e-21	1.47785	0.384	0.092	8.61133e-17	CD16- Neutrophils
MIF	2.86313e-21	1.56511	0.374	0.088	9.61638e-17	CD16- Neutrophils
ACSL5	1.11865e-19	1.05007	0.39	0.111	3.75721e-15	CD16- Neutrophils
KDM4C	9.84122e-19	1.00589	0.349	0.076	3.30537e-14	CD16- Neutrophils
ATG7	1.23737e-18	1.3012	0.669	0.485	4.15596e-14	CD16- Neutrophils
CCL20	2.02758e-18	2.0336	0.304	0.042	6.81003e-14	CD16- Neutrophils
AMPD3	2.72197e-18	1.09117	0.394	0.13	9.1423e-14	CD16- Neutrophils
PIK3AP1	4.07964e-18	1.04686	0.539	0.29	1.37023e-13	CD16- Neutrophils
PRKAG2	4.44319e-18	0.9924	0.303	0.046	1.49234e-13	CD16- Neutrophils
SLC11A2	3.07878e-17	0.953911	0.406	0.141	1.03407e-12	CD16- Neutrophils
SH3RF3	4.51703e-17	1.13525	0.286	0.042	1.51714e-12	CD16- Neutrophils
HILPDA	6.56312e-17	1.05278	0.253	0.019	2.20436e-12	CD16- Neutrophils
HK2	1.84537e-16	0.97446	0.337	0.092	6.19804e-12	CD16- Neutrophils
ANXA5	1.50754e-15	0.958949	0.417	0.172	5.06336e-11	CD16- Neutrophils
PTPRJ	1.33589e-14	0.79239	0.735	0.557	4.48686e-10	CD16- Neutrophils
PIK3CB	1.3873e-14	1.01164	0.409	0.187	4.65953e-10	CD16- Neutrophils
GAPDH	4.11386e-14	1.23388	0.411	0.198	1.38172e-09	CD16- Neutrophils
BNIP3L	3.22232e-13	1.05987	0.488	0.313	1.08228e-08	CD16- Neutrophils
ZBTB20	7.63515e-13	0.904187	0.494	0.26	2.56442e-08	CD16- Neutrophils
CFDP1	1.09201e-12	0.829913	0.339	0.126	3.66773e-08	CD16- Neutrophils
SOD2	2.08269e-12	1.00207	0.793	0.836	6.99514e-08	CD16- Neutrophils
ENO1	5.39279e-12	0.760284	0.299	0.107	1.81128e-07	CD16- Neutrophils
TNFAIP8	5.41788e-12	0.83448	0.398	0.179	1.8197e-07	CD16- Neutrophils
CCL3	6.80421e-12	1.56822	0.421	0.214	2.28533e-07	CD16- Neutrophils
DPYD	7.84497e-12	0.781022	0.702	0.527	2.63489e-07	CD16- Neutrophils
LRMDA	9.10628e-12	1.10916	0.264	0.069	3.05852e-07	CD16- Neutrophils
AL078604.4	1.58129e-11	1.08741	0.525	0.328	5.31109e-07	CD16- Neutrophils
FGGY	2.63114e-11	0.930948	0.402	0.214	8.83721e-07	CD16- Neutrophils
ERBIN	5.40903e-11	0.705176	0.701	0.592	1.81673e-06	CD16- Neutrophils
TPI1	6.49644e-11	0.706195	0.295	0.111	2.18196e-06	CD16- Neutrophils
MAML2	1.01277e-10	0.669093	0.712	0.508	3.40159e-06	CD16- Neutrophils
HSP90AA1	3.1955e-10	0.63047	0.695	0.508	1.07327e-05	CD16- Neutrophils
DMXL2	1.15829e-09	0.800152	0.438	0.267	3.89034e-05	CD16- Neutrophils
TBC1D22A	1.35693e-09	0.706658	0.432	0.263	4.55751e-05	CD16- Neutrophils
SMAD3	1.73809e-09	0.722335	0.26	0.095	5.83773e-05	CD16- Neutrophils
ARL15	2.13521e-09	0.776228	0.325	0.145	7.17152e-05	CD16- Neutrophils
MBD5	6.81649e-09	0.74158	0.345	0.179	0.000228945	CD16- Neutrophils
WSB1	7.83663e-09	0.74853	0.521	0.389	0.000263209	CD16- Neutrophils
PLIN2	1.36142e-08	1.01176	0.398	0.233	0.00045726	CD16- Neutrophils
VPS13D	1.43978e-08	0.796392	0.269	0.115	0.00048358	CD16- Neutrophils
LDHA	1.47894e-08	0.764076	0.279	0.13	0.000496731	CD16- Neutrophils
HIVEP2	3.20019e-08	0.74253	0.447	0.305	0.00107485	CD16- Neutrophils
PI3	3.56613e-08	2.07536	0.312	0.164	0.00119776	CD16- Neutrophils
ALDH1A2	4.49629e-08	0.813534	0.598	0.546	0.00151017	CD16- Neutrophils
ARHGAP24	5.34785e-08	0.963363	0.33	0.183	0.00179618	CD16- Neutrophils
MAP3K5	6.01504e-08	0.823246	0.302	0.149	0.00202027	CD16- Neutrophils
TRAF1	1.14219e-07	0.797269	0.255	0.115	0.00383626	CD16- Neutrophils
CSTB	1.38014e-07	0.862426	0.301	0.156	0.00463548	CD16- Neutrophils
S100A8	2.37927e-07	0.96185	0.443	0.305	0.00799127	CD16- Neutrophils
ZBTB20	1.19811e-74	0.912851	0.557	0.217	4.02409e-70	CD16+ Neutrophils
DIAPH2	1.95999e-73	1.12787	0.395	0.109	6.58302e-69	CD16+ Neutrophils
DPYD	3.85585e-65	0.940305	0.794	0.516	1.29506e-60	CD16+ Neutrophils
LRMDA	9.36783e-55	0.863184	0.299	0.07	3.14637e-50	CD16+ Neutrophils
EEF1A1	1.56743e-49	0.776493	0.507	0.248	5.26452e-45	CD16+ Neutrophils
CTSC	2.75513e-48	0.950112	0.306	0.098	9.25366e-44	CD16+ Neutrophils
C15orf48	9.4303e-45	1.29472	0.266	0.076	3.16735e-40	CD16+ Neutrophils
PIK3CB	2.24135e-43	0.805175	0.309	0.109	7.52801e-39	CD16+ Neutrophils
PIK3AP1	6.64835e-42	0.825065	0.393	0.18	2.23298e-37	CD16+ Neutrophils
LPP	3.18757e-39	0.593042	0.565	0.314	1.07061e-34	CD16+ Neutrophils
PDLIM5	1.78095e-38	0.753327	0.286	0.1	5.98166e-34	CD16+ Neutrophils
RAD51B	1.61012e-37	0.611421	0.262	0.083	5.4079e-33	CD16+ Neutrophils
HIF1A-AS3	3.56285e-35	1.2699	0.302	0.127	1.19666e-30	CD16+ Neutrophils
P4HA1	4.42711e-35	0.895544	0.355	0.165	1.48693e-30	CD16+ Neutrophils
PLIN2	6.32864e-35	1.00036	0.289	0.113	2.1256e-30	CD16+ Neutrophils
KDM4C	6.53572e-34	0.554271	0.266	0.093	2.19515e-29	CD16+ Neutrophils
ANXA5	1.20426e-33	0.638232	0.265	0.098	4.04474e-29	CD16+ Neutrophils
HK2	1.39199e-32	0.691463	0.269	0.106	4.67529e-28	CD16+ Neutrophils
MAML2	2.78003e-32	0.679259	0.55	0.327	9.33727e-28	CD16+ Neutrophils
TRPS1	3.62909e-32	0.699711	0.275	0.106	1.2189e-27	CD16+ Neutrophils
TNFAIP8	5.89116e-32	0.680257	0.282	0.114	1.97866e-27	CD16+ Neutrophils
TMSB4X	4.93473e-31	0.892882	0.664	0.485	1.65743e-26	CD16+ Neutrophils
DMXL2	3.99294e-30	0.678564	0.389	0.206	1.34111e-25	CD16+ Neutrophils
HSP90AA1	4.01809e-30	0.774986	0.718	0.522	1.34956e-25	CD16+ Neutrophils
GBE1	6.72407e-29	1.29736	0.372	0.202	2.25841e-24	CD16+ Neutrophils
VTI1A	1.25184e-26	0.557273	0.333	0.162	4.20456e-22	CD16+ Neutrophils
RYBP	1.67989e-26	1.14645	0.569	0.48	5.64225e-22	CD16+ Neutrophils
ERO1A	1.29294e-25	0.63357	0.32	0.165	4.34259e-21	CD16+ Neutrophils
DENND1A	1.42494e-25	0.590564	0.309	0.151	4.78595e-21	CD16+ Neutrophils
PSAP	1.16196e-23	0.570599	0.363	0.206	3.90268e-19	CD16+ Neutrophils
CERT1	1.87707e-22	0.634964	0.403	0.25	6.30453e-18	CD16+ Neutrophils
SYK	2.26334e-22	0.527346	0.273	0.135	7.60189e-18	CD16+ Neutrophils
ERBIN	2.31448e-22	0.69852	0.522	0.372	7.77365e-18	CD16+ Neutrophils
ATG7	1.5526e-21	0.808354	0.514	0.377	5.21473e-17	CD16+ Neutrophils
MBD5	1.67177e-20	0.528407	0.336	0.19	5.61499e-16	CD16+ Neutrophils
CTNNB1	4.11841e-20	0.530651	0.358	0.211	1.38325e-15	CD16+ Neutrophils
PSTPIP2	7.67732e-20	0.568903	0.293	0.159	2.57858e-15	CD16+ Neutrophils
PFN1	1.83282e-19	0.577314	0.299	0.169	6.15588e-15	CD16+ Neutrophils
WSB1	7.50236e-19	0.5292	0.486	0.356	2.51982e-14	CD16+ Neutrophils
GTDC1	6.10679e-18	0.594834	0.366	0.23	2.05109e-13	CD16+ Neutrophils
GNAQ	6.73194e-17	0.658389	0.572	0.445	2.26106e-12	CD16+ Neutrophils
PTPRJ	2.27696e-15	0.557938	0.642	0.563	7.64764e-11	CD16+ Neutrophils
ZEB2	3.41445e-15	0.577033	0.568	0.474	1.14681e-10	CD16+ Neutrophils
TMSB10	8.52971e-15	0.525674	0.25	0.143	2.86487e-10	CD16+ Neutrophils
ARHGAP24	2.16765e-14	0.573995	0.301	0.184	7.28048e-10	CD16+ Neutrophils
NCF1	1.08849e-12	0.586711	0.316	0.224	3.65593e-08	CD16+ Neutrophils
GAPDH	9.72868e-11	0.666733	0.314	0.228	3.26757e-06	CD16+ Neutrophils
MARCKS	3.06675e-08	0.583189	0.414	0.347	0.00103003	CD16+ Neutrophils
PICALM	4.90828e-41	0.965921	0.728	0.489	1.64854e-36	CD8+ T cells
UTY	1.25042e-40	0.884624	0.375	0.026	4.19979e-36	CD8+ T cells
PARP8	1.95068e-40	0.823661	0.973	0.929	6.55175e-36	CD8+ T cells
SLFN12L	3.11039e-40	0.865474	0.697	0.366	1.04469e-35	CD8+ T cells
UTRN	4.43258e-39	0.819052	0.835	0.69	1.48877e-34	CD8+ T cells
VPS13B	2.65507e-37	0.91485	0.677	0.411	8.91758e-33	CD8+ T cells
CELF2	2.55643e-36	0.761995	0.888	0.757	8.58627e-32	CD8+ T cells
RAD51B	1.02821e-34	0.972623	0.586	0.248	3.45345e-30	CD8+ T cells
TTN	4.20706e-34	1.06161	0.376	0.064	1.41303e-29	CD8+ T cells
SFMBT2	3.23854e-33	0.837059	0.751	0.508	1.08773e-28	CD8+ T cells
USP9Y	9.78113e-33	0.679225	0.323	0.026	3.28519e-28	CD8+ T cells
TBL1XR1	4.23308e-31	0.849457	0.615	0.34	1.42176e-26	CD8+ T cells
DOCK2	1.76157e-30	0.764089	0.695	0.468	5.91659e-26	CD8+ T cells
RYR2	5.33005e-30	0.772741	0.294	0.021	1.7902e-25	CD8+ T cells
SKAP1	1.50531e-29	0.714295	0.873	0.766	5.05589e-25	CD8+ T cells
PIP4K2A	2.13407e-29	0.670282	0.904	0.853	7.16769e-25	CD8+ T cells
ITGA1	2.8753e-29	0.924719	0.438	0.135	9.65726e-25	CD8+ T cells
EMB	9.70366e-29	0.744988	0.731	0.515	3.25917e-24	CD8+ T cells
DOCK8	1.722e-27	0.697178	0.721	0.513	5.78369e-23	CD8+ T cells
AL157944.1	6.42559e-27	0.507987	0.25	0.009	2.15816e-22	CD8+ T cells
MYCBP2	2.96154e-26	0.73611	0.668	0.478	9.94693e-22	CD8+ T cells
PRKY	4.82005e-26	0.553158	0.273	0.026	1.61891e-21	CD8+ T cells
VPS13C	6.14527e-26	0.677066	0.637	0.411	2.06401e-21	CD8+ T cells
LPP	2.15225e-25	0.794835	0.562	0.298	7.22876e-21	CD8+ T cells
FTX	2.47176e-25	0.734819	0.671	0.463	8.30189e-21	CD8+ T cells
LRBA	8.29346e-25	0.691218	0.794	0.69	2.78552e-20	CD8+ T cells
RBL2	8.76886e-24	0.660774	0.475	0.217	2.9452e-19	CD8+ T cells
STK39	1.21426e-23	0.695927	0.536	0.284	4.07832e-19	CD8+ T cells
KATNAL1	1.78503e-23	0.576166	0.32	0.073	5.99537e-19	CD8+ T cells
LNPEP	8.15281e-23	0.616147	0.493	0.243	2.73828e-18	CD8+ T cells
RASA2	9.33547e-23	0.623867	0.792	0.648	3.1355e-18	CD8+ T cells
VWA8	1.38755e-22	0.625029	0.399	0.144	4.66036e-18	CD8+ T cells
VPS8	1.69432e-22	0.603784	0.341	0.099	5.69072e-18	CD8+ T cells
SUCLG2	2.9212e-22	0.727545	0.553	0.331	9.81142e-18	CD8+ T cells
PHC3	5.7572e-22	0.697093	0.531	0.303	1.93367e-17	CD8+ T cells
DOCK10	1.79469e-21	0.548911	0.793	0.626	6.02784e-17	CD8+ T cells
SYNE1	5.07631e-21	0.658647	0.53	0.293	1.70498e-16	CD8+ T cells
RICTOR	2.01413e-20	0.63562	0.591	0.381	6.76487e-16	CD8+ T cells
ARHGAP15	2.85198e-20	0.572955	0.893	0.891	9.57895e-16	CD8+ T cells
RABGAP1L	1.00573e-19	0.541718	0.892	0.82	3.37796e-15	CD8+ T cells
DENND1B	1.19747e-19	0.657023	0.493	0.279	4.02194e-15	CD8+ T cells
IKZF1	1.28955e-19	0.534423	0.801	0.671	4.33121e-15	CD8+ T cells
HELZ	1.76579e-19	0.620273	0.55	0.343	5.93076e-15	CD8+ T cells
ELMO1	1.92942e-19	0.656555	0.634	0.47	6.48034e-15	CD8+ T cells
ATP8A1	2.05682e-19	0.68493	0.733	0.641	6.90825e-15	CD8+ T cells
BIRC6	2.41535e-19	0.647759	0.691	0.572	8.11243e-15	CD8+ T cells
NBAS	3.19429e-19	0.562369	0.376	0.149	1.07287e-14	CD8+ T cells
ZNF638	4.78201e-19	0.59298	0.561	0.352	1.60614e-14	CD8+ T cells
ARAP2	9.17451e-19	0.604735	0.701	0.551	3.08144e-14	CD8+ T cells
PLCG2	1.70213e-18	0.56381	0.532	0.288	5.71694e-14	CD8+ T cells
MACF1	2.20651e-18	0.622562	0.687	0.553	7.41099e-14	CD8+ T cells
FUT8	2.6726e-18	0.845958	0.532	0.333	8.97645e-14	CD8+ T cells
MCTP2	3.45793e-18	0.663404	0.519	0.305	1.16141e-13	CD8+ T cells
SENP7	5.04382e-18	0.580428	0.428	0.213	1.69407e-13	CD8+ T cells
TBC1D5	6.97945e-18	0.694273	0.611	0.449	2.34419e-13	CD8+ T cells
CCDC91	7.21456e-18	0.659599	0.604	0.426	2.42315e-13	CD8+ T cells
DPYD	7.88668e-18	0.715316	0.618	0.447	2.6489e-13	CD8+ T cells
ZNF407	1.11287e-17	0.653634	0.464	0.255	3.73781e-13	CD8+ T cells
ANKRD44	1.26451e-17	0.548504	0.816	0.764	4.24711e-13	CD8+ T cells
USP34	2.039e-17	0.626504	0.649	0.525	6.84841e-13	CD8+ T cells
ADAM10	2.33203e-17	0.536902	0.474	0.255	7.83257e-13	CD8+ T cells
PHF21A	3.24963e-17	0.56535	0.465	0.243	1.09145e-12	CD8+ T cells
RNF213	5.94314e-17	0.618512	0.633	0.515	1.99612e-12	CD8+ T cells
FAM172A	8.3825e-17	0.596373	0.583	0.392	2.81543e-12	CD8+ T cells
SORL1	1.38435e-16	0.546115	0.359	0.151	4.64962e-12	CD8+ T cells
ASCC3	2.28453e-16	0.510036	0.445	0.232	7.67305e-12	CD8+ T cells
BRWD1	2.76434e-16	0.560117	0.512	0.319	9.28459e-12	CD8+ T cells
MVB12B	7.64045e-16	0.53747	0.498	0.303	2.5662e-11	CD8+ T cells
OGT	1.90893e-15	0.508409	0.58	0.411	6.41154e-11	CD8+ T cells
WWOX	2.22011e-15	0.671803	0.477	0.255	7.45668e-11	CD8+ T cells
KLRD1	2.3431e-15	0.603063	0.576	0.388	7.86976e-11	CD8+ T cells
INPP4B	3.35451e-15	0.581533	0.732	0.629	1.12668e-10	CD8+ T cells
PCNX1	3.42483e-15	0.520183	0.717	0.624	1.1503e-10	CD8+ T cells
SNHG14	3.68091e-15	0.515458	0.425	0.227	1.23631e-10	CD8+ T cells
MBD5	4.65699e-15	0.600617	0.533	0.343	1.56414e-10	CD8+ T cells
TRERF1	6.2257e-15	0.53103	0.592	0.409	2.09103e-10	CD8+ T cells
NCALD	7.0153e-15	0.583508	0.502	0.3	2.35623e-10	CD8+ T cells
PPP6R3	1.79243e-14	0.511763	0.608	0.447	6.02025e-10	CD8+ T cells
USP25	2.17784e-14	0.53872	0.566	0.407	7.3147e-10	CD8+ T cells
PHIP	2.88331e-14	0.587432	0.547	0.388	9.68417e-10	CD8+ T cells
CLASP1	6.14853e-14	0.536224	0.611	0.459	2.06511e-09	CD8+ T cells
DDX17	9.58895e-14	0.505214	0.668	0.572	3.22064e-09	CD8+ T cells
CDKAL1	2.57847e-13	0.527017	0.532	0.376	8.6603e-09	CD8+ T cells
SP100	5.35107e-13	0.502467	0.652	0.546	1.79726e-08	CD8+ T cells
FKBP5	1.98359e-12	0.512939	0.828	0.778	6.66229e-08	CD8+ T cells
ZCCHC7	3.17969e-12	0.567149	0.555	0.407	1.06796e-07	CD8+ T cells
DOCK5	3.96668e-12	0.502558	0.341	0.168	1.33229e-07	CD8+ T cells
SLC9A9	5.22989e-12	0.50929	0.344	0.18	1.75656e-07	CD8+ T cells
PTPRJ	1.15882e-11	0.606214	0.628	0.525	3.89214e-07	CD8+ T cells
ITGB1	1.44332e-11	0.531141	0.497	0.343	4.8477e-07	CD8+ T cells
MGAT5	6.18069e-11	0.611753	0.529	0.411	2.07591e-06	CD8+ T cells
MED13L	1.03214e-10	0.543723	0.544	0.437	3.46666e-06	CD8+ T cells
EXOC4	2.05455e-10	0.514212	0.527	0.4	6.90062e-06	CD8+ T cells
RBPJ	3.62274e-10	0.508522	0.549	0.395	1.21677e-05	CD8+ T cells
CFAP70	4.61715e-120	1.08479	0.83	0.496	1.55076e-115	Ciliated cells
LINC01605	6.99475e-119	1.03842	0.535	0.047	2.34933e-114	Ciliated cells
WDR49	4.86982e-113	1.25153	0.897	0.761	1.63563e-108	Ciliated cells
SAXO2	1.64275e-108	0.913227	0.855	0.542	5.51749e-104	Ciliated cells
SPEF2	2.41116e-108	1.04557	0.884	0.717	8.09835e-104	Ciliated cells
FGF14	2.37641e-107	1.48593	0.855	0.691	7.98165e-103	Ciliated cells
ECT2L	9.97111e-106	1.11554	0.805	0.521	3.349e-101	Ciliated cells
RFX3	6.59931e-104	1.07453	0.92	0.864	2.21651e-99	Ciliated cells
MAPK10	3.39772e-101	0.999479	0.919	0.884	1.14119e-96	Ciliated cells
STK33	1.27081e-100	0.988356	0.927	0.827	4.26828e-96	Ciliated cells
CFAP54	2.30714e-98	0.976783	0.904	0.838	7.749e-94	Ciliated cells
AL022068.1	1.42669e-97	1.06782	0.875	0.722	4.79181e-93	Ciliated cells
CFAP47	3.96685e-97	1.07885	0.886	0.76	1.33235e-92	Ciliated cells
EFCAB1	1.38726e-96	0.799928	0.778	0.381	4.65938e-92	Ciliated cells
CFAP44	1.85617e-96	0.946399	0.882	0.687	6.23431e-92	Ciliated cells
ARMC3	2.44639e-95	0.917493	0.873	0.675	8.2167e-91	Ciliated cells
VWA3B	9.43821e-95	0.9865	0.825	0.589	3.17001e-90	Ciliated cells
SPATA17	1.01793e-94	0.935366	0.867	0.651	3.41891e-90	Ciliated cells
NRAD1	1.30455e-94	0.987125	0.747	0.386	4.3816e-90	Ciliated cells
HYDIN	9.74394e-93	0.832743	0.901	0.791	3.2727e-88	Ciliated cells
CCDC170	4.82972e-92	0.797312	0.85	0.558	1.62216e-87	Ciliated cells
PACRG	1.0562e-90	0.965446	0.904	0.804	3.54744e-86	Ciliated cells
DNAH11	4.93753e-90	0.895312	0.901	0.838	1.65837e-85	Ciliated cells
DNAH12	7.07973e-90	0.979273	0.917	0.885	2.37787e-85	Ciliated cells
SPAG17	2.11116e-89	0.862242	0.906	0.78	7.09075e-85	Ciliated cells
DNAH9	7.02461e-89	0.968768	0.903	0.778	2.35936e-84	Ciliated cells
BCAS3	6.11703e-88	1.02285	0.889	0.818	2.05453e-83	Ciliated cells
RFX2	2.47937e-87	0.799357	0.884	0.682	8.32746e-83	Ciliated cells
CROCC2	2.74913e-87	0.844402	0.734	0.351	9.2335e-83	Ciliated cells
CFAP43	2.82064e-87	0.891133	0.902	0.772	9.4737e-83	Ciliated cells
SPATA18	4.0908e-87	0.813797	0.832	0.537	1.37398e-82	Ciliated cells
NRG4	2.43139e-86	0.775727	0.652	0.238	8.16632e-82	Ciliated cells
WDR78	2.8607e-86	0.837774	0.854	0.616	9.60824e-82	Ciliated cells
SNTN	1.81617e-85	0.77462	0.772	0.382	6.09996e-81	Ciliated cells
SPAG6	2.06766e-85	0.725191	0.735	0.348	6.94464e-81	Ciliated cells
DNAH7	3.63995e-85	0.882096	0.904	0.871	1.22255e-80	Ciliated cells
ZBBX	2.45575e-84	0.880619	0.88	0.749	8.24814e-80	Ciliated cells
KIF6	3.02207e-84	0.83552	0.768	0.429	1.01502e-79	Ciliated cells
SERPINI2	3.25646e-84	0.990883	0.82	0.599	1.09375e-79	Ciliated cells
DNAH6	9.62184e-84	0.871891	0.905	0.809	3.23169e-79	Ciliated cells
NEK11	6.28665e-83	0.812606	0.884	0.735	2.1115e-78	Ciliated cells
ANKFN1	1.56395e-82	0.914885	0.858	0.71	5.25284e-78	Ciliated cells
LRRIQ1	1.08071e-80	0.819876	0.921	0.871	3.62978e-76	Ciliated cells
LMNTD1	2.91943e-80	0.887903	0.872	0.704	9.80548e-76	Ciliated cells
TCTEX1D1	3.1005e-80	0.706699	0.703	0.325	1.04137e-75	Ciliated cells
SPAG16	3.968e-80	0.994151	0.924	0.859	1.33273e-75	Ciliated cells
EFHC1	5.52364e-79	0.734585	0.823	0.521	1.85522e-74	Ciliated cells
CFAP299	5.99487e-79	0.870465	0.927	0.901	2.0135e-74	Ciliated cells
KIAA0825	1.33178e-78	0.868723	0.886	0.757	4.47306e-74	Ciliated cells
LEKR1	2.28579e-78	0.835378	0.749	0.42	7.67727e-74	Ciliated cells
KAZN	1.9722e-77	1.5688	0.778	0.603	6.62402e-73	Ciliated cells
RGS22	2.90863e-77	0.866525	0.759	0.447	9.76923e-73	Ciliated cells
ULK4	5.34008e-77	0.840779	0.926	0.884	1.79357e-72	Ciliated cells
DCDC1	6.0685e-77	0.892034	0.898	0.811	2.03823e-72	Ciliated cells
AK9	3.67511e-76	0.733598	0.825	0.569	1.23436e-71	Ciliated cells
DNAH3	1.83474e-75	0.859161	0.861	0.722	6.16233e-71	Ciliated cells
LINC01392	1.89648e-75	0.794801	0.481	0.111	6.3697e-71	Ciliated cells
NEK5	2.33778e-75	0.75915	0.802	0.499	7.85189e-71	Ciliated cells
CASC1	2.70266e-75	0.718527	0.827	0.569	9.07743e-71	Ciliated cells
EFHC2	1.92368e-74	0.773666	0.757	0.429	6.46105e-70	Ciliated cells
ANKMY1	2.30752e-74	0.734532	0.743	0.429	7.75027e-70	Ciliated cells
EFCAB6	2.65249e-74	0.773814	0.838	0.635	8.90893e-70	Ciliated cells
IQUB	3.26107e-74	0.651369	0.729	0.36	1.0953e-69	Ciliated cells
IQCH	4.53935e-74	0.749771	0.801	0.509	1.52463e-69	Ciliated cells
CFAP61	9.63913e-74	0.755039	0.813	0.547	3.2375e-69	Ciliated cells
LINC00271	1.38095e-73	0.836462	0.79	0.535	4.63821e-69	Ciliated cells
DNAH10	1.62216e-73	0.700496	0.83	0.547	5.44834e-69	Ciliated cells
ODF2L	1.00043e-72	0.696759	0.877	0.709	3.36016e-68	Ciliated cells
TSGA10	1.77365e-72	0.811744	0.822	0.548	5.95717e-68	Ciliated cells
CALM1	7.58504e-72	0.698651	0.847	0.468	2.54759e-67	Ciliated cells
PRSS12	8.40203e-72	0.67384	0.669	0.307	2.82199e-67	Ciliated cells
EML6	2.6551e-71	0.755404	0.652	0.303	8.91769e-67	Ciliated cells
PPIL6	4.76789e-71	0.657257	0.75	0.397	1.60139e-66	Ciliated cells
FHAD1	8.8395e-71	0.666926	0.854	0.608	2.96892e-66	Ciliated cells
EFCAB2	1.1767e-70	0.6811	0.855	0.645	3.95219e-66	Ciliated cells
DYNC2H1	1.29445e-70	0.727882	0.894	0.76	4.34766e-66	Ciliated cells
ST8SIA1	5.74636e-70	0.684278	0.44	0.09	1.93003e-65	Ciliated cells
TTC29	1.03318e-69	0.802131	0.856	0.691	3.47013e-65	Ciliated cells
EPCAM	1.58815e-69	0.608815	0.611	0.239	5.33411e-65	Ciliated cells
WDR66	3.14309e-69	0.664843	0.842	0.616	1.05567e-64	Ciliated cells
CASC2	6.31795e-69	0.779	0.833	0.632	2.12201e-64	Ciliated cells
DNAAF1	1.14446e-68	0.644175	0.862	0.647	3.84388e-64	Ciliated cells
BASP1	3.91361e-68	0.743081	0.706	0.35	1.31446e-63	Ciliated cells
NEK10	3.19761e-67	0.791124	0.905	0.861	1.07398e-62	Ciliated cells
CCDC30	1.51696e-66	0.731822	0.877	0.735	5.09502e-62	Ciliated cells
CABCOCO1	1.98396e-66	0.716389	0.765	0.47	6.66354e-62	Ciliated cells
STRBP	2.29721e-66	0.770925	0.829	0.616	7.71564e-62	Ciliated cells
WDR63	4.53143e-66	0.589537	0.775	0.458	1.52197e-61	Ciliated cells
DNAI1	7.04667e-66	0.636447	0.816	0.546	2.36676e-61	Ciliated cells
CFAP53	7.55635e-66	0.595628	0.637	0.266	2.53795e-61	Ciliated cells
CAPS	1.1705e-65	0.761654	0.802	0.498	3.93137e-61	Ciliated cells
KIAA2012	3.14883e-65	0.755907	0.785	0.542	1.0576e-60	Ciliated cells
SPAG1	4.26372e-65	0.578601	0.758	0.418	1.43206e-60	Ciliated cells
ADGB	1.55685e-64	0.719231	0.869	0.734	5.229e-60	Ciliated cells
AGBL4	1.64419e-64	0.746437	0.919	0.907	5.52233e-60	Ciliated cells
PLEKHS1	5.25811e-64	0.646616	0.726	0.397	1.76604e-59	Ciliated cells
TMEM232	5.37368e-64	0.857337	0.904	0.876	1.80486e-59	Ciliated cells
FANK1	9.68246e-64	0.63925	0.867	0.632	3.25205e-59	Ciliated cells
KIF27	1.11451e-63	0.600608	0.753	0.446	3.74332e-59	Ciliated cells
AC013470.2	1.53788e-63	0.589696	0.637	0.276	5.16529e-59	Ciliated cells
CFAP206	4.07643e-63	0.58731	0.707	0.356	1.36915e-58	Ciliated cells
ARHGAP18	9.27756e-63	0.65327	0.817	0.552	3.11606e-58	Ciliated cells
DNAH5	1.89235e-62	0.674318	0.909	0.844	6.35585e-58	Ciliated cells
AC046134.2	3.35336e-62	0.720882	0.701	0.413	1.12629e-57	Ciliated cells
ARMC2	1.76179e-61	0.626678	0.805	0.556	5.91732e-57	Ciliated cells
CHST9	2.69678e-61	0.802184	0.869	0.723	9.05767e-57	Ciliated cells
CAPS2	4.771e-61	0.593125	0.731	0.411	1.60244e-56	Ciliated cells
CFAP58	5.20084e-61	0.569635	0.586	0.239	1.74681e-56	Ciliated cells
ARMC4	6.48418e-61	0.726062	0.823	0.625	2.17784e-56	Ciliated cells
2010-03-01	1.02252e-60	0.5523	0.684	0.33	3.43432e-56	Ciliated cells
ABCA13	1.2583e-60	0.911714	0.833	0.582	4.22626e-56	Ciliated cells
CSRP3-AS1	5.48809e-60	0.766166	0.723	0.442	1.84329e-55	Ciliated cells
CCDC148	1.01694e-59	0.662126	0.744	0.473	3.41559e-55	Ciliated cells
KLHL32	1.85245e-59	0.675738	0.723	0.432	6.22183e-55	Ciliated cells
DTHD1	2.17205e-59	0.728816	0.89	0.795	7.29525e-55	Ciliated cells
AK8	2.36094e-59	0.586595	0.674	0.358	7.9297e-55	Ciliated cells
NWD1	3.70936e-59	0.588359	0.591	0.256	1.24586e-54	Ciliated cells
TMEM231	1.06313e-58	0.515764	0.704	0.358	3.57072e-54	Ciliated cells
KCNMB2	1.71479e-58	0.911498	0.768	0.582	5.75945e-54	Ciliated cells
IFT81	2.55386e-58	0.515324	0.692	0.35	8.57764e-54	Ciliated cells
TTC21B	4.05848e-58	0.650115	0.781	0.516	1.36312e-53	Ciliated cells
NBEA	4.38742e-58	0.775514	0.835	0.7	1.4736e-53	Ciliated cells
LRRC6	7.07611e-58	0.566103	0.778	0.476	2.37665e-53	Ciliated cells
CLHC1	7.50941e-58	0.526456	0.632	0.298	2.52218e-53	Ciliated cells
TOGARAM2	1.29882e-57	0.571131	0.795	0.514	4.36234e-53	Ciliated cells
AKAP6	1.26019e-56	0.732683	0.777	0.553	4.23262e-52	Ciliated cells
DZIP1L	2.18484e-56	0.51364	0.674	0.34	7.33824e-52	Ciliated cells
CCDC60	2.21656e-56	0.583975	0.799	0.516	7.44476e-52	Ciliated cells
CFAP77	5.43661e-56	0.548027	0.686	0.374	1.82599e-51	Ciliated cells
C10orf67	5.91173e-56	0.553503	0.53	0.202	1.98557e-51	Ciliated cells
C6orf118	1.00295e-55	0.51647	0.716	0.399	3.3686e-51	Ciliated cells
CLUAP1	1.17611e-55	0.509612	0.674	0.345	3.9502e-51	Ciliated cells
TSPAN19	1.75566e-55	0.670557	0.745	0.463	5.89673e-51	Ciliated cells
C12orf74	2.86493e-55	0.665817	0.73	0.459	9.62244e-51	Ciliated cells
ESRRG	4.08006e-55	0.853095	0.802	0.6	1.37037e-50	Ciliated cells
UNC79	5.10693e-55	0.604507	0.448	0.132	1.71526e-50	Ciliated cells
C1orf87	6.76704e-55	0.576017	0.694	0.384	2.27285e-50	Ciliated cells
KIAA0319	7.0663e-55	0.586659	0.687	0.39	2.37336e-50	Ciliated cells
AP001831.1	3.50361e-54	0.688011	0.45	0.142	1.17676e-49	Ciliated cells
ZNF440	5.98203e-54	0.505641	0.698	0.37	2.00918e-49	Ciliated cells
PLCH1	7.77926e-54	0.618506	0.84	0.693	2.61282e-49	Ciliated cells
LRGUK	1.66847e-53	0.5724	0.794	0.538	5.6039e-49	Ciliated cells
AL445584.2	5.45582e-53	0.92033	0.445	0.147	1.83245e-48	Ciliated cells
CSPP1	1.00401e-52	0.603595	0.872	0.703	3.37218e-48	Ciliated cells
ENKUR	2.23875e-52	0.510556	0.631	0.3	7.5193e-48	Ciliated cells
SPATA6L	6.06633e-52	0.597402	0.842	0.687	2.0375e-47	Ciliated cells
CFAP221	6.66393e-52	0.547432	0.828	0.629	2.23821e-47	Ciliated cells
CCDC190	7.89252e-52	0.6668	0.728	0.473	2.65086e-47	Ciliated cells
DHRS9	7.97056e-52	0.532255	0.413	0.11	2.67707e-47	Ciliated cells
PTPRT	8.29625e-52	0.814003	0.875	0.78	2.78646e-47	Ciliated cells
MIPEP	1.30226e-51	0.576762	0.734	0.464	4.37391e-47	Ciliated cells
SPATA6	1.34099e-50	0.542817	0.788	0.566	4.50398e-46	Ciliated cells
EGLN3	1.93649e-50	0.726935	0.636	0.361	6.50408e-46	Ciliated cells
SPATA13	3.71278e-50	0.598119	0.795	0.571	1.24701e-45	Ciliated cells
MAP3K19	7.81232e-50	0.524802	0.738	0.433	2.62392e-45	Ciliated cells
C4orf47	7.99239e-50	0.503905	0.664	0.355	2.6844e-45	Ciliated cells
DZIP3	8.07088e-50	0.587803	0.776	0.546	2.71077e-45	Ciliated cells
SLC9C2	1.93793e-49	0.536703	0.597	0.302	6.50893e-45	Ciliated cells
CCDC146	4.37492e-49	0.546812	0.896	0.79	1.4694e-44	Ciliated cells
EFCAB11	7.10198e-49	0.541527	0.574	0.278	2.38534e-44	Ciliated cells
GRM7	7.19828e-49	0.867473	0.696	0.49	2.41769e-44	Ciliated cells
FAM227A	7.35961e-49	0.505358	0.788	0.512	2.47187e-44	Ciliated cells
CDHR3	1.77202e-48	0.569236	0.92	0.882	5.95169e-44	Ciliated cells
TEX9	2.54068e-48	0.511923	0.755	0.496	8.53338e-44	Ciliated cells
NAT1	3.86124e-48	0.51378	0.631	0.328	1.29687e-43	Ciliated cells
PPP1R42	4.64959e-48	0.52703	0.692	0.403	1.56166e-43	Ciliated cells
FRMPD2	6.21104e-48	0.53518	0.704	0.437	2.0861e-43	Ciliated cells
FBXL13	4.33872e-47	0.54014	0.799	0.575	1.45724e-42	Ciliated cells
WDR27	9.33483e-46	0.53666	0.624	0.354	3.13529e-41	Ciliated cells
AL390957.1	1.15908e-45	0.731255	0.658	0.374	3.89302e-41	Ciliated cells
CDKN2B-AS1	2.13616e-45	0.568004	0.523	0.234	7.17471e-41	Ciliated cells
ERICH3	2.60772e-45	0.540065	0.855	0.718	8.75855e-41	Ciliated cells
AC093865.1	4.81297e-45	0.763493	0.587	0.328	1.61653e-40	Ciliated cells
RFX3-AS1	6.93806e-45	0.538278	0.643	0.364	2.33028e-40	Ciliated cells
LINC02018	7.57494e-45	0.516608	0.703	0.421	2.5442e-40	Ciliated cells
EXOC4	2.61732e-44	0.547488	0.879	0.743	8.79079e-40	Ciliated cells
EEF1A1	3.88166e-44	0.824913	0.614	0.281	1.30373e-39	Ciliated cells
ARRDC3-AS1	6.3064e-44	0.615407	0.611	0.347	2.11813e-39	Ciliated cells
GLIS3	8.75412e-44	0.575461	0.852	0.748	2.94025e-39	Ciliated cells
AC138627.1	1.60638e-43	0.536437	0.441	0.166	5.39533e-39	Ciliated cells
SOX5	2.4882e-43	0.784485	0.746	0.504	8.35713e-39	Ciliated cells
FAM13A	3.03798e-43	0.548527	0.866	0.771	1.02037e-38	Ciliated cells
C8orf34	4.59635e-43	0.652531	0.847	0.757	1.54377e-38	Ciliated cells
CCDC81	8.21143e-43	0.513577	0.475	0.194	2.75797e-38	Ciliated cells
C3orf67	5.97087e-42	0.504622	0.574	0.292	2.00544e-37	Ciliated cells
PCSK5	6.04104e-42	0.622	0.771	0.594	2.029e-37	Ciliated cells
C5orf49	7.7594e-42	0.53034	0.575	0.276	2.60615e-37	Ciliated cells
CALM2	7.97643e-42	0.630156	0.717	0.411	2.67904e-37	Ciliated cells
C8orf37-AS1	1.07657e-41	0.701388	0.601	0.349	3.61588e-37	Ciliated cells
PROM1	1.27805e-41	0.538798	0.698	0.423	4.2926e-37	Ciliated cells
LINC02055	2.09734e-41	0.761517	0.563	0.312	7.04432e-37	Ciliated cells
PPM1E	8.16316e-41	0.548783	0.456	0.189	2.74176e-36	Ciliated cells
BBS9	1.11677e-40	0.547265	0.881	0.83	3.75091e-36	Ciliated cells
CEP83	2.0077e-40	0.503547	0.761	0.546	6.74326e-36	Ciliated cells
FOCAD	7.66931e-40	0.517539	0.758	0.571	2.57589e-35	Ciliated cells
RAD51B	1.7482e-39	0.501294	0.857	0.707	5.87169e-35	Ciliated cells
C20orf85	1.75177e-38	0.507322	0.609	0.313	5.88368e-34	Ciliated cells
CEP128	3.15905e-38	0.540191	0.695	0.447	1.06103e-33	Ciliated cells
FBXL7	5.18668e-38	0.72596	0.533	0.291	1.74205e-33	Ciliated cells
DGKH	8.00585e-38	0.532087	0.833	0.675	2.68892e-33	Ciliated cells
WDPCP	8.81956e-38	0.502156	0.857	0.725	2.96223e-33	Ciliated cells
DMD	7.30447e-37	0.654659	0.851	0.778	2.45335e-32	Ciliated cells
NAALADL2	3.41785e-36	0.704214	0.774	0.632	1.14795e-31	Ciliated cells
TUBB4B	5.58967e-36	0.527733	0.584	0.308	1.8774e-31	Ciliated cells
LINC00882	2.12141e-35	0.581242	0.704	0.468	7.12516e-31	Ciliated cells
DRAIC	6.46812e-35	0.600797	0.694	0.5	2.17245e-30	Ciliated cells
LINC01170	9.22956e-35	0.676384	0.332	0.109	3.09993e-30	Ciliated cells
FAM183A	9.84991e-34	0.545865	0.46	0.198	3.30829e-29	Ciliated cells
TPPP3	4.4694e-32	0.693924	0.575	0.328	1.50114e-27	Ciliated cells
AC008014.1	1.53327e-31	0.525991	0.745	0.568	5.1498e-27	Ciliated cells
H3F3B	2.12214e-30	0.50548	0.487	0.241	7.12763e-26	Ciliated cells
TTC6	7.52644e-24	0.525959	0.55	0.36	2.5279e-19	Ciliated cells
NEGR1	2.21817e-22	0.527929	0.608	0.436	7.45017e-18	Ciliated cells
PTMA	5.85064e-21	0.572116	0.626	0.402	1.96505e-16	Ciliated cells
SERF2	1.73256e-20	0.540206	0.311	0.136	5.81913e-16	Ciliated cells
GSTP1	1.79222e-20	0.585972	0.399	0.198	6.01952e-16	Ciliated cells
CETN2	4.487e-19	0.501623	0.498	0.3	1.50705e-14	Ciliated cells
CRIP1	4.70936e-19	0.525148	0.269	0.109	1.58173e-14	Ciliated cells
B2M	1.39881e-15	0.522555	0.775	0.575	4.69819e-11	Ciliated cells
SLC25A37	2.24938e-07	1.86601	0.805	0.346	0.007555	Erythrocytes
EPB41L3	4.51195e-28	1.20535	0.878	0.598	1.51543e-23	Interstitial macrophages
SIPA1L1	1.41678e-24	0.97483	0.93	0.683	4.75854e-20	Interstitial macrophages
DOCK4	1.11126e-22	1.12283	0.911	0.744	3.73239e-18	Interstitial macrophages
TCF4	4.4643e-22	1.03329	0.83	0.579	1.49943e-17	Interstitial macrophages
MOB3B	9.23265e-22	0.924221	0.67	0.311	3.10097e-17	Interstitial macrophages
ARHGAP18	1.40694e-21	0.881603	0.865	0.591	4.72548e-17	Interstitial macrophages
SLC16A10	1.95401e-21	1.13848	0.77	0.378	6.56293e-17	Interstitial macrophages
APP	6.41274e-18	0.946519	0.645	0.311	2.15385e-13	Interstitial macrophages
ARHGAP6	1.20039e-17	1.00438	0.663	0.335	4.03173e-13	Interstitial macrophages
PDE4B	3.27359e-17	0.835967	0.865	0.659	1.0995e-12	Interstitial macrophages
BNC2	1.92913e-16	1.14535	0.597	0.262	6.47938e-12	Interstitial macrophages
SDCCAG8	4.76919e-16	0.685052	0.722	0.402	1.60183e-11	Interstitial macrophages
RBMS1	9.34176e-16	0.846078	0.824	0.591	3.13762e-11	Interstitial macrophages
NEDD4L	1.53393e-15	0.583344	0.433	0.098	5.152e-11	Interstitial macrophages
FRMD4A	1.72785e-15	0.757766	0.765	0.457	5.80333e-11	Interstitial macrophages
MIR4300HG	2.75274e-15	0.809413	0.303	0.006	9.24563e-11	Interstitial macrophages
FTX	4.75922e-15	0.592236	0.87	0.579	1.59848e-10	Interstitial macrophages
AL157944.1	9.49766e-15	0.540403	0.396	0.079	3.18998e-10	Interstitial macrophages
LPP	1.12991e-14	0.612897	0.888	0.707	3.79503e-10	Interstitial macrophages
CEP170	1.39954e-14	0.609396	0.728	0.433	4.70065e-10	Interstitial macrophages
PIK3R1	1.81639e-14	0.704311	0.678	0.384	6.10071e-10	Interstitial macrophages
TRPS1	2.27824e-14	0.725077	0.896	0.774	7.65192e-10	Interstitial macrophages
AFF1	3.15105e-14	0.672235	0.819	0.604	1.05834e-09	Interstitial macrophages
CMIP	8.6856e-14	0.618317	0.802	0.591	2.91723e-09	Interstitial macrophages
SLC9A9	2.43193e-13	0.726809	0.851	0.61	8.16811e-09	Interstitial macrophages
AC007384.1	4.09063e-13	0.5677	0.445	0.146	1.37392e-08	Interstitial macrophages
ELF2	4.2121e-13	0.602176	0.726	0.451	1.41472e-08	Interstitial macrophages
KMT2E	4.39893e-13	0.585871	0.783	0.543	1.47747e-08	Interstitial macrophages
TBC1D5	4.79585e-13	0.517581	0.841	0.628	1.61078e-08	Interstitial macrophages
IMMP2L	5.16241e-13	0.776429	0.603	0.317	1.7339e-08	Interstitial macrophages
FOXP1	6.67729e-13	0.571225	0.883	0.726	2.2427e-08	Interstitial macrophages
ARHGAP15	9.5794e-13	0.670676	0.786	0.53	3.21743e-08	Interstitial macrophages
CEMIP2	9.8338e-13	0.817142	0.675	0.421	3.30288e-08	Interstitial macrophages
NAV3	1.59432e-12	0.537896	0.292	0.03	5.35485e-08	Interstitial macrophages
AL356124.1	1.61767e-12	0.699454	0.518	0.238	5.43326e-08	Interstitial macrophages
SKAP2	1.73348e-12	0.560536	0.721	0.451	5.82225e-08	Interstitial macrophages
ELMO1	2.13769e-12	0.613893	0.876	0.762	7.17986e-08	Interstitial macrophages
DGKD	4.10839e-12	0.602004	0.522	0.244	1.37988e-07	Interstitial macrophages
ANKH	5.16964e-12	0.766447	0.542	0.268	1.73633e-07	Interstitial macrophages
SRGAP1	7.16742e-12	0.660289	0.634	0.366	2.40732e-07	Interstitial macrophages
DIRC3	9.87589e-12	0.82935	0.559	0.256	3.31701e-07	Interstitial macrophages
PDE7B	1.0253e-11	0.887163	0.55	0.293	3.44368e-07	Interstitial macrophages
GAB2	1.06325e-11	0.568467	0.804	0.61	3.57114e-07	Interstitial macrophages
EDA	1.33808e-11	0.635679	0.411	0.134	4.49421e-07	Interstitial macrophages
SFTPB	1.45735e-11	0.643866	0.26	0.018	4.89482e-07	Interstitial macrophages
ARMC2	1.76374e-11	0.607444	0.409	0.128	5.92389e-07	Interstitial macrophages
STARD13	2.06604e-11	0.800648	0.813	0.61	6.93921e-07	Interstitial macrophages
THRB	3.13234e-11	0.594447	0.567	0.28	1.05206e-06	Interstitial macrophages
MIR99AHG	4.11226e-11	0.699565	0.485	0.201	1.38118e-06	Interstitial macrophages
AP003086.1	9.62577e-11	0.655002	0.381	0.128	3.23301e-06	Interstitial macrophages
RAD51B	1.00557e-10	0.564959	0.729	0.457	3.37739e-06	Interstitial macrophages
USP53	1.15229e-10	0.537659	0.418	0.159	3.87021e-06	Interstitial macrophages
MCC	1.68749e-10	0.61226	0.297	0.061	5.66777e-06	Interstitial macrophages
PTPRM	1.91885e-10	0.523156	0.545	0.256	6.44486e-06	Interstitial macrophages
TGFBI	5.05528e-10	0.576137	0.554	0.293	1.69792e-05	Interstitial macrophages
RUNX1	5.53452e-10	0.594805	0.862	0.744	1.85888e-05	Interstitial macrophages
BCAT1	5.85638e-10	0.547459	0.588	0.335	1.96698e-05	Interstitial macrophages
GPRIN3	6.77523e-10	0.588145	0.543	0.329	2.2756e-05	Interstitial macrophages
SNCA	1.20623e-09	0.507677	0.376	0.134	4.05135e-05	Interstitial macrophages
FHIT	1.36751e-09	0.534054	0.766	0.573	4.59305e-05	Interstitial macrophages
MAT2A	1.43525e-09	0.540627	0.438	0.183	4.82057e-05	Interstitial macrophages
IQGAP2	1.88331e-09	0.547607	0.806	0.616	6.32546e-05	Interstitial macrophages
ATP8B4	2.00105e-09	0.563217	0.796	0.579	6.72091e-05	Interstitial macrophages
ACSL1	4.23113e-09	0.53132	0.812	0.61	0.000142111	Interstitial macrophages
SAMSN1	6.15033e-09	0.616461	0.699	0.445	0.000206571	Interstitial macrophages
RNF150	7.39296e-09	0.705425	0.52	0.28	0.000248307	Interstitial macrophages
CHST15	1.64694e-08	0.522984	0.501	0.262	0.000553156	Interstitial macrophages
UST	2.88534e-08	0.543912	0.39	0.177	0.000969098	Interstitial macrophages
FAM49A	3.32866e-08	0.505035	0.651	0.451	0.001118	Interstitial macrophages
RYR2	1.02111e-07	0.53926	0.26	0.067	0.00342961	Interstitial macrophages
PID1	1.54651e-07	0.873821	0.508	0.293	0.00519426	Interstitial macrophages
PTPRG	2.55459e-07	0.620948	0.262	0.073	0.00858009	Interstitial macrophages
MGST1	9.33997e-16	1.80968	0.958	0.324	3.13701e-11	Lipofibroblast
RTN4	3.8655e-15	1.82262	0.938	0.486	1.29831e-10	Lipofibroblast
PALMD	5.21865e-14	1.50321	0.873	0.189	1.75279e-09	Lipofibroblast
COL4A1	1.63833e-13	1.71087	0.95	0.541	5.50267e-09	Lipofibroblast
FABP4	3.40064e-13	2.09053	0.896	0.405	1.14217e-08	Lipofibroblast
VKORC1L1	4.0175e-13	1.39481	0.888	0.297	1.34936e-08	Lipofibroblast
PDE3B	5.57575e-13	1.80354	0.946	0.459	1.87273e-08	Lipofibroblast
PLIN4	5.64141e-13	1.71751	0.819	0.162	1.89478e-08	Lipofibroblast
SIK2	2.51053e-12	1.82397	0.961	0.622	8.43212e-08	Lipofibroblast
TGFBR3	3.06569e-11	1.55299	0.857	0.324	1.02967e-06	Lipofibroblast
ADIPOQ	3.43259e-11	1.35722	0.761	0.189	1.15291e-06	Lipofibroblast
CIDEA	3.76018e-11	1.21818	0.718	0.081	1.26293e-06	Lipofibroblast
ACACB	1.14933e-10	1.54195	0.938	0.541	3.86027e-06	Lipofibroblast
TMEM135	1.5571e-10	1.32687	0.896	0.405	5.22984e-06	Lipofibroblast
GPX3	1.56565e-10	1.53842	0.645	0.027	5.25855e-06	Lipofibroblast
EBF1	2.17805e-10	1.26274	0.973	0.865	7.31542e-06	Lipofibroblast
SLC16A7	2.59498e-10	1.30256	0.822	0.243	8.71576e-06	Lipofibroblast
SOX5	3.39042e-10	1.15455	0.965	0.784	1.13874e-05	Lipofibroblast
PFKFB3	5.00617e-10	1.32745	0.838	0.378	1.68142e-05	Lipofibroblast
PRKAR2B	5.03054e-10	1.5258	0.815	0.324	1.68961e-05	Lipofibroblast
FOXO1	5.11253e-10	1.46778	0.911	0.486	1.71715e-05	Lipofibroblast
FHL1	7.86356e-10	1.3356	0.73	0.162	2.64113e-05	Lipofibroblast
SDC2	1.18779e-09	1.22096	0.653	0.081	3.98944e-05	Lipofibroblast
AGFG1	1.23332e-09	1.13496	0.819	0.297	4.14234e-05	Lipofibroblast
TRPS1	3.59939e-09	1.38679	0.919	0.73	0.000120893	Lipofibroblast
GPD1	4.18375e-09	0.989911	0.625	0.054	0.000140519	Lipofibroblast
GBE1	5.00389e-09	1.41936	0.923	0.541	0.000168066	Lipofibroblast
ABHD5	5.00638e-09	1.13046	0.614	0.081	0.000168149	Lipofibroblast
SLC19A3	5.17053e-09	1.10274	0.822	0.324	0.000173663	Lipofibroblast
C2CD2	5.32813e-09	1.07572	0.807	0.405	0.000178956	Lipofibroblast
PLIN1	5.45013e-09	1.26027	0.776	0.297	0.000183053	Lipofibroblast
MAOA	7.0626e-09	1.20838	0.761	0.243	0.000237211	Lipofibroblast
DOCK11	8.57661e-09	1.15809	0.927	0.676	0.000288063	Lipofibroblast
PDK4	9.84587e-09	1.57923	0.722	0.162	0.000330693	Lipofibroblast
LAMC1	1.60639e-08	1.16568	0.764	0.297	0.000539537	Lipofibroblast
LVRN	2.05511e-08	1.0706	0.676	0.162	0.00069025	Lipofibroblast
HIPK2	2.26911e-08	1.21917	0.792	0.351	0.000762125	Lipofibroblast
PPP2R1B	2.34096e-08	1.19598	0.764	0.297	0.000786257	Lipofibroblast
LIMA1	2.59791e-08	1.06539	0.772	0.27	0.000872561	Lipofibroblast
LDLRAD3	3.22808e-08	1.09954	0.838	0.459	0.00108422	Lipofibroblast
ADIPOR2	4.14003e-08	1.10727	0.792	0.297	0.00139051	Lipofibroblast
ATP9A	4.54026e-08	0.884841	0.761	0.243	0.00152494	Lipofibroblast
LPL	5.66135e-08	1.24116	0.66	0.135	0.00190148	Lipofibroblast
LAMA4	7.46601e-08	1.10729	0.869	0.622	0.00250761	Lipofibroblast
PPARG	8.04961e-08	1.16791	0.907	0.568	0.00270362	Lipofibroblast
APCDD1	8.81876e-08	0.988816	0.486	0	0.00296196	Lipofibroblast
GAB2	1.27717e-07	1.01512	0.788	0.351	0.00428962	Lipofibroblast
ANGPTL4	2.11264e-07	0.989112	0.494	0.027	0.00709571	Lipofibroblast
GHR	2.27705e-07	1.2759	0.927	0.703	0.00764792	Lipofibroblast
TLE1	2.28601e-07	0.955146	0.749	0.324	0.00767802	Lipofibroblast
ABLIM1	8.54429e-16	0.977556	0.83	0.486	2.86977e-11	Lymphatic endothelium
PGM5	1.19664e-13	1.17285	0.762	0.439	4.01915e-09	Lymphatic endothelium
MPP7	4.45476e-13	1.04222	0.709	0.336	1.49622e-08	Lymphatic endothelium
CD36	2.60623e-12	1.10138	0.882	0.645	8.75356e-08	Lymphatic endothelium
STOX2	3.12004e-12	0.846442	0.901	0.645	1.04793e-07	Lymphatic endothelium
FOXP1	8.59448e-12	0.701767	0.938	0.822	2.88663e-07	Lymphatic endothelium
TSHZ2	1.00016e-11	0.989502	0.817	0.533	3.35924e-07	Lymphatic endothelium
ST6GALNAC3	1.4448e-11	0.833435	0.938	0.813	4.85265e-07	Lymphatic endothelium
ELMO1	2.4707e-11	0.802629	0.87	0.692	8.29835e-07	Lymphatic endothelium
TRMT9B	3.11103e-11	0.767413	0.526	0.159	1.0449e-06	Lymphatic endothelium
PTPN14	4.18648e-11	0.855687	0.737	0.486	1.40611e-06	Lymphatic endothelium
EFNA5	4.5062e-11	1.0585	0.885	0.766	1.5135e-06	Lymphatic endothelium
MAP3K1	1.24777e-10	0.70577	0.687	0.346	4.1909e-06	Lymphatic endothelium
PARD6G	2.03443e-09	0.627156	0.604	0.262	6.83304e-05	Lymphatic endothelium
LRRC1	2.86554e-09	0.982106	0.57	0.243	9.62449e-05	Lymphatic endothelium
FOXP2	4.32474e-09	0.632731	0.582	0.224	0.000145255	Lymphatic endothelium
RALGAPA2	5.29337e-09	0.756892	0.92	0.785	0.000177789	Lymphatic endothelium
PPP1R2	6.67537e-09	0.548416	0.616	0.299	0.000224205	Lymphatic endothelium
PLPP1	9.32248e-09	0.944245	0.588	0.29	0.000313114	Lymphatic endothelium
AL109930.1	1.12638e-08	0.828034	0.356	0.075	0.000378317	Lymphatic endothelium
MDFIC	2.46474e-08	0.647289	0.48	0.187	0.000827831	Lymphatic endothelium
LYVE1	2.56549e-08	0.618526	0.508	0.178	0.000861671	Lymphatic endothelium
BBS9	2.94713e-08	0.597547	0.69	0.364	0.000989853	Lymphatic endothelium
PKHD1L1	3.09355e-08	0.804757	0.901	0.794	0.00103903	Lymphatic endothelium
TMTC1	3.23012e-08	0.93404	0.582	0.28	0.0010849	Lymphatic endothelium
SEMA6A-AS1	6.0107e-08	0.577263	0.418	0.131	0.00201882	Lymphatic endothelium
MICAL2	6.73941e-08	0.53481	0.529	0.224	0.00226357	Lymphatic endothelium
SNTG2	6.90285e-08	1.09192	0.567	0.327	0.00231846	Lymphatic endothelium
PRKCH	1.70689e-07	0.550659	0.811	0.617	0.00573294	Lymphatic endothelium
NRG3	2.10336e-07	1.02618	0.474	0.196	0.00706456	Lymphatic endothelium
PLCB4	2.13918e-07	0.720269	0.613	0.364	0.00718487	Lymphatic endothelium
GRIN2B	2.65897e-07	0.591254	0.288	0.047	0.00893068	Lymphatic endothelium
SH3BGRL2	2.67995e-07	0.584414	0.443	0.168	0.00900113	Lymphatic endothelium
MMRN1	2.83368e-07	0.88289	0.836	0.617	0.00951749	Lymphatic endothelium
AL163541.1	2.64295e-18	2.16512	0.717	0.116	8.87688e-14	Mast cells
MAML2	1.70994e-14	1.41942	0.607	0.093	5.74316e-10	Mast cells
IGKC	4.6443e-14	2.28566	0.483	0	1.55988e-09	Mast cells
FNDC3B	7.15277e-13	1.18223	0.676	0.186	2.4024e-08	Mast cells
PDE4D	1.09834e-12	1.27583	0.634	0.174	3.68898e-08	Mast cells
TTN	4.57178e-12	1.56176	0.621	0.163	1.53553e-07	Mast cells
RYR2	1.22737e-11	1.30164	0.483	0.047	4.12237e-07	Mast cells
RAD51B	8.05252e-11	1.13319	0.745	0.407	2.7046e-06	Mast cells
LPP	2.60738e-10	0.955307	0.628	0.209	8.75742e-06	Mast cells
BMP2K	3.8271e-10	0.943833	0.917	0.698	1.28541e-05	Mast cells
FOXP1	4.51396e-10	1.0002	0.91	0.767	1.5161e-05	Mast cells
SFTPB	9.546e-10	1.27531	0.469	0.07	3.20622e-05	Mast cells
IGHA1	1.32307e-09	0.895449	0.366	0.012	4.44378e-05	Mast cells
SLC26A3	1.39482e-09	0.809292	0.366	0.012	4.68478e-05	Mast cells
AL157944.1	5.57347e-09	0.746926	0.345	0.012	0.000187196	Mast cells
VPS13C	6.50034e-09	0.819823	0.648	0.337	0.000218327	Mast cells
LIMCH1	4.77285e-08	0.8412	0.372	0.047	0.00160306	Mast cells
CAMK2D	4.83403e-08	0.810257	0.352	0.035	0.0016236	Mast cells
ADAM10	4.98703e-08	0.792324	0.455	0.116	0.00167499	Mast cells
SFTPC	5.77464e-08	1.21803	0.324	0.023	0.00193953	Mast cells
GPM6A	5.82652e-08	0.778659	0.352	0.035	0.00195695	Mast cells
IGLC2	1.63641e-07	0.690456	0.269	0	0.00549623	Mast cells
RABGAP1L	1.6474e-07	0.957635	0.662	0.349	0.00553312	Mast cells
GSN	2.10257e-07	0.669567	0.303	0.023	0.0070619	Mast cells
LAMA2	2.49958e-07	1.00233	0.372	0.07	0.00839535	Mast cells
PARD3	2.65472e-07	0.640987	0.303	0.023	0.00891641	Mast cells
LRRK2	2.92986e-07	0.804351	0.303	0.023	0.00984051	Mast cells
B2M	2.12836e-114	1.54574	0.714	0.112	7.14853e-110	Mesothelial
ACTB	1.0396e-85	1.28295	0.505	0.059	3.49171e-81	Mesothelial
EEF1A1	3.99467e-81	1.13296	0.61	0.113	1.34169e-76	Mesothelial
TMSB4X	8.86558e-61	1.03162	0.48	0.09	2.97768e-56	Mesothelial
FTL	1.15461e-59	1.04672	0.365	0.045	3.878e-55	Mesothelial
HLA-B	4.82541e-59	0.859078	0.38	0.05	1.62071e-54	Mesothelial
LYZ	1.77951e-58	1.68778	0.324	0.034	5.97685e-54	Mesothelial
TXNIP	8.93404e-50	0.823759	0.577	0.187	3.00068e-45	Mesothelial
JUND	9.65918e-49	0.686704	0.347	0.057	3.24423e-44	Mesothelial
TPT1	1.80666e-48	0.715276	0.464	0.113	6.06802e-44	Mesothelial
TMSB10	1.10485e-47	0.660855	0.281	0.028	3.71085e-43	Mesothelial
FTH1	1.20914e-47	1.00297	0.311	0.041	4.06113e-43	Mesothelial
PTMA	2.51007e-46	0.804895	0.474	0.122	8.43056e-42	Mesothelial
NIBAN1	8.98503e-45	0.832157	0.388	0.095	3.0178e-40	Mesothelial
ANXA2	5.9257e-38	0.558885	0.36	0.087	1.99027e-33	Mesothelial
ACTG1	1.30446e-37	0.673819	0.296	0.051	4.38129e-33	Mesothelial
H3F3B	1.52963e-37	0.549352	0.25	0.034	5.13756e-33	Mesothelial
LINC01208	1.72313e-36	1.43099	0.258	0.045	5.78747e-32	Mesothelial
HLA-A	2.41851e-35	0.635095	0.293	0.058	8.12305e-31	Mesothelial
TGFBR2	5.77329e-34	0.6986	0.482	0.186	1.93908e-29	Mesothelial
AC078923.1	1.96707e-32	1.21422	0.26	0.054	6.60681e-28	Mesothelial
CREB3L2	1.93785e-28	0.603125	0.332	0.104	6.50866e-24	Mesothelial
AL139383.1	2.14274e-28	1.09766	0.329	0.11	7.19683e-24	Mesothelial
TMEM123	6.34453e-28	0.503417	0.375	0.13	2.13094e-23	Mesothelial
FNDC3B	1.51872e-27	0.782794	0.781	0.51	5.10091e-23	Mesothelial
GSN	4.22119e-27	0.556166	0.304	0.088	1.41777e-22	Mesothelial
VIM	1.50106e-26	0.548806	0.263	0.062	5.04162e-22	Mesothelial
TNFRSF19	1.1643e-25	1.31345	0.281	0.083	3.91054e-21	Mesothelial
PDLIM5	1.05767e-22	0.695193	0.559	0.302	3.55239e-18	Mesothelial
ZFP36L1	1.10695e-22	0.54216	0.431	0.184	3.71791e-18	Mesothelial
CHST9	1.64605e-21	0.658195	0.253	0.077	5.52859e-17	Mesothelial
CTNNA1	2.90462e-20	0.554641	0.551	0.322	9.75573e-16	Mesothelial
LPAR1	1.4704e-18	0.602356	0.283	0.108	4.93863e-14	Mesothelial
DMBT1	1.47743e-18	1.55285	0.26	0.1	4.96224e-14	Mesothelial
FAM107B	7.29335e-17	0.661934	0.316	0.139	2.44962e-12	Mesothelial
LPP	2.95011e-16	0.520354	0.791	0.539	9.90854e-12	Mesothelial
CBLB	3.20534e-16	0.587029	0.612	0.396	1.07658e-11	Mesothelial
RBM47	6.57865e-16	0.766694	0.467	0.285	2.20957e-11	Mesothelial
NAALADL2	7.90112e-16	0.7018	0.533	0.36	2.65375e-11	Mesothelial
RUNX1	1.00093e-15	0.552538	0.515	0.299	3.36181e-11	Mesothelial
ZBTB20	1.73292e-15	0.539801	0.849	0.646	5.82035e-11	Mesothelial
PDK4	2.63659e-15	0.638903	0.314	0.153	8.85552e-11	Mesothelial
TSHZ2	1.19255e-14	1.09653	0.421	0.272	4.00541e-10	Mesothelial
KANK1	1.37002e-14	1.02264	0.485	0.337	4.60148e-10	Mesothelial
STK39	1.44154e-14	1.02806	0.378	0.226	4.84172e-10	Mesothelial
SVIL	2.07414e-14	0.581829	0.431	0.246	6.96642e-10	Mesothelial
IQGAP2	6.04258e-14	0.524109	0.319	0.156	2.02952e-09	Mesothelial
NAMPT	5.92721e-13	0.706093	0.482	0.269	1.99077e-08	Mesothelial
SLC25A37	6.72427e-13	0.78252	0.411	0.233	2.25848e-08	Mesothelial
NFIA	2.21932e-12	0.612405	0.668	0.568	7.45404e-08	Mesothelial
EBF1	3.22458e-12	0.50515	0.278	0.135	1.08304e-07	Mesothelial
MBNL1	3.35326e-12	0.50199	0.847	0.659	1.12626e-07	Mesothelial
SND1	6.51634e-12	0.513597	0.551	0.407	2.18864e-07	Mesothelial
ETV6	1.41822e-11	0.627108	0.5	0.35	4.76337e-07	Mesothelial
PTPRC	1.5977e-09	0.52612	0.288	0.157	5.36619e-05	Mesothelial
PTPRJ	2.32063e-09	0.50296	0.454	0.323	7.79429e-05	Mesothelial
MAML3	7.02823e-09	0.516354	0.459	0.33	0.000236057	Mesothelial
STARD13	1.87e-08	0.710128	0.426	0.324	0.000628077	Mesothelial
MCC	4.30935e-08	0.60314	0.372	0.258	0.00144738	Mesothelial
GMDS	4.91695e-08	0.795475	0.429	0.346	0.00165146	Mesothelial
S100A8	7.1734e-84	0.610412	0.18	0.69	2.40933e-79	Monocyte-derived macrophages
MRC1	1.70933e-70	1.17415	0.629	0.226	5.74112e-66	Monocyte-derived macrophages
SDCCAG8	7.85342e-67	0.875186	0.608	0.247	2.63773e-62	Monocyte-derived macrophages
LPP	1.32571e-65	0.863238	0.831	0.586	4.45267e-61	Monocyte-derived macrophages
FMNL2	1.65349e-65	1.15426	0.675	0.278	5.55357e-61	Monocyte-derived macrophages
RAD51B	3.2278e-61	0.824895	0.634	0.263	1.08412e-56	Monocyte-derived macrophages
RBMS1	1.03711e-55	0.909982	0.729	0.487	3.48334e-51	Monocyte-derived macrophages
FRMD4A	1.30354e-55	0.863983	0.461	0.126	4.37822e-51	Monocyte-derived macrophages
MLLT10	3.57521e-55	0.654986	0.572	0.233	1.20081e-50	Monocyte-derived macrophages
PTPRM	2.28545e-54	0.595259	0.414	0.087	7.67614e-50	Monocyte-derived macrophages
ATP8B4	2.32028e-54	0.981388	0.515	0.194	7.79311e-50	Monocyte-derived macrophages
ARHGAP18	2.60311e-54	0.873321	0.64	0.321	8.74308e-50	Monocyte-derived macrophages
ITPR2	3.80799e-54	0.769593	0.733	0.45	1.27899e-49	Monocyte-derived macrophages
FTX	1.23658e-53	0.724356	0.789	0.533	4.1533e-49	Monocyte-derived macrophages
TBC1D5	3.3347e-53	0.819674	0.721	0.478	1.12003e-48	Monocyte-derived macrophages
DPYD-AS1	1.81778e-51	0.753031	0.364	0.079	6.10537e-47	Monocyte-derived macrophages
ABHD15-AS1	4.46435e-51	0.65584	0.33	0.055	1.49944e-46	Monocyte-derived macrophages
PTK2	8.26741e-50	0.561769	0.43	0.112	2.77677e-45	Monocyte-derived macrophages
SKAP2	1.30901e-49	0.701153	0.674	0.415	4.39656e-45	Monocyte-derived macrophages
APOE	1.34871e-46	0.957124	0.306	0.048	4.52991e-42	Monocyte-derived macrophages
TTN	4.63718e-46	0.893541	0.38	0.095	1.55749e-41	Monocyte-derived macrophages
MGAT5	2.70876e-45	0.709385	0.558	0.261	9.0979e-41	Monocyte-derived macrophages
ANKUB1	2.89202e-45	0.972701	0.413	0.144	9.71341e-41	Monocyte-derived macrophages
FHIT	4.38129e-45	0.834651	0.598	0.29	1.47154e-40	Monocyte-derived macrophages
VPS8	1.34577e-44	0.653125	0.574	0.28	4.52005e-40	Monocyte-derived macrophages
COLEC12	2.02421e-44	0.866391	0.419	0.133	6.79871e-40	Monocyte-derived macrophages
SELENOP	2.14277e-44	0.595225	0.284	0.038	7.19693e-40	Monocyte-derived macrophages
FOXP1	3.61172e-44	0.733192	0.816	0.679	1.21307e-39	Monocyte-derived macrophages
LRRK2	7.75238e-44	0.694171	0.527	0.238	2.60379e-39	Monocyte-derived macrophages
DIRC3	1.03459e-43	0.918012	0.376	0.102	3.47487e-39	Monocyte-derived macrophages
SLC9A9	4.42942e-42	1.05334	0.542	0.283	1.48771e-37	Monocyte-derived macrophages
TCF12	4.63602e-42	0.625618	0.787	0.593	1.5571e-37	Monocyte-derived macrophages
AL356124.1	5.18947e-41	0.521307	0.299	0.058	1.74299e-36	Monocyte-derived macrophages
RGL1	1.09377e-40	0.808786	0.536	0.248	3.67365e-36	Monocyte-derived macrophages
PSD3	1.19672e-40	0.750037	0.425	0.151	4.01942e-36	Monocyte-derived macrophages
DISP1	3.9667e-40	0.535161	0.323	0.078	1.33229e-35	Monocyte-derived macrophages
RNF145	6.41638e-40	0.587637	0.485	0.213	2.15507e-35	Monocyte-derived macrophages
BNC2	2.76135e-39	0.815387	0.35	0.102	9.27454e-35	Monocyte-derived macrophages
SUMF1	1.41221e-38	0.568563	0.501	0.221	4.74319e-34	Monocyte-derived macrophages
ATXN1	1.26652e-37	0.598099	0.796	0.59	4.25385e-33	Monocyte-derived macrophages
LRBA	2.4618e-37	0.516399	0.43	0.165	8.26846e-33	Monocyte-derived macrophages
MOB3B	3.44523e-37	0.674543	0.556	0.302	1.15715e-32	Monocyte-derived macrophages
VPS13B	5.50008e-37	0.610682	0.704	0.489	1.84731e-32	Monocyte-derived macrophages
EXOC6B	3.61623e-36	0.530409	0.399	0.147	1.21458e-31	Monocyte-derived macrophages
GNAQ	6.26759e-36	0.653901	0.867	0.837	2.1051e-31	Monocyte-derived macrophages
N4BP2L2	8.52571e-36	0.556933	0.641	0.405	2.86353e-31	Monocyte-derived macrophages
BMP2K	1.30726e-35	0.624458	0.612	0.346	4.39069e-31	Monocyte-derived macrophages
RBPJ	1.33546e-35	0.88187	0.753	0.631	4.48542e-31	Monocyte-derived macrophages
ZBTB20	8.30324e-35	0.639357	0.688	0.459	2.78881e-30	Monocyte-derived macrophages
NHSL1	1.33176e-34	0.532736	0.409	0.155	4.47298e-30	Monocyte-derived macrophages
PDGFC	2.3264e-34	0.543565	0.388	0.136	7.81369e-30	Monocyte-derived macrophages
VPS13C	3.03373e-34	0.523312	0.658	0.421	1.01894e-29	Monocyte-derived macrophages
DLEU1	5.59591e-34	0.636382	0.349	0.121	1.8795e-29	Monocyte-derived macrophages
S100A12	1.10693e-33	0.683386	0.129	0.393	3.71784e-29	Monocyte-derived macrophages
AL163541.1	5.64143e-33	0.816509	0.275	0.066	1.89479e-28	Monocyte-derived macrophages
SLCO2B1	2.04991e-32	0.558358	0.532	0.265	6.88504e-28	Monocyte-derived macrophages
CLASP1	8.57452e-32	0.501882	0.579	0.339	2.87993e-27	Monocyte-derived macrophages
PHKB	8.88397e-32	0.524937	0.575	0.344	2.98386e-27	Monocyte-derived macrophages
AP003086.1	3.58392e-31	0.672636	0.413	0.19	1.20373e-26	Monocyte-derived macrophages
NRP1	7.64328e-31	0.514485	0.361	0.127	2.56715e-26	Monocyte-derived macrophages
FRMD4B	7.92108e-31	0.617548	0.538	0.293	2.66045e-26	Monocyte-derived macrophages
ARID1B	8.40042e-31	0.554992	0.719	0.531	2.82145e-26	Monocyte-derived macrophages
ITSN1	2.81531e-30	0.590824	0.538	0.313	9.45578e-26	Monocyte-derived macrophages
ANKH	5.84464e-30	0.596787	0.362	0.143	1.96304e-25	Monocyte-derived macrophages
MACF1	1.34503e-29	0.50856	0.735	0.539	4.51756e-25	Monocyte-derived macrophages
SPRED1	1.89678e-29	0.571492	0.411	0.173	6.37071e-25	Monocyte-derived macrophages
ARHGAP6	1.9587e-29	0.627856	0.324	0.114	6.5787e-25	Monocyte-derived macrophages
LDLRAD4	2.31963e-29	0.742409	0.598	0.4	7.79094e-25	Monocyte-derived macrophages
LRMDA	4.01205e-29	0.659482	0.866	0.857	1.34753e-24	Monocyte-derived macrophages
MERTK	6.68766e-29	0.765969	0.583	0.387	2.24618e-24	Monocyte-derived macrophages
EPB41L3	8.14731e-29	0.77161	0.678	0.512	2.73644e-24	Monocyte-derived macrophages
WDFY3	8.19264e-29	0.585185	0.705	0.513	2.75166e-24	Monocyte-derived macrophages
PCNX1	1.07003e-28	0.590092	0.736	0.599	3.5939e-24	Monocyte-derived macrophages
ELMO1	3.27745e-28	0.687441	0.727	0.611	1.1008e-23	Monocyte-derived macrophages
AFF1	3.6536e-28	0.570463	0.682	0.497	1.22713e-23	Monocyte-derived macrophages
RABGAP1L	4.5202e-28	0.508322	0.694	0.466	1.5182e-23	Monocyte-derived macrophages
RREB1	7.25582e-28	0.514448	0.639	0.438	2.43701e-23	Monocyte-derived macrophages
ZCCHC7	7.62547e-28	0.508991	0.54	0.309	2.56117e-23	Monocyte-derived macrophages
SMYD3	1.53323e-27	0.517681	0.469	0.232	5.14965e-23	Monocyte-derived macrophages
MS4A4E	1.74263e-27	0.614699	0.34	0.142	5.85297e-23	Monocyte-derived macrophages
CEP170	2.20638e-27	0.55027	0.639	0.454	7.41058e-23	Monocyte-derived macrophages
CLIP4	3.62463e-27	0.690839	0.481	0.274	1.21741e-22	Monocyte-derived macrophages
ERRFI1	6.64092e-27	0.646573	0.264	0.08	2.23049e-22	Monocyte-derived macrophages
IQGAP2	1.41656e-26	0.671134	0.622	0.454	4.75779e-22	Monocyte-derived macrophages
PRKCA	1.68344e-26	0.504664	0.394	0.171	5.65416e-22	Monocyte-derived macrophages
IMMP2L	2.44933e-26	0.589226	0.428	0.21	8.22655e-22	Monocyte-derived macrophages
DENND1A	2.71651e-26	0.524232	0.74	0.606	9.12393e-22	Monocyte-derived macrophages
ARID5B	3.89115e-26	0.511834	0.572	0.352	1.30692e-21	Monocyte-derived macrophages
BAZ2B	3.79918e-25	0.520676	0.668	0.525	1.27603e-20	Monocyte-derived macrophages
MS4A4A	9.0301e-25	0.558344	0.448	0.248	3.03294e-20	Monocyte-derived macrophages
MYO5A	1.60265e-24	0.581046	0.559	0.365	5.38283e-20	Monocyte-derived macrophages
KCNMA1	1.97921e-24	1.10936	0.393	0.197	6.64759e-20	Monocyte-derived macrophages
F13A1	2.2452e-24	0.680856	0.345	0.151	7.54096e-20	Monocyte-derived macrophages
TCF4	2.7779e-24	0.732836	0.611	0.439	9.33013e-20	Monocyte-derived macrophages
FCHSD2	3.65644e-24	0.59031	0.615	0.424	1.22809e-19	Monocyte-derived macrophages
PPP3CA	5.71647e-24	0.543292	0.651	0.485	1.91999e-19	Monocyte-derived macrophages
WWOX	9.18017e-24	0.543849	0.513	0.293	3.08334e-19	Monocyte-derived macrophages
RERE	1.42863e-23	0.50928	0.591	0.405	4.79834e-19	Monocyte-derived macrophages
DOCK4	2.97915e-23	0.675808	0.876	0.818	1.00061e-18	Monocyte-derived macrophages
UTRN	3.35798e-23	0.503959	0.813	0.714	1.12785e-18	Monocyte-derived macrophages
DOCK8	1.05459e-22	0.504053	0.764	0.689	3.54206e-18	Monocyte-derived macrophages
FCHO2	5.12931e-21	0.515946	0.565	0.387	1.72278e-16	Monocyte-derived macrophages
SFMBT2	7.63933e-21	0.536158	0.494	0.302	2.56582e-16	Monocyte-derived macrophages
FMN1	2.50775e-19	0.566005	0.804	0.816	8.42279e-15	Monocyte-derived macrophages
TRPS1	4.12682e-19	0.54534	0.792	0.742	1.38608e-14	Monocyte-derived macrophages
VAV3	8.93752e-19	0.536609	0.67	0.559	3.00185e-14	Monocyte-derived macrophages
PDK4	1.47807e-14	0.628005	0.486	0.328	4.96438e-10	Monocyte-derived macrophages
STARD13	1.75888e-14	0.547375	0.487	0.351	5.90754e-10	Monocyte-derived macrophages
PDE4B	5.21596e-14	0.723224	0.656	0.611	1.75188e-09	Monocyte-derived macrophages
PRKG1	9.4088e-19	1.16557	0.966	0.886	3.16013e-14	Myofibroblast
DLC1	5.62228e-18	1.88325	0.912	0.57	1.88836e-13	Myofibroblast
RBMS3	9.92592e-18	1.22189	0.954	0.848	3.33382e-13	Myofibroblast
AUTS2	1.15443e-16	1.22526	0.822	0.405	3.87739e-12	Myofibroblast
PTPRG	6.31879e-16	1.19514	0.941	0.722	2.12229e-11	Myofibroblast
EPS8	1.54796e-15	1.43638	0.934	0.734	5.19915e-11	Myofibroblast
PDE3A	2.6243e-15	1.65167	0.912	0.709	8.81425e-11	Myofibroblast
ARHGAP15	3.23764e-13	1.09385	0.658	0.165	1.08743e-08	Myofibroblast
ANKRD17	5.93036e-13	0.895731	0.719	0.278	1.99183e-08	Myofibroblast
RASAL2	8.15998e-13	1.04993	0.853	0.494	2.74069e-08	Myofibroblast
ARHGAP10	2.37056e-12	1.17024	0.866	0.57	7.962e-08	Myofibroblast
ASAP1	4.29304e-12	1.03017	0.868	0.557	1.4419e-07	Myofibroblast
PARD3	4.63226e-12	0.950964	0.895	0.532	1.55584e-07	Myofibroblast
ABCC9	6.43408e-12	1.19351	0.699	0.253	2.16101e-07	Myofibroblast
APBB2	6.53335e-12	0.968419	0.863	0.519	2.19436e-07	Myofibroblast
NBEAL1	8.56983e-12	0.952754	0.895	0.646	2.87835e-07	Myofibroblast
INPP4B	2.5337e-11	1.3131	0.902	0.62	8.50993e-07	Myofibroblast
ARHGAP42	5.14148e-11	1.02263	0.802	0.456	1.72687e-06	Myofibroblast
LIN7A	6.28209e-11	0.839995	0.467	0.063	2.10997e-06	Myofibroblast
RBPMS	6.99925e-11	0.912131	0.929	0.709	2.35084e-06	Myofibroblast
YAP1	7.59404e-11	1.06979	0.709	0.316	2.55061e-06	Myofibroblast
ZBTB20	7.8032e-11	0.767613	0.939	0.785	2.62086e-06	Myofibroblast
LPP	8.47282e-11	0.936256	0.978	0.962	2.84577e-06	Myofibroblast
ZFAND3	9.7107e-11	0.811586	0.861	0.608	3.26153e-06	Myofibroblast
ADGRB3	1.23705e-10	1.33546	0.575	0.177	4.15489e-06	Myofibroblast
FNDC3B	2.04156e-10	0.749851	0.905	0.671	6.85698e-06	Myofibroblast
STK39	4.09344e-10	0.844223	0.606	0.215	1.37486e-05	Myofibroblast
VMP1	4.95964e-10	0.84768	0.809	0.456	1.66579e-05	Myofibroblast
MKLN1	5.32175e-10	0.698576	0.829	0.544	1.78741e-05	Myofibroblast
ARHGAP6	7.05096e-10	1.05757	0.78	0.443	2.3682e-05	Myofibroblast
RNGTT	7.73209e-10	0.635559	0.489	0.101	2.59698e-05	Myofibroblast
CYTOR	8.5986e-10	0.840951	0.555	0.165	2.88801e-05	Myofibroblast
MYO1B	9.48581e-10	1.16481	0.775	0.468	3.186e-05	Myofibroblast
PDE1C	1.07616e-09	1.18222	0.555	0.152	3.6145e-05	Myofibroblast
FTO	1.31395e-09	0.676442	0.675	0.266	4.41316e-05	Myofibroblast
ENPEP	1.87934e-09	1.41806	0.501	0.139	6.31215e-05	Myofibroblast
FOXP1	3.69647e-09	0.742735	0.846	0.595	0.000124153	Myofibroblast
TCF12	3.95509e-09	0.663448	0.863	0.608	0.00013284	Myofibroblast
IMMP2L	4.97427e-09	1.00928	0.839	0.57	0.000167071	Myofibroblast
PDE8A	4.97659e-09	0.844949	0.702	0.329	0.000167149	Myofibroblast
CBLB	6.97041e-09	0.797033	0.848	0.557	0.000234115	Myofibroblast
PLCB4	8.00635e-09	0.82648	0.594	0.215	0.000268909	Myofibroblast
EBF2	8.5368e-09	0.820649	0.555	0.177	0.000286726	Myofibroblast
PAG1	9.79939e-09	1.13556	0.782	0.494	0.000329132	Myofibroblast
VCL	1.12835e-08	0.655691	0.731	0.342	0.000378979	Myofibroblast
MAML2	1.17527e-08	0.944994	0.851	0.671	0.000394737	Myofibroblast
GUCY1A2	1.24452e-08	0.819672	0.819	0.481	0.000417998	Myofibroblast
TRAK1	1.32527e-08	0.626105	0.538	0.165	0.000445117	Myofibroblast
PDE5A	1.46674e-08	0.88638	0.67	0.354	0.000492633	Myofibroblast
ARHGEF7	2.0165e-08	0.70852	0.79	0.43	0.000677282	Myofibroblast
STARD13	2.36723e-08	0.744533	0.672	0.291	0.000795081	Myofibroblast
SH3RF1	2.5645e-08	0.947262	0.562	0.215	0.000861337	Myofibroblast
HIVEP2	2.70032e-08	0.788744	0.631	0.291	0.000906957	Myofibroblast
SOX5	3.15815e-08	0.921314	0.9	0.734	0.00106073	Myofibroblast
KLF12	3.93986e-08	0.580106	0.694	0.316	0.00132328	Myofibroblast
UBR5	6.52984e-08	0.565539	0.714	0.342	0.00219318	Myofibroblast
STEAP4	6.99314e-08	0.626168	0.389	0.063	0.00234879	Myofibroblast
PICALM	7.74745e-08	0.779007	0.844	0.582	0.00260214	Myofibroblast
TRPS1	8.26494e-08	0.7632	0.528	0.19	0.00277594	Myofibroblast
MED13L	9.6697e-08	0.584399	0.844	0.595	0.00324776	Myofibroblast
MCU	1.13921e-07	0.680107	0.489	0.152	0.00382626	Myofibroblast
CDK14	1.18381e-07	0.712713	0.628	0.291	0.00397605	Myofibroblast
GNAQ	1.30499e-07	0.720534	0.577	0.266	0.00438308	Myofibroblast
PRR16	1.64304e-07	1.13032	0.562	0.253	0.00551849	Myofibroblast
RORA	1.77184e-07	0.769043	0.66	0.367	0.00595107	Myofibroblast
ADAMTS12	1.83905e-07	0.671477	0.487	0.152	0.00617681	Myofibroblast
PTPRM	1.9284e-07	0.671916	0.672	0.329	0.00647693	Myofibroblast
VPS13B	2.44011e-07	0.611957	0.765	0.443	0.00819559	Myofibroblast
SMURF1	2.76969e-07	0.597979	0.567	0.228	0.00930255	Myofibroblast
COP1	2.82869e-07	0.600049	0.601	0.278	0.00950074	Myofibroblast
TTN	4.70839e-110	1.44668	0.506	0.039	1.58141e-105	Naive CD4+ T cells
UTY	1.82628e-101	1.03488	0.468	0.03	6.13391e-97	Naive CD4+ T cells
RYR2	2.89595e-90	1.11885	0.403	0.013	9.72663e-86	Naive CD4+ T cells
USP9Y	1.00949e-89	0.932217	0.419	0.023	3.39059e-85	Naive CD4+ T cells
IGKC	2.33408e-79	1.24952	0.343	0.002	7.83949e-75	Naive CD4+ T cells
AL157944.1	2.50667e-78	0.714001	0.345	0.005	8.41916e-74	Naive CD4+ T cells
ATP8A1	3.8194e-72	1.04663	0.697	0.384	1.28282e-67	Naive CD4+ T cells
SFTPB	3.52778e-68	1.00569	0.347	0.029	1.18488e-63	Naive CD4+ T cells
SLC26A3	3.28698e-66	0.623231	0.296	0.003	1.104e-61	Naive CD4+ T cells
PTK2	4.986e-65	0.71622	0.33	0.023	1.67465e-60	Naive CD4+ T cells
UTRN	4.3374e-62	0.874178	0.8	0.651	1.4568e-57	Naive CD4+ T cells
GPM6A	3.17182e-61	0.612455	0.285	0.007	1.06532e-56	Naive CD4+ T cells
LIMCH1	3.45024e-61	0.618765	0.277	0.003	1.15883e-56	Naive CD4+ T cells
CELF2	5.95962e-59	0.79955	0.9	0.824	2.00166e-54	Naive CD4+ T cells
AC006299.1	6.05705e-59	0.606188	0.281	0.009	2.03438e-54	Naive CD4+ T cells
AC092445.1	1.75307e-57	0.532844	0.27	0.007	5.88803e-53	Naive CD4+ T cells
SNHG14	5.04695e-56	0.890322	0.541	0.242	1.69512e-51	Naive CD4+ T cells
SLC8A1	1.64616e-52	0.575225	0.251	0.007	5.52896e-48	Naive CD4+ T cells
PRKY	3.0373e-52	0.579712	0.314	0.039	1.02014e-47	Naive CD4+ T cells
ATM	5.52763e-51	0.827068	0.673	0.44	1.85657e-46	Naive CD4+ T cells
ETS1	6.00451e-51	0.7305	0.88	0.843	2.01673e-46	Naive CD4+ T cells
PICALM	6.03416e-51	0.823014	0.644	0.399	2.02669e-46	Naive CD4+ T cells
TXK	3.68358e-49	0.984678	0.579	0.301	1.23721e-44	Naive CD4+ T cells
RAD51B	8.91313e-48	0.879215	0.621	0.332	2.99365e-43	Naive CD4+ T cells
MACROD2	6.46809e-47	0.545223	0.252	0.018	2.17244e-42	Naive CD4+ T cells
VPS13B	1.62723e-43	0.775401	0.618	0.387	5.46538e-39	Naive CD4+ T cells
LNPEP	4.28431e-43	0.706222	0.474	0.2	1.43897e-38	Naive CD4+ T cells
SYNE1	3.25691e-42	0.719165	0.467	0.2	1.0939e-37	Naive CD4+ T cells
DPYD	4.25702e-42	0.808254	0.677	0.481	1.42981e-37	Naive CD4+ T cells
DDX17	5.57174e-42	0.675446	0.682	0.512	1.87138e-37	Naive CD4+ T cells
PLCG2	3.65671e-41	0.673123	0.436	0.171	1.22818e-36	Naive CD4+ T cells
BIRC6	3.9675e-41	0.730474	0.661	0.483	1.33257e-36	Naive CD4+ T cells
RASA2	1.52887e-40	0.687027	0.702	0.527	5.13501e-36	Naive CD4+ T cells
LPP	2.52276e-40	0.79919	0.566	0.33	8.4732e-36	Naive CD4+ T cells
SLC25A37	6.93485e-40	0.568516	0.305	0.069	2.32921e-35	Naive CD4+ T cells
SUCLG2	4.41903e-39	0.725581	0.577	0.347	1.48422e-34	Naive CD4+ T cells
PHC3	7.14534e-39	0.670901	0.558	0.318	2.39991e-34	Naive CD4+ T cells
ZBTB20	4.30113e-38	0.679086	0.868	0.801	1.44462e-33	Naive CD4+ T cells
LEF1	6.84024e-38	0.869982	0.546	0.302	2.29743e-33	Naive CD4+ T cells
BRWD1	6.2943e-37	0.649276	0.505	0.273	2.11407e-32	Naive CD4+ T cells
FTX	8.09478e-37	0.700983	0.731	0.584	2.71879e-32	Naive CD4+ T cells
CERS6	1.67412e-36	0.637195	0.34	0.1	5.62285e-32	Naive CD4+ T cells
RICTOR	2.8254e-36	0.675917	0.602	0.396	9.48967e-32	Naive CD4+ T cells
SORL1	7.98331e-36	0.762543	0.555	0.334	2.68135e-31	Naive CD4+ T cells
ANKRD44	8.54456e-36	0.585639	0.827	0.751	2.86986e-31	Naive CD4+ T cells
USP34	1.02e-35	0.69444	0.672	0.534	3.42588e-31	Naive CD4+ T cells
FNDC3B	1.42692e-35	0.678454	0.429	0.184	4.7926e-31	Naive CD4+ T cells
DOCK11	1.76369e-35	0.584392	0.511	0.267	5.92369e-31	Naive CD4+ T cells
FHIT	1.1628e-34	0.739463	0.384	0.136	3.90549e-30	Naive CD4+ T cells
CSGALNACT1	1.30262e-34	0.647357	0.363	0.123	4.37513e-30	Naive CD4+ T cells
NELL2	3.51762e-34	0.869226	0.405	0.167	1.18146e-29	Naive CD4+ T cells
RBL2	4.30068e-34	0.569603	0.428	0.19	1.44447e-29	Naive CD4+ T cells
IMMP2L	1.56773e-33	0.940008	0.581	0.372	5.26554e-29	Naive CD4+ T cells
ELMO1	2.15337e-33	0.744491	0.692	0.567	7.23253e-29	Naive CD4+ T cells
CCDC91	4.58812e-33	0.720929	0.636	0.467	1.54101e-28	Naive CD4+ T cells
DOCK2	7.17171e-33	0.62035	0.614	0.43	2.40876e-28	Naive CD4+ T cells
PAN3	2.2975e-32	0.611962	0.606	0.403	7.7166e-28	Naive CD4+ T cells
ADAM10	4.4069e-32	0.572417	0.49	0.254	1.48015e-27	Naive CD4+ T cells
FOXP1	6.88129e-32	0.602468	0.873	0.822	2.31122e-27	Naive CD4+ T cells
MBD5	3.11742e-31	0.649152	0.564	0.349	1.04705e-26	Naive CD4+ T cells
DOCK8	3.95946e-31	0.606346	0.67	0.518	1.32986e-26	Naive CD4+ T cells
MLLT10	1.42667e-30	0.575787	0.432	0.218	4.79177e-26	Naive CD4+ T cells
LINC00486	1.54249e-30	0.550755	0.413	0.197	5.18077e-26	Naive CD4+ T cells
MYCBP2	1.58621e-30	0.646822	0.647	0.503	5.32762e-26	Naive CD4+ T cells
LRBA	1.71354e-30	0.652881	0.727	0.646	5.75528e-26	Naive CD4+ T cells
SSH2	1.82042e-30	0.611744	0.782	0.671	6.11423e-26	Naive CD4+ T cells
ZCCHC7	2.9779e-30	0.598006	0.582	0.365	1.00019e-25	Naive CD4+ T cells
HERC4	8.52691e-30	0.566765	0.58	0.373	2.86393e-25	Naive CD4+ T cells
PARP8	1.17423e-29	0.816195	0.886	0.872	3.94389e-25	Naive CD4+ T cells
WWOX	1.63784e-29	0.692864	0.532	0.298	5.50103e-25	Naive CD4+ T cells
ARHGAP15	9.22678e-29	0.545834	0.903	0.913	3.099e-24	Naive CD4+ T cells
ZNF407	9.27967e-29	0.622321	0.457	0.243	3.11676e-24	Naive CD4+ T cells
PIP4K2A	1.05956e-28	0.593422	0.808	0.725	3.55875e-24	Naive CD4+ T cells
ITPR2	6.80921e-28	0.615851	0.515	0.325	2.28701e-23	Naive CD4+ T cells
BCL2	1.60653e-27	0.766674	0.598	0.42	5.39584e-23	Naive CD4+ T cells
MGAT4A	2.36176e-27	0.610908	0.553	0.375	7.93245e-23	Naive CD4+ T cells
TSHZ2	3.77485e-27	0.699653	0.32	0.105	1.26786e-22	Naive CD4+ T cells
MED13L	1.21312e-26	0.655701	0.58	0.423	4.0745e-22	Naive CD4+ T cells
MGAT5	3.84007e-26	0.666932	0.702	0.6	1.28977e-21	Naive CD4+ T cells
SLC16A7	6.33271e-26	0.516996	0.379	0.178	2.12697e-21	Naive CD4+ T cells
AC079793.1	1.34374e-25	0.906695	0.635	0.542	4.51322e-21	Naive CD4+ T cells
PDLIM5	1.59685e-25	0.526938	0.284	0.102	5.36334e-21	Naive CD4+ T cells
A2M	1.92323e-24	0.578049	0.269	0.095	6.45955e-20	Naive CD4+ T cells
ABHD15-AS1	4.03223e-24	0.568606	0.367	0.179	1.35431e-19	Naive CD4+ T cells
TBC1D5	8.43922e-24	0.543661	0.593	0.43	2.83448e-19	Naive CD4+ T cells
VPS13C	1.29366e-23	0.55197	0.524	0.365	4.34501e-19	Naive CD4+ T cells
TGFBR2	1.64005e-23	0.617527	0.603	0.459	5.50843e-19	Naive CD4+ T cells
STRN3	1.66229e-23	0.504368	0.38	0.194	5.58312e-19	Naive CD4+ T cells
PPP6R3	1.94037e-23	0.500203	0.577	0.415	6.51711e-19	Naive CD4+ T cells
MACF1	2.54405e-23	0.538918	0.638	0.515	8.5447e-19	Naive CD4+ T cells
ZNF638	4.1624e-23	0.555635	0.543	0.399	1.39803e-18	Naive CD4+ T cells
CD47	8.19317e-23	0.511544	0.444	0.269	2.75184e-18	Naive CD4+ T cells
ARID1B	1.5771e-22	0.532302	0.717	0.628	5.297e-18	Naive CD4+ T cells
IGF1R	1.62895e-21	0.505273	0.262	0.097	5.47116e-17	Naive CD4+ T cells
TBL1XR1	1.79699e-21	0.564756	0.518	0.378	6.03556e-17	Naive CD4+ T cells
SMYD3	4.19002e-21	0.587676	0.634	0.48	1.4073e-16	Naive CD4+ T cells
UBR5	5.44423e-21	0.502343	0.524	0.367	1.82855e-16	Naive CD4+ T cells
ARAP2	6.74403e-21	0.548042	0.54	0.397	2.26512e-16	Naive CD4+ T cells
PHIP	9.88789e-21	0.561032	0.508	0.36	3.32104e-16	Naive CD4+ T cells
CDKAL1	1.62918e-20	0.543135	0.531	0.377	5.47192e-16	Naive CD4+ T cells
PDE4D	1.66684e-20	0.563961	0.557	0.381	5.59842e-16	Naive CD4+ T cells
PAM	2.9944e-20	0.532365	0.47	0.297	1.00573e-15	Naive CD4+ T cells
EXOC4	5.3351e-20	0.560518	0.551	0.408	1.7919e-15	Naive CD4+ T cells
AKT3	1.37197e-19	0.536694	0.753	0.722	4.60805e-15	Naive CD4+ T cells
LUC7L3	1.68086e-19	0.517542	0.478	0.337	5.6455e-15	Naive CD4+ T cells
RBM26	2.2337e-19	0.500582	0.448	0.297	7.50234e-15	Naive CD4+ T cells
ATRX	3.41957e-19	0.504884	0.592	0.486	1.14853e-14	Naive CD4+ T cells
DISC1	1.06603e-18	0.596727	0.412	0.257	3.58047e-14	Naive CD4+ T cells
ZFAND3	1.6127e-18	0.500893	0.625	0.509	5.41659e-14	Naive CD4+ T cells
AP001011.1	3.74968e-18	0.833882	0.643	0.604	1.2594e-13	Naive CD4+ T cells
FAM172A	4.93341e-18	0.509538	0.541	0.412	1.65698e-13	Naive CD4+ T cells
EMB	6.54874e-18	0.527348	0.619	0.534	2.19952e-13	Naive CD4+ T cells
VTI1A	6.70663e-17	0.545284	0.496	0.371	2.25256e-12	Naive CD4+ T cells
FBXL17	6.17701e-16	0.503247	0.524	0.392	2.07467e-11	Naive CD4+ T cells
MLLT3	8.79156e-16	0.522192	0.498	0.37	2.95282e-11	Naive CD4+ T cells
FUT8	4.62336e-15	0.514612	0.422	0.29	1.55285e-10	Naive CD4+ T cells
PARP8	1.45483e-38	1.17983	0.872	0.733	4.88633e-34	NK cells
TTN	7.28271e-28	1.17227	0.334	0.044	2.44604e-23	NK cells
RYR2	2.17886e-27	0.924301	0.284	0.015	7.31814e-23	NK cells
PICALM	2.8524e-17	0.747298	0.677	0.579	9.58034e-13	NK cells
CBLB	1.15477e-16	0.645982	0.87	0.831	3.87852e-12	NK cells
ADAM10	1.6334e-14	0.553979	0.497	0.282	5.48608e-10	NK cells
INPP4B	1.16586e-12	0.576388	0.369	0.164	3.91578e-08	NK cells
RAD51B	2.17967e-10	0.647576	0.472	0.318	7.32084e-06	NK cells
VPS13B	2.43881e-10	0.57299	0.575	0.469	8.19123e-06	NK cells
CASK	5.12776e-10	0.538483	0.331	0.174	1.72226e-05	NK cells
FKBP5	1.14912e-09	0.594094	0.623	0.528	3.85954e-05	NK cells
CRYBG1	1.47822e-09	0.576954	0.396	0.233	4.96491e-05	NK cells
RICTOR	1.61278e-09	0.501825	0.523	0.392	5.41685e-05	NK cells
SFMBT2	4.22048e-09	0.535715	0.562	0.454	0.000141753	NK cells
DOCK2	6.33673e-09	0.565047	0.555	0.485	0.000212832	NK cells
AC023424.3	3.55749e-28	1.26598	0.516	0.186	1.19486e-23	Plasma cells
CARMIL1	6.79635e-28	1.04583	0.544	0.183	2.28269e-23	Plasma cells
TP53INP1	2.39701e-27	1.25822	0.588	0.272	8.05083e-23	Plasma cells
IGLC2	2.381e-25	1.26041	0.473	0.14	7.99708e-21	Plasma cells
AP001011.1	5.77521e-24	1.10428	0.516	0.209	1.93972e-19	Plasma cells
FBXW7	6.08655e-24	1.10706	0.773	0.664	2.04429e-19	Plasma cells
CTSB	4.22301e-21	0.833148	0.271	0.017	1.41838e-16	Plasma cells
TBL1XR1	5.52197e-21	0.725257	0.735	0.468	1.85467e-16	Plasma cells
PHC3	5.0428e-20	0.541361	0.594	0.279	1.69373e-15	Plasma cells
LINC02384	5.67921e-20	0.650325	0.393	0.11	1.90748e-15	Plasma cells
JCHAIN	1.01331e-19	1.21115	0.697	0.432	3.40341e-15	Plasma cells
RAB1A	1.68246e-19	0.589068	0.633	0.336	5.65089e-15	Plasma cells
HIPK2	5.13077e-19	0.868027	0.683	0.435	1.72327e-14	Plasma cells
RAPGEF2	7.28646e-19	0.725175	0.638	0.349	2.4473e-14	Plasma cells
FNDC3B	1.38588e-18	1.03273	0.891	0.764	4.65476e-14	Plasma cells
NEAT1	6.34113e-18	0.702246	0.969	0.897	2.1298e-13	Plasma cells
FTX	1.07613e-17	0.528787	0.775	0.508	3.61438e-13	Plasma cells
EIF2AK4	1.48527e-17	0.533392	0.434	0.156	4.98858e-13	Plasma cells
SSPN	1.57319e-17	0.828042	0.317	0.073	5.28386e-13	Plasma cells
BTD	5.03658e-17	0.501891	0.341	0.09	1.69164e-12	Plasma cells
ATXN1	5.06186e-17	0.663947	0.82	0.635	1.70013e-12	Plasma cells
MAN1A1	3.43417e-16	0.953783	0.715	0.545	1.15344e-11	Plasma cells
ZBTB20	3.52095e-16	0.608121	0.815	0.611	1.18258e-11	Plasma cells
RICTOR	1.36826e-15	0.505172	0.563	0.292	4.59556e-11	Plasma cells
ANKRD44	1.47433e-15	0.56341	0.696	0.462	4.95185e-11	Plasma cells
SEL1L3	1.4969e-15	0.722482	0.682	0.515	5.02764e-11	Plasma cells
NBAS	2.04949e-15	0.518329	0.594	0.322	6.88364e-11	Plasma cells
FKBP5	2.35228e-15	0.584314	0.673	0.372	7.90059e-11	Plasma cells
SUCLG2	4.05754e-15	0.503666	0.53	0.262	1.3628e-10	Plasma cells
FTL	4.53231e-15	0.567057	0.432	0.176	1.52227e-10	Plasma cells
CREB3L2	1.82652e-14	0.708869	0.635	0.435	6.13472e-10	Plasma cells
FAR2	3.18723e-14	0.81819	0.376	0.15	1.0705e-09	Plasma cells
SFTPB	3.59939e-14	0.65266	0.37	0.136	1.20893e-09	Plasma cells
SLC10A7	4.22883e-14	0.558	0.497	0.243	1.42034e-09	Plasma cells
NDUFAF6	4.42183e-14	0.623022	0.48	0.236	1.48516e-09	Plasma cells
LARGE1	5.27334e-14	0.547884	0.436	0.193	1.77116e-09	Plasma cells
ACTB	5.32129e-14	0.634224	0.416	0.183	1.78726e-09	Plasma cells
BCL2L11	5.70984e-14	0.793191	0.432	0.203	1.91776e-09	Plasma cells
ETV6	5.95405e-14	0.547085	0.663	0.429	1.99979e-09	Plasma cells
MCTP2	6.25598e-14	0.786777	0.576	0.365	2.10119e-09	Plasma cells
SNHG14	7.42957e-14	0.522198	0.532	0.279	2.49537e-09	Plasma cells
GALNT2	1.71394e-13	0.535452	0.535	0.292	5.7566e-09	Plasma cells
IGHA1	2.69164e-13	0.855198	0.508	0.259	9.04042e-09	Plasma cells
ATG5	3.66692e-13	0.516083	0.481	0.246	1.23161e-08	Plasma cells
MED13L	3.67057e-13	0.587642	0.834	0.704	1.23283e-08	Plasma cells
TXNIP	3.71993e-13	0.570081	0.604	0.346	1.24941e-08	Plasma cells
SLC9A9	7.34211e-13	0.589407	0.436	0.206	2.46599e-08	Plasma cells
GMDS	1.50457e-12	0.61199	0.678	0.525	5.05341e-08	Plasma cells
IL6ST	2.13473e-12	0.591399	0.527	0.302	7.16993e-08	Plasma cells
DENND1B	3.72131e-12	0.541507	0.604	0.375	1.24988e-07	Plasma cells
MSI2	5.76645e-12	0.636881	0.733	0.648	1.93678e-07	Plasma cells
GAB1	6.20601e-12	0.635621	0.61	0.422	2.08441e-07	Plasma cells
EXT1	6.31322e-12	0.522806	0.579	0.346	2.12042e-07	Plasma cells
PDK1	9.80279e-12	0.645378	0.563	0.346	3.29246e-07	Plasma cells
SMAP2	2.21953e-11	0.564735	0.702	0.545	7.45474e-07	Plasma cells
SLC44A1	2.24825e-11	0.535382	0.589	0.365	7.55121e-07	Plasma cells
ITGA6	2.57631e-11	0.529716	0.333	0.126	8.65307e-07	Plasma cells
RBPJ	3.94174e-11	0.716687	0.454	0.229	1.32391e-06	Plasma cells
WWOX	1.5265e-10	0.572861	0.697	0.528	5.12706e-06	Plasma cells
IGHM	5.39579e-10	3.18587	0.277	0.11	1.81228e-05	Plasma cells
SOX5	5.66314e-10	0.569404	0.456	0.252	1.90208e-05	Plasma cells
RBMS1	2.50964e-09	0.526774	0.358	0.179	8.42911e-05	Plasma cells
PDE4D	2.82935e-09	0.521075	0.578	0.369	9.50294e-05	Plasma cells
TPD52	2.90134e-09	0.525007	0.639	0.508	9.74474e-05	Plasma cells
FHIT	3.15971e-09	0.544278	0.613	0.432	0.000106125	Plasma cells
HERPUD1	8.4395e-09	0.530616	0.503	0.319	0.000283458	Plasma cells
MIR4435-2HG	1.98375e-08	0.676727	0.512	0.352	0.000666283	Plasma cells
SLC8A1	4.65079e-08	0.507051	0.317	0.153	0.00156206	Plasma cells
ELL2	1.10872e-07	0.61662	0.735	0.645	0.00372385	Plasma cells
IGKC	2.64067e-236	1.98612	0.511	0.017	8.86923e-232	Ribosomal high cells
B2M	2.7931e-159	1.18922	0.901	0.404	9.38118e-155	Ribosomal high cells
FTL	1.52186e-147	0.922981	0.694	0.256	5.11149e-143	Ribosomal high cells
ACTB	9.80187e-142	0.979393	0.659	0.252	3.29215e-137	Ribosomal high cells
IGHA1	2.21382e-129	0.892496	0.304	0.003	7.43555e-125	Ribosomal high cells
IGLC2	1.73314e-123	1.02794	0.294	0.004	5.8211e-119	Ribosomal high cells
IGLC1	3.42865e-108	1.03431	0.265	0.005	1.15158e-103	Ribosomal high cells
TMSB4X	5.78643e-108	1.06991	0.706	0.306	1.94349e-103	Ribosomal high cells
IGHG1	4.61798e-107	0.75204	0.262	0.005	1.55104e-102	Ribosomal high cells
HLA-DRA	1.43533e-84	0.667133	0.267	0.031	4.82084e-80	Ribosomal high cells
CD74	7.66407e-81	0.733132	0.355	0.096	2.57413e-76	Ribosomal high cells
HLA-B	3.55645e-64	0.776678	0.525	0.265	1.1945e-59	Ribosomal high cells
CTSD	3.94301e-61	0.703055	0.296	0.085	1.32434e-56	Ribosomal high cells
COL1A1	6.47261e-58	0.748422	0.323	0.115	2.17396e-53	Ribosomal high cells
SLC26A3	1.67978e-56	0.587202	0.348	0.131	5.64187e-52	Ribosomal high cells
RYR2	3.42323e-50	0.96215	0.52	0.371	1.14976e-45	Ribosomal high cells
PFN1	3.5099e-50	0.586596	0.323	0.128	1.17887e-45	Ribosomal high cells
SFTPC	1.10691e-49	0.658375	0.392	0.173	3.71778e-45	Ribosomal high cells
MYL6	3.33643e-49	0.537415	0.332	0.134	1.12061e-44	Ribosomal high cells
TMSB10	2.09269e-47	0.609035	0.5	0.245	7.02873e-43	Ribosomal high cells
SERF2	1.67538e-40	0.579697	0.319	0.144	5.62711e-36	Ribosomal high cells
PSAP	5.64813e-34	0.556233	0.328	0.176	1.89704e-29	Ribosomal high cells
ATP5F1E	5.13614e-32	0.700352	0.378	0.219	1.72508e-27	Ribosomal high cells
PTPRC	7.07972e-27	0.577762	0.625	0.553	2.37787e-22	Ribosomal high cells
COL1A2	3.61173e-23	0.57774	0.356	0.234	1.21307e-18	Ribosomal high cells
CTSB	5.27132e-18	0.527314	0.331	0.239	1.77048e-13	Ribosomal high cells
TTN	2.09594e-17	0.615299	0.607	0.581	7.03964e-13	Ribosomal high cells
MSMB	1.34258e-54	1.72388	0.749	0.14	4.50933e-50	Secretory cells
WFDC2	1.12145e-46	1.45123	0.826	0.259	3.76661e-42	Secretory cells
MUC16	1.36842e-45	1.62679	0.751	0.313	4.59612e-41	Secretory cells
PLEKHS1	3.32529e-45	1.20954	0.74	0.235	1.11686e-40	Secretory cells
TSHZ2	8.01319e-43	1.51179	0.813	0.539	2.69139e-38	Secretory cells
CHST9	6.0894e-42	1.66967	0.849	0.593	2.04525e-37	Secretory cells
CHL1	1.87611e-40	1.25496	0.728	0.276	6.3013e-36	Secretory cells
SOX5	3.05836e-40	1.71414	0.845	0.638	1.02721e-35	Secretory cells
PPM1L	1.25022e-34	0.948916	0.71	0.276	4.1991e-30	Secretory cells
NAALADL2	1.70611e-34	1.27604	0.841	0.601	5.73032e-30	Secretory cells
INPP4B	3.35166e-33	1.03043	0.775	0.391	1.12572e-28	Secretory cells
PPM1H	4.36684e-33	0.853001	0.672	0.23	1.46669e-28	Secretory cells
KRT19	4.91692e-33	0.859183	0.725	0.23	1.65144e-28	Secretory cells
BMPR1B	5.14847e-32	1.35612	0.83	0.576	1.72922e-27	Secretory cells
EYA4	9.49482e-32	0.889612	0.689	0.247	3.18902e-27	Secretory cells
C12orf74	1.05262e-30	0.72302	0.548	0.111	3.53542e-26	Secretory cells
CYP2F1	1.03979e-29	0.809952	0.534	0.103	3.49233e-25	Secretory cells
SCGB1A1	1.37488e-29	2.5221	0.757	0.28	4.61782e-25	Secretory cells
DHRS9	1.11744e-28	0.857841	0.486	0.078	3.75316e-24	Secretory cells
TRIM2	1.71674e-28	0.731751	0.779	0.399	5.76601e-24	Secretory cells
PCDH7	7.71095e-28	0.964539	0.681	0.3	2.58988e-23	Secretory cells
PLCB4	1.56759e-27	0.883626	0.734	0.362	5.26505e-23	Secretory cells
ABCA13	3.35624e-27	0.986762	0.755	0.354	1.12726e-22	Secretory cells
DPP10	3.64761e-27	0.813261	0.515	0.111	1.22512e-22	Secretory cells
HS3ST1	4.95545e-27	0.771322	0.643	0.243	1.66439e-22	Secretory cells
MACC1	1.29719e-26	0.90959	0.708	0.379	4.35687e-22	Secretory cells
ALCAM	1.42169e-26	0.859847	0.917	0.893	4.77502e-22	Secretory cells
MRTFB	3.05365e-26	0.881635	0.783	0.494	1.02563e-21	Secretory cells
ADGRF1	3.41123e-26	0.646785	0.485	0.091	1.14573e-21	Secretory cells
IKZF2	3.64961e-26	0.88313	0.698	0.333	1.2258e-21	Secretory cells
AC093865.1	3.98297e-26	0.998893	0.627	0.251	1.33776e-21	Secretory cells
EZR	4.54181e-26	0.837205	0.794	0.457	1.52546e-21	Secretory cells
PGM2L1	5.1302e-26	0.707192	0.602	0.193	1.72308e-21	Secretory cells
WDR49	6.75863e-25	0.721751	0.572	0.181	2.27002e-20	Secretory cells
FER1L6	1.1775e-24	0.690578	0.497	0.115	3.95488e-20	Secretory cells
EYA1	3.00199e-24	0.790076	0.678	0.305	1.00828e-19	Secretory cells
KIAA1841	7.3627e-24	0.659176	0.511	0.152	2.47291e-19	Secretory cells
STXBP6	8.75145e-24	0.909476	0.649	0.317	2.93935e-19	Secretory cells
TTC6	9.14659e-24	0.701319	0.634	0.251	3.07206e-19	Secretory cells
STK39	1.21725e-23	0.692491	0.777	0.436	4.08837e-19	Secretory cells
PDE8B	1.75093e-23	0.860052	0.582	0.21	5.88086e-19	Secretory cells
PRSS23	1.76009e-23	0.684215	0.782	0.44	5.9116e-19	Secretory cells
KLF5	2.97561e-23	0.688914	0.766	0.416	9.99417e-19	Secretory cells
MS4A8	6.1511e-23	0.613515	0.459	0.099	2.06597e-18	Secretory cells
GRAMD2B	6.66635e-23	0.677538	0.698	0.354	2.23903e-18	Secretory cells
AC007255.1	7.1414e-23	0.623884	0.365	0.037	2.39858e-18	Secretory cells
PAX9	9.97121e-23	0.523064	0.465	0.107	3.34903e-18	Secretory cells
AC005062.1	1.13345e-22	0.684954	0.384	0.053	3.80691e-18	Secretory cells
CERS6	1.83451e-22	0.659576	0.707	0.346	6.16156e-18	Secretory cells
ADCY2	2.5756e-22	0.797082	0.56	0.189	8.65066e-18	Secretory cells
PLEKHA5	4.03242e-22	0.793469	0.841	0.675	1.35437e-17	Secretory cells
EYA2	4.61035e-22	0.622062	0.728	0.391	1.54848e-17	Secretory cells
PCSK5	6.15182e-22	0.971483	0.713	0.416	2.06621e-17	Secretory cells
BCAS1	7.00113e-22	0.662286	0.518	0.16	2.35147e-17	Secretory cells
CD38	9.5102e-22	0.686638	0.454	0.111	3.19419e-17	Secretory cells
ANK3	1.42766e-21	0.792006	0.887	0.819	4.79509e-17	Secretory cells
MYO5B	2.34706e-21	0.588325	0.661	0.296	7.88307e-17	Secretory cells
HSPA1A	2.60146e-21	0.511162	0.466	0.107	8.73753e-17	Secretory cells
SYTL2	2.97042e-21	0.694421	0.653	0.309	9.97676e-17	Secretory cells
AHR	3.13118e-21	0.764827	0.781	0.494	1.05167e-16	Secretory cells
GALNT7	4.20207e-21	0.605316	0.666	0.309	1.41135e-16	Secretory cells
EEF1A1	5.06331e-21	0.851701	0.736	0.325	1.70061e-16	Secretory cells
B4GALT5	7.54717e-21	0.679099	0.767	0.436	2.53487e-16	Secretory cells
TNFRSF21	1.06546e-20	0.55462	0.411	0.086	3.57855e-16	Secretory cells
MCC	1.38022e-20	0.626605	0.552	0.193	4.63574e-16	Secretory cells
FAM107B	2.17949e-20	0.62124	0.621	0.284	7.32025e-16	Secretory cells
CAPN13	2.6971e-20	0.613855	0.638	0.255	9.05875e-16	Secretory cells
GRHL2	3.21801e-20	0.699492	0.718	0.424	1.08083e-15	Secretory cells
CDK6	1.31211e-19	0.560709	0.598	0.263	4.40698e-15	Secretory cells
TSC22D1	1.90887e-19	0.581636	0.768	0.44	6.41131e-15	Secretory cells
CLIC6	2.103e-19	0.560955	0.649	0.317	7.06334e-15	Secretory cells
ARHGAP24	4.00652e-19	0.658088	0.714	0.416	1.34567e-14	Secretory cells
EPS8	6.5884e-19	0.719571	0.798	0.535	2.21284e-14	Secretory cells
ANXA1	8.52892e-19	0.676302	0.668	0.317	2.86461e-14	Secretory cells
XBP1	9.69799e-19	0.558065	0.674	0.325	3.25727e-14	Secretory cells
FYB2	2.73536e-18	0.698428	0.602	0.305	9.18725e-14	Secretory cells
LRRN1	3.02338e-18	0.533314	0.428	0.111	1.01546e-13	Secretory cells
FOXP2	3.35559e-18	0.597596	0.823	0.626	1.12704e-13	Secretory cells
CDH26	4.3435e-18	0.500524	0.548	0.214	1.45885e-13	Secretory cells
PTPRZ1	4.55372e-18	0.521653	0.559	0.218	1.52946e-13	Secretory cells
TOX3	5.73332e-18	0.584429	0.745	0.403	1.92565e-13	Secretory cells
FARS2	1.47073e-17	0.513757	0.65	0.329	4.93975e-13	Secretory cells
TMTC2	1.99006e-17	0.619504	0.785	0.535	6.68401e-13	Secretory cells
PDLIM5	2.65176e-17	0.613969	0.73	0.432	8.90647e-13	Secretory cells
RUNX1	2.75367e-17	0.595995	0.899	0.765	9.24875e-13	Secretory cells
NFIA	3.05618e-17	0.601938	0.868	0.712	1.02648e-12	Secretory cells
RASEF	4.23376e-17	0.514752	0.59	0.259	1.42199e-12	Secretory cells
PLEKHG1	4.39936e-17	0.58276	0.553	0.239	1.47761e-12	Secretory cells
DPYSL3	5.17085e-17	0.617801	0.484	0.189	1.73673e-12	Secretory cells
LINC02300	7.74781e-17	0.518518	0.324	0.053	2.60226e-12	Secretory cells
HIST1H2AC	9.32268e-17	0.554154	0.584	0.267	3.13121e-12	Secretory cells
NHS	1.72012e-16	0.66874	0.692	0.424	5.77737e-12	Secretory cells
XIST	3.30444e-16	0.594543	0.767	0.481	1.10986e-11	Secretory cells
SOX4	3.37446e-16	0.532457	0.473	0.169	1.13338e-11	Secretory cells
UBA6-AS1	1.05792e-15	0.515872	0.387	0.111	3.55324e-11	Secretory cells
SDK1	1.08808e-15	0.752319	0.839	0.745	3.65454e-11	Secretory cells
LYPD6B	2.88883e-15	0.55749	0.563	0.272	9.7027e-11	Secretory cells
NFIB	5.25871e-15	0.552763	0.847	0.634	1.76624e-10	Secretory cells
NBEA	1.24995e-14	0.519723	0.822	0.654	4.19822e-10	Secretory cells
SEMA3A	1.53278e-14	0.541811	0.431	0.16	5.14815e-10	Secretory cells
KAZN	1.79441e-14	0.651532	0.638	0.374	6.02689e-10	Secretory cells
SIPA1L1	2.50617e-14	0.563391	0.79	0.556	8.41748e-10	Secretory cells
TSPAN1	3.40173e-14	0.507923	0.516	0.222	1.14254e-09	Secretory cells
WLS	4.29046e-14	0.610077	0.503	0.23	1.44104e-09	Secretory cells
SAMD12	4.30549e-14	0.565304	0.841	0.724	1.44609e-09	Secretory cells
MID1	5.49267e-14	0.503208	0.598	0.325	1.84482e-09	Secretory cells
NPAS3	1.06543e-13	0.518815	0.381	0.119	3.57846e-09	Secretory cells
GDA	1.56486e-13	0.5294	0.253	0.037	5.25591e-09	Secretory cells
MCU	2.05916e-13	0.545837	0.646	0.374	6.91611e-09	Secretory cells
PARD3B	2.78364e-13	0.583275	0.805	0.609	9.34941e-09	Secretory cells
PTPRK	9.96562e-13	0.506316	0.865	0.72	3.34715e-08	Secretory cells
MAML2	1.13346e-12	0.512722	0.868	0.761	3.80695e-08	Secretory cells
THRB	4.36147e-12	0.638133	0.722	0.523	1.46489e-07	Secretory cells
FBXL7	4.39118e-12	0.577411	0.584	0.321	1.47486e-07	Secretory cells
TRPS1	2.17961e-11	0.521139	0.669	0.461	7.32065e-07	Secretory cells
NIBAN1	4.04872e-11	0.527691	0.609	0.37	1.35984e-06	Secretory cells
FGF13	5.80365e-11	0.718316	0.572	0.329	1.94927e-06	Secretory cells
SLC4A4	1.99073e-10	0.548587	0.823	0.675	6.68625e-06	Secretory cells
AP003064.2	5.50117e-09	0.765136	0.272	0.095	0.000184768	Secretory cells
AL589693.1	1.0243e-08	0.531633	0.294	0.115	0.000344031	Secretory cells
DMD	4.67518e-08	0.509715	0.62	0.424	0.00157025	Secretory cells
LINC00342	2.72484e-07	0.658325	0.684	0.535	0.00915191	Secretory cells
PDE4D	4.27041e-141	2.03614	0.908	0.644	1.4343e-136	Smooth muscle cells
LPL	4.21689e-104	1.3566	0.734	0.323	1.41633e-99	Smooth muscle cells
RNF150	4.61844e-94	1.60588	0.805	0.651	1.55119e-89	Smooth muscle cells
ATP1B3	6.04417e-94	1.65173	0.627	0.165	2.03005e-89	Smooth muscle cells
TANC1	1.92135e-88	1.17787	0.803	0.666	6.45324e-84	Smooth muscle cells
STOX2	2.51725e-86	1.16892	0.696	0.352	8.4547e-82	Smooth muscle cells
ARHGEF12	4.11641e-82	1.25421	0.794	0.649	1.38258e-77	Smooth muscle cells
MSI2	1.00312e-77	0.909677	0.807	0.648	3.36919e-73	Smooth muscle cells
DPH6-DT	1.24807e-77	0.954547	0.624	0.228	4.19188e-73	Smooth muscle cells
SORBS2	1.4592e-76	1.03089	0.88	0.853	4.90101e-72	Smooth muscle cells
SGIP1	1.76392e-74	1.30623	0.493	0.09	5.92448e-70	Smooth muscle cells
FSTL1	6.13029e-74	0.853451	0.717	0.369	2.05898e-69	Smooth muscle cells
ANKH	7.83028e-73	1.01819	0.72	0.439	2.62995e-68	Smooth muscle cells
TMEM71	3.98207e-71	1.02613	0.725	0.499	1.33746e-66	Smooth muscle cells
PDE10A	8.88479e-71	1.05691	0.694	0.378	2.98413e-66	Smooth muscle cells
ELL2	1.2836e-67	1.04343	0.814	0.63	4.31123e-63	Smooth muscle cells
PDE3A	1.58615e-65	0.983568	0.858	0.852	5.32741e-61	Smooth muscle cells
ATRNL1	1.02249e-64	0.730837	0.473	0.101	3.43423e-60	Smooth muscle cells
RBM24	3.15587e-64	0.772687	0.708	0.408	1.05996e-59	Smooth muscle cells
SIK2	8.36069e-64	0.905318	0.715	0.434	2.80811e-59	Smooth muscle cells
CDC14B	3.41012e-60	0.785073	0.639	0.321	1.14536e-55	Smooth muscle cells
DLC1	6.75486e-60	0.784	0.798	0.586	2.26876e-55	Smooth muscle cells
ARHGAP24	4.61358e-59	0.877657	0.798	0.61	1.54956e-54	Smooth muscle cells
CTNND2	1.25528e-57	0.817651	0.704	0.432	4.2161e-53	Smooth muscle cells
WWTR1	3.0164e-57	0.643444	0.597	0.23	1.01312e-52	Smooth muscle cells
SORBS1	9.58959e-55	0.794541	0.858	0.874	3.22086e-50	Smooth muscle cells
CBLB	3.36695e-54	0.786899	0.864	0.827	1.13086e-49	Smooth muscle cells
SVIL	1.66579e-53	0.797984	0.839	0.821	5.5949e-49	Smooth muscle cells
LAMA2	1.0432e-52	0.880779	0.878	0.853	3.5038e-48	Smooth muscle cells
FOSL2	1.87813e-51	0.506276	0.483	0.142	6.30808e-47	Smooth muscle cells
PAG1	7.934e-51	0.689807	0.536	0.199	2.66479e-46	Smooth muscle cells
ASB18	1.53262e-50	0.671747	0.558	0.237	5.14762e-46	Smooth muscle cells
MYPN	1.54055e-49	0.896642	0.742	0.61	5.17423e-45	Smooth muscle cells
NLGN1	1.74177e-48	0.862763	0.816	0.721	5.85009e-44	Smooth muscle cells
PDK4	5.73006e-48	0.646378	0.846	0.736	1.92455e-43	Smooth muscle cells
LINC02269	7.10453e-47	0.858364	0.36	0.07	2.3862e-42	Smooth muscle cells
EDNRA	2.04492e-46	0.753903	0.526	0.248	6.86828e-42	Smooth muscle cells
ARHGAP17	3.4847e-46	0.52812	0.563	0.261	1.17041e-41	Smooth muscle cells
CPEB4	4.58121e-46	0.660987	0.842	0.77	1.53869e-41	Smooth muscle cells
NCKAP5	4.65051e-46	0.803575	0.753	0.615	1.56197e-41	Smooth muscle cells
AC018464.1	2.27607e-45	0.759724	0.729	0.55	7.64464e-41	Smooth muscle cells
FAT1	7.62549e-45	0.602946	0.522	0.22	2.56117e-40	Smooth muscle cells
ABHD18	3.7477e-44	0.581775	0.582	0.297	1.25874e-39	Smooth muscle cells
MBNL2	5.97103e-44	0.678197	0.76	0.613	2.00549e-39	Smooth muscle cells
HOPX	1.69556e-43	0.510789	0.395	0.095	5.69488e-39	Smooth muscle cells
INSR	2.09428e-43	0.609832	0.745	0.561	7.03407e-39	Smooth muscle cells
GPAT3	2.25197e-43	0.528636	0.713	0.388	7.56368e-39	Smooth muscle cells
ROR1	2.71576e-43	0.82392	0.807	0.731	9.12141e-39	Smooth muscle cells
CACNB2	2.89908e-43	0.732473	0.835	0.77	9.73713e-39	Smooth muscle cells
AC097522.2	3.7666e-43	0.891928	0.706	0.511	1.26509e-38	Smooth muscle cells
FNDC3B	2.11545e-41	0.551705	0.892	0.719	7.10517e-37	Smooth muscle cells
IRS1	2.12786e-41	0.52501	0.375	0.1	7.14683e-37	Smooth muscle cells
DIP2C	8.11046e-41	0.635556	0.737	0.579	2.72406e-36	Smooth muscle cells
PSD3	1.57026e-40	0.745584	0.829	0.812	5.27404e-36	Smooth muscle cells
SEMA5A	2.00921e-40	0.794889	0.67	0.481	6.74832e-36	Smooth muscle cells
NID1	2.52354e-40	0.506333	0.511	0.202	8.47582e-36	Smooth muscle cells
CTNNA3	6.79032e-40	0.539149	0.855	0.86	2.28067e-35	Smooth muscle cells
EFNA5	1.39393e-39	0.692692	0.835	0.762	4.68179e-35	Smooth muscle cells
MYO18B	1.53874e-39	0.803879	0.758	0.698	5.16818e-35	Smooth muscle cells
COBL	1.63083e-39	0.546891	0.651	0.405	5.47748e-35	Smooth muscle cells
NIBAN1	3.16813e-39	0.957251	0.762	0.653	1.06408e-34	Smooth muscle cells
PCDH9	9.63899e-39	0.789202	0.834	0.793	3.23745e-34	Smooth muscle cells
FAM110B	1.02336e-38	0.61301	0.547	0.294	3.43716e-34	Smooth muscle cells
PSME4	1.53248e-38	0.562025	0.747	0.584	5.14713e-34	Smooth muscle cells
MYOM1	1.55539e-38	0.783811	0.836	0.816	5.2241e-34	Smooth muscle cells
ARHGAP31	4.17294e-37	0.61441	0.589	0.341	1.40157e-32	Smooth muscle cells
ABHD2	9.6036e-37	0.614192	0.745	0.542	3.22556e-32	Smooth muscle cells
HIVEP2	2.77562e-36	0.537301	0.726	0.529	9.32249e-32	Smooth muscle cells
PDLIM5	5.29157e-35	0.615813	0.885	0.876	1.77728e-30	Smooth muscle cells
CALD1	1.72412e-34	0.710409	0.784	0.679	5.7908e-30	Smooth muscle cells
MYOCD	6.25217e-34	0.708303	0.677	0.527	2.09992e-29	Smooth muscle cells
RBM20	1.0733e-33	0.668719	0.815	0.793	3.60489e-29	Smooth muscle cells
SLC1A3	3.83838e-33	0.714844	0.741	0.636	1.2892e-28	Smooth muscle cells
C15orf41	8.06979e-33	0.854682	0.806	0.767	2.7104e-28	Smooth muscle cells
PHLDB2	9.16045e-33	0.553539	0.739	0.573	3.07672e-28	Smooth muscle cells
CPED1	2.49328e-32	0.656037	0.751	0.669	8.37419e-28	Smooth muscle cells
LARGE1	4.73883e-32	0.607054	0.833	0.837	1.59163e-27	Smooth muscle cells
SOX6	1.07292e-31	0.538169	0.803	0.744	3.60361e-27	Smooth muscle cells
FBXW7	2.5923e-31	0.506777	0.8	0.703	8.70675e-27	Smooth muscle cells
EYA1	2.80447e-31	0.568587	0.57	0.354	9.41938e-27	Smooth muscle cells
CASQ2	2.424e-30	0.503183	0.703	0.533	8.1415e-26	Smooth muscle cells
MEIS2	2.76578e-30	0.596064	0.807	0.765	9.28943e-26	Smooth muscle cells
GALNT17	1.06334e-29	0.606538	0.728	0.618	3.57144e-25	Smooth muscle cells
SLC8A1	6.32076e-29	0.519784	0.881	0.876	2.12295e-24	Smooth muscle cells
RYR2	2.08273e-28	0.532724	0.907	0.873	6.99526e-24	Smooth muscle cells
EGLN1	2.49267e-28	0.513385	0.61	0.421	8.37213e-24	Smooth muscle cells
MAPK4	5.57617e-28	0.576695	0.493	0.281	1.87287e-23	Smooth muscle cells
SLC16A7	4.8991e-27	0.90016	0.754	0.677	1.64546e-22	Smooth muscle cells
CDH2	1.63227e-26	0.525862	0.836	0.809	5.48229e-22	Smooth muscle cells
XPR1	2.96985e-26	0.631388	0.81	0.75	9.97485e-22	Smooth muscle cells
PHACTR1	3.05933e-26	0.698092	0.806	0.705	1.02754e-21	Smooth muscle cells
DMD	6.87799e-26	0.546981	0.871	0.883	2.31011e-21	Smooth muscle cells
ST3GAL6	1.06222e-25	0.622102	0.727	0.628	3.56766e-21	Smooth muscle cells
EYA4	3.12708e-24	0.571452	0.765	0.628	1.05029e-19	Smooth muscle cells
TENM2	7.48414e-24	0.52629	0.783	0.731	2.5137e-19	Smooth muscle cells
SYNPO2	5.62113e-23	0.5906	0.778	0.664	1.88797e-18	Smooth muscle cells
PCDH7	7.89842e-23	0.599008	0.785	0.677	2.65284e-18	Smooth muscle cells
DPF3	1.92224e-22	0.544344	0.742	0.626	6.45622e-18	Smooth muscle cells
ESYT2	2.55406e-22	0.552066	0.629	0.467	8.57831e-18	Smooth muscle cells
LINC02388	3.26945e-09	0.52349	0.314	0.199	0.000109811	Smooth muscle cells
IGKC	2.14404e-28	2.76281	0.813	0.014	7.2012e-24	Soup
TTN	5.84063e-21	1.6139	0.795	0.087	1.96169e-16	Soup
NEAT1	5.97049e-17	1.17442	0.964	0.754	2.00531e-12	Soup
IGHA1	1.01027e-15	1.47671	0.552	0	3.3932e-11	Soup
RYR2	3.18592e-15	1.48779	0.641	0.087	1.07005e-10	Soup
SFTPB	2.77849e-14	0.921192	0.914	0.377	9.3321e-10	Soup
COL1A2	2.74471e-13	1.22859	0.488	0	9.21866e-09	Soup
CELF2	9.05521e-13	1.04	0.807	0.449	3.04137e-08	Soup
LAMA2	5.90007e-12	1.28879	0.468	0.014	1.98166e-07	Soup
RAD51B	6.02667e-12	1.0955	0.629	0.145	2.02418e-07	Soup
ATP11A	8.25687e-12	1.08221	0.578	0.087	2.77323e-07	Soup
LIMCH1	8.78518e-12	1.18634	0.689	0.217	2.95068e-07	Soup
IGHG1	9.26948e-12	1.11146	0.444	0	3.11334e-07	Soup
SLC26A3	1.03139e-11	0.995648	0.442	0	3.46412e-07	Soup
IGLC2	1.11444e-11	1.44939	0.442	0	3.74307e-07	Soup
ADK	1.15734e-11	1.10607	0.602	0.13	3.88716e-07	Soup
LUC7L3	1.53467e-11	1.1453	0.544	0.087	5.15449e-07	Soup
AKAP13	1.7767e-11	0.962511	0.833	0.551	5.96739e-07	Soup
NEDD4L	2.42143e-11	1.10935	0.627	0.159	8.13286e-07	Soup
GPM6A	2.50431e-11	1.00919	0.482	0.043	8.41123e-07	Soup
AL157944.1	2.74449e-11	0.983194	0.45	0.014	9.21793e-07	Soup
NEBL	4.77039e-11	1.10004	0.556	0.116	1.60223e-06	Soup
LMO7	5.52912e-11	1.1962	0.568	0.116	1.85707e-06	Soup
MAGI1	5.99932e-11	1.01373	0.586	0.116	2.01499e-06	Soup
SFTPC	6.39114e-11	0.557414	0.757	0.275	2.14659e-06	Soup
SPIDR	8.06088e-11	1.05645	0.578	0.159	2.70741e-06	Soup
DMD	1.10526e-10	1.09922	0.496	0.058	3.71223e-06	Soup
PARD3B	1.15206e-10	0.937499	0.494	0.058	3.86943e-06	Soup
MBNL1	1.18653e-10	0.905295	0.863	0.638	3.9852e-06	Soup
PRKG1	1.24554e-10	1.07312	0.506	0.072	4.18339e-06	Soup
FOXP1	1.3929e-10	0.820203	0.823	0.493	4.67835e-06	Soup
PNISR	1.45139e-10	1.02663	0.5	0.072	4.8748e-06	Soup
LRRK2	1.5693e-10	1.20977	0.56	0.101	5.27079e-06	Soup
FHIT	1.64185e-10	0.991283	0.576	0.145	5.51447e-06	Soup
COL1A1	1.99494e-10	0.957308	0.428	0.014	6.70041e-06	Soup
MACF1	2.5059e-10	0.87222	0.773	0.42	8.41657e-06	Soup
FNDC3B	4.27664e-10	0.899476	0.779	0.522	1.43639e-05	Soup
IGLC1	4.97022e-10	0.985442	0.39	0	1.66935e-05	Soup
PHACTR1	5.81588e-10	0.975312	0.472	0.058	1.95338e-05	Soup
PDE4D	8.29187e-10	0.79264	0.837	0.493	2.78499e-05	Soup
SYNE1	9.35043e-10	0.916457	0.576	0.116	3.14053e-05	Soup
MACROD2	1.12515e-09	0.938675	0.685	0.203	3.77905e-05	Soup
ANK3	1.20054e-09	1.02299	0.524	0.101	4.03226e-05	Soup
EMP2	2.10441e-09	0.828751	0.474	0.058	7.06807e-05	Soup
GOLGA4	2.95191e-09	0.856485	0.562	0.159	9.91458e-05	Soup
LPP	3.91516e-09	0.797114	0.767	0.493	0.000131499	Soup
PARD3	3.99874e-09	0.95366	0.516	0.116	0.000134306	Soup
ATP2B4	4.15778e-09	0.803874	0.422	0.043	0.000139647	Soup
PTK2	4.28358e-09	0.739254	0.542	0.116	0.000143873	Soup
ZBTB20	4.65188e-09	0.819009	0.783	0.507	0.000156243	Soup
LRBA	4.70819e-09	0.861755	0.55	0.174	0.000158134	Soup
COL3A1	6.58881e-09	0.911665	0.373	0.014	0.000221298	Soup
SLC34A2	7.12555e-09	0.876938	0.544	0.116	0.000239326	Soup
AFF1	7.25106e-09	0.779336	0.426	0.043	0.000243541	Soup
TBC1D5	1.05575e-08	0.863596	0.484	0.116	0.000354595	Soup
FAF1	1.06494e-08	0.856342	0.406	0.043	0.000357682	Soup
[truncated: 3,416 more rows]

## Sheet: Lung DEGs Malawi vs HLCA COVID
gene	p_val	avg_log2FC	pct.1	pct.2	p_val_adj	celltype
PALM2-AKAP2	0	1.32977	0.697	0	0	Adventitial Fibroblasts
CDH19	7.05593e-253	1.29139	0.493	0.004	3.77443e-248	Adventitial Fibroblasts
MIR100HG	0	1.21825	0.641	0	0	Adventitial Fibroblasts
AC007319.1	4.75842e-298	1.21299	0.55	0	2.54542e-293	Adventitial Fibroblasts
PLCB1	6.68959e-248	1.04074	0.583	0.083	3.57846e-243	Adventitial Fibroblasts
APOD	2.99444e-215	1.03985	0.484	0.04	1.60181e-210	Adventitial Fibroblasts
FNIP1	0	1.0213	0.577	0.001	0	Adventitial Fibroblasts
SDCCAG8	0	1.01745	0.583	0	0	Adventitial Fibroblasts
SNHG14	7.16183e-308	1.01371	0.563	0	3.83108e-303	Adventitial Fibroblasts
AC011246.1	3.17602e-189	1.00437	0.392	0	1.69895e-184	Adventitial Fibroblasts
PCDH9	2.50785e-214	0.996829	0.565	0.104	1.34152e-209	Adventitial Fibroblasts
GSN	1.47251e-236	0.996247	0.676	0.244	7.87691e-232	Adventitial Fibroblasts
TNXB	4.13995e-286	0.989609	0.534	0	2.21458e-281	Adventitial Fibroblasts
EPS8	5.05661e-246	0.986306	0.66	0.161	2.70493e-241	Adventitial Fibroblasts
SOD2	3.59901e-252	0.946585	0.488	0	1.92522e-247	Adventitial Fibroblasts
TTN	2.29186e-173	0.920465	0.427	0.052	1.22598e-168	Adventitial Fibroblasts
SMURF1	2.13644e-272	0.908119	0.516	0	1.14284e-267	Adventitial Fibroblasts
KIAA1109	2.30745e-281	0.9017	0.528	0	1.23432e-276	Adventitial Fibroblasts
MEG8	4.09193e-208	0.897328	0.584	0.124	2.1889e-203	Adventitial Fibroblasts
COL12A1	2.47143e-193	0.896422	0.471	0.048	1.32204e-188	Adventitial Fibroblasts
ANKHD1	8.60172e-278	0.886124	0.525	0.001	4.60132e-273	Adventitial Fibroblasts
CREB5	1.76284e-199	0.872462	0.523	0.086	9.42997e-195	Adventitial Fibroblasts
2003-03-01	3.38288e-198	0.865219	0.406	0	1.8096e-193	Adventitial Fibroblasts
RBMS3	0	0.864217	0.964	0.621	0	Adventitial Fibroblasts
AC119674.1	1.69681e-216	0.863681	0.435	0	9.07675e-212	Adventitial Fibroblasts
BMERB1	4.7862e-221	0.83982	0.442	0	2.56028e-216	Adventitial Fibroblasts
SPECC1L	4.34122e-253	0.839266	0.503	0.011	2.32225e-248	Adventitial Fibroblasts
2006-03-01	9.3812e-253	0.835275	0.489	0	5.01828e-248	Adventitial Fibroblasts
FAM126A	1.00266e-242	0.829323	0.474	0	5.36352e-238	Adventitial Fibroblasts
EBF1	2.02411e-210	0.828506	0.763	0.321	1.08276e-205	Adventitial Fibroblasts
EBF2	3.20242e-181	0.822904	0.388	0.005	1.71307e-176	Adventitial Fibroblasts
SERPINE2	6.23014e-161	0.822568	0.431	0.06	3.33269e-156	Adventitial Fibroblasts
PDGFRA	4.3148e-219	0.821198	0.692	0.245	2.30812e-214	Adventitial Fibroblasts
RAPGEF6	8.89388e-232	0.819244	0.479	0.017	4.7576e-227	Adventitial Fibroblasts
ACSM3	2.67453e-144	0.817165	0.375	0.042	1.43069e-139	Adventitial Fibroblasts
MEG3	9.88921e-206	0.811681	0.549	0.095	5.29003e-201	Adventitial Fibroblasts
PDE10A	2.63203e-154	0.800407	0.382	0.033	1.40795e-149	Adventitial Fibroblasts
RBFOX1	3.49641e-173	0.797063	0.416	0.037	1.87033e-168	Adventitial Fibroblasts
AC118549.1	2.82752e-230	0.790357	0.456	0	1.51253e-225	Adventitial Fibroblasts
PDGFD	6.06878e-136	0.785749	0.398	0.062	3.24637e-131	Adventitial Fibroblasts
2007-03-01	1.19175e-236	0.784176	0.465	0	6.37505e-232	Adventitial Fibroblasts
PID1	1.11626e-174	0.754117	0.717	0.312	5.97121e-170	Adventitial Fibroblasts
AF117829.1	1.84883e-206	0.750468	0.42	0	9.88996e-202	Adventitial Fibroblasts
CASC4	1.38208e-219	0.748506	0.44	0	7.39315e-215	Adventitial Fibroblasts
NOVA1	9.93458e-160	0.73747	0.465	0.074	5.3143e-155	Adventitial Fibroblasts
FOXP2	5.82608e-173	0.735515	0.654	0.219	3.11654e-168	Adventitial Fibroblasts
LINC01473	2.83797e-177	0.733154	0.45	0.055	1.51811e-172	Adventitial Fibroblasts
ATF7	2.60282e-209	0.733013	0.433	0.007	1.39233e-204	Adventitial Fibroblasts
AL157944.1	6.78862e-199	0.730141	0.408	0	3.63143e-194	Adventitial Fibroblasts
PLA2G5	4.21062e-125	0.728999	0.342	0.042	2.25239e-120	Adventitial Fibroblasts
RABGEF1	5.18604e-201	0.721457	0.434	0.015	2.77417e-196	Adventitial Fibroblasts
NEGR1	1.17e-173	0.720499	0.789	0.444	6.25867e-169	Adventitial Fibroblasts
SOX6	1.9146e-133	0.71977	0.562	0.227	1.02418e-128	Adventitial Fibroblasts
TTC37	1.87201e-203	0.71538	0.415	0	1.0014e-198	Adventitial Fibroblasts
NLGN1	8.19752e-139	0.715114	0.38	0.045	4.3851e-134	Adventitial Fibroblasts
PCSK6	8.61176e-129	0.71181	0.352	0.045	4.60669e-124	Adventitial Fibroblasts
LINC01278	2.41275e-193	0.70554	0.399	0	1.29065e-188	Adventitial Fibroblasts
KIF26B	5.59305e-122	0.694007	0.274	0	2.99189e-117	Adventitial Fibroblasts
GPM6A	1.59279e-176	0.687945	0.389	0.012	8.5203e-172	Adventitial Fibroblasts
C20orf194	1.26895e-191	0.6794	0.396	0	6.78797e-187	Adventitial Fibroblasts
MGP	1.22337e-141	0.67401	0.6	0.208	6.54415e-137	Adventitial Fibroblasts
SNHG5	8.64498e-184	0.673604	0.383	0	4.62446e-179	Adventitial Fibroblasts
EEF1A1	2.13287e-147	0.67079	0.556	0.151	1.14094e-142	Adventitial Fibroblasts
AHR	3.47862e-162	0.669273	0.409	0.039	1.86082e-157	Adventitial Fibroblasts
ANKS1B	1.5862e-136	0.669062	0.449	0.099	8.48505e-132	Adventitial Fibroblasts
C11orf49	9.07844e-182	0.667526	0.38	0	4.85633e-177	Adventitial Fibroblasts
PPP3R1	2.89665e-181	0.665502	0.379	0	1.54951e-176	Adventitial Fibroblasts
FAM214A	2.94813e-176	0.662738	0.371	0	1.57704e-171	Adventitial Fibroblasts
SFTPB	4.38773e-100	0.659972	0.261	0.017	2.34713e-95	Adventitial Fibroblasts
NOX4	7.88475e-104	0.65588	0.452	0.147	4.21779e-99	Adventitial Fibroblasts
LUC7L2	5.6686e-185	0.655683	0.385	0	3.0323e-180	Adventitial Fibroblasts
WWTR1	4.57985e-144	0.654691	0.664	0.318	2.4499e-139	Adventitial Fibroblasts
COL8A1	5.58522e-130	0.654215	0.708	0.411	2.9877e-125	Adventitial Fibroblasts
AC006299.1	5.61053e-171	0.654088	0.362	0	3.00124e-166	Adventitial Fibroblasts
UHRF1BP1L	1.27512e-183	0.64752	0.383	0	6.82099e-179	Adventitial Fibroblasts
SPOCK1	5.49915e-116	0.637091	0.369	0.064	2.94166e-111	Adventitial Fibroblasts
AC092691.1	4.62583e-113	0.633908	0.257	0	2.4745e-108	Adventitial Fibroblasts
CAMK1D	7.76615e-134	0.629344	0.396	0.065	4.15435e-129	Adventitial Fibroblasts
SPARCL1	3.64631e-127	0.623087	0.597	0.25	1.95052e-122	Adventitial Fibroblasts
SNTB1	1.68385e-123	0.621813	0.39	0.072	9.00744e-119	Adventitial Fibroblasts
SYNPO2	1.41852e-111	0.619526	0.403	0.099	7.5881e-107	Adventitial Fibroblasts
COL4A4	1.40834e-126	0.61841	0.317	0.02	7.53365e-122	Adventitial Fibroblasts
ATXN7	2.63882e-158	0.615443	0.427	0.055	1.41159e-153	Adventitial Fibroblasts
UBE2W	3.37228e-168	0.614067	0.357	0	1.80393e-163	Adventitial Fibroblasts
IL1RAPL1	4.76168e-106	0.613429	0.28	0.023	2.54717e-101	Adventitial Fibroblasts
PRH1	2.8129e-154	0.610962	0.376	0.028	1.50471e-149	Adventitial Fibroblasts
SOBP	9.8224e-123	0.609415	0.48	0.144	5.2543e-118	Adventitial Fibroblasts
MFSD14C	1.5919e-168	0.608594	0.358	0	8.51553e-164	Adventitial Fibroblasts
SDC2	4.01277e-116	0.605267	0.421	0.108	2.14655e-111	Adventitial Fibroblasts
MFSD4B	2.66128e-121	0.605091	0.328	0.036	1.4236e-116	Adventitial Fibroblasts
CALCRL	3.75692e-128	0.603831	0.307	0.012	2.00969e-123	Adventitial Fibroblasts
PXDNL	3.85155e-127	0.60302	0.344	0.038	2.06031e-122	Adventitial Fibroblasts
AL365295.1	1.6605e-136	0.601526	0.301	0	8.88253e-132	Adventitial Fibroblasts
CREB3L2	7.15966e-124	0.599867	0.582	0.242	3.82992e-119	Adventitial Fibroblasts
YWHAE	1.19725e-159	0.594902	0.342	0	6.40444e-155	Adventitial Fibroblasts
AC023469.1	3.79058e-148	0.59116	0.322	0	2.02769e-143	Adventitial Fibroblasts
OSMR-AS1	4.73978e-152	0.584631	0.329	0	2.53545e-147	Adventitial Fibroblasts
IGFBP5	3.49955e-98	0.583084	0.366	0.087	1.87201e-93	Adventitial Fibroblasts
EPHA3	3.08401e-109	0.58247	0.365	0.067	1.64973e-104	Adventitial Fibroblasts
ABCA8	9.53932e-125	0.582372	0.712	0.395	5.10287e-120	Adventitial Fibroblasts
DHX36	3.26003e-158	0.580914	0.34	0	1.74389e-153	Adventitial Fibroblasts
EGFR	1.20716e-120	0.580763	0.694	0.403	6.45744e-116	Adventitial Fibroblasts
ABCA10	2.54259e-106	0.577444	0.644	0.32	1.36011e-101	Adventitial Fibroblasts
LINC01578	8.8465e-154	0.575288	0.332	0	4.73226e-149	Adventitial Fibroblasts
EGR1	9.35323e-105	0.573704	0.339	0.061	5.00332e-100	Adventitial Fibroblasts
ARHGEF10	3.93719e-156	0.569245	0.338	0.001	2.10612e-151	Adventitial Fibroblasts
ARHGAP26	1.3205e-108	0.569158	0.451	0.146	7.06375e-104	Adventitial Fibroblasts
MTUS1	2.15293e-111	0.568085	0.528	0.197	1.15166e-106	Adventitial Fibroblasts
DANT2	1.41914e-122	0.566117	0.345	0.04	7.5914e-118	Adventitial Fibroblasts
TJP2	3.92326e-132	0.563701	0.306	0.007	2.09867e-127	Adventitial Fibroblasts
AFF3	2.25332e-105	0.562564	0.282	0.024	1.20537e-100	Adventitial Fibroblasts
AC092445.1	1.6081e-141	0.561465	0.31	0	8.6022e-137	Adventitial Fibroblasts
MGST1	2.80869e-98	0.560489	0.479	0.179	1.50245e-93	Adventitial Fibroblasts
ZEB1	2.62568e-152	0.560151	0.829	0.531	1.40455e-147	Adventitial Fibroblasts
AL591368.1	9.33285e-141	0.560024	0.309	0	4.99242e-136	Adventitial Fibroblasts
LINC00894	1.02439e-137	0.55547	0.303	0	5.47976e-133	Adventitial Fibroblasts
SMOC2	7.97291e-100	0.555209	0.3	0.037	4.26495e-95	Adventitial Fibroblasts
H2AFY	1.13084e-141	0.554241	0.311	0	6.04918e-137	Adventitial Fibroblasts
ANKH	6.96635e-97	0.553574	0.462	0.177	3.72651e-92	Adventitial Fibroblasts
CSNK1G1	2.88302e-126	0.552388	0.414	0.086	1.54221e-121	Adventitial Fibroblasts
DCLK1	2.3693e-92	0.550171	0.584	0.274	1.26741e-87	Adventitial Fibroblasts
ST5	1.6081e-141	0.547473	0.31	0	8.60221e-137	Adventitial Fibroblasts
AL050309.1	2.52793e-129	0.543351	0.288	0	1.35227e-124	Adventitial Fibroblasts
ZFY	4.03964e-128	0.543291	0.352	0.04	2.16092e-123	Adventitial Fibroblasts
SESTD1	2.26009e-112	0.54211	0.633	0.306	1.20899e-107	Adventitial Fibroblasts
SRPX	4.65844e-100	0.54203	0.342	0.07	2.49194e-95	Adventitial Fibroblasts
AP002518.2	1.24294e-116	0.539951	0.264	0	6.64887e-112	Adventitial Fibroblasts
PDE4D	2.3895e-115	0.539156	0.753	0.433	1.27822e-110	Adventitial Fibroblasts
CCDC18-AS1	2.91446e-137	0.538984	0.303	0	1.55903e-132	Adventitial Fibroblasts
LINC00472	7.07112e-119	0.53848	0.317	0.031	3.78255e-114	Adventitial Fibroblasts
UAP1	3.35649e-86	0.535042	0.45	0.183	1.79549e-81	Adventitial Fibroblasts
H3F3B	1.39155e-128	0.53075	0.287	0	7.44381e-124	Adventitial Fibroblasts
AL078604.4	1.09288e-121	0.530403	0.273	0	5.84617e-117	Adventitial Fibroblasts
TMEM14B	1.03573e-136	0.528532	0.304	0.001	5.54045e-132	Adventitial Fibroblasts
LHFPL2	5.78143e-92	0.525259	0.526	0.249	3.09266e-87	Adventitial Fibroblasts
ZFPM2-AS1	1.17201e-119	0.524951	0.27	0	6.26941e-115	Adventitial Fibroblasts
DARS	1.33407e-135	0.523734	0.3	0	7.13635e-131	Adventitial Fibroblasts
AL008633.1	6.49535e-115	0.523126	0.26	0	3.47456e-110	Adventitial Fibroblasts
CTNND1	6.81104e-109	0.522246	0.497	0.186	3.64343e-104	Adventitial Fibroblasts
MSI2	1.24297e-95	0.521307	0.541	0.248	6.64901e-91	Adventitial Fibroblasts
MECOM	9.14364e-88	0.520247	0.637	0.369	4.89121e-83	Adventitial Fibroblasts
KCNT2	2.15437e-93	0.517171	0.577	0.272	1.15243e-88	Adventitial Fibroblasts
SLC5A3	1.74383e-125	0.516651	0.282	0.001	9.32829e-121	Adventitial Fibroblasts
PAM	8.5502e-106	0.513984	0.656	0.348	4.57376e-101	Adventitial Fibroblasts
GASK1B	1.48892e-93	0.510642	0.347	0.085	7.96469e-89	Adventitial Fibroblasts
LRRK2	1.46269e-89	0.510584	0.456	0.175	7.82437e-85	Adventitial Fibroblasts
SLC4A7	5.77931e-88	0.510456	0.588	0.319	3.09153e-83	Adventitial Fibroblasts
SLC2A13	3.40863e-81	0.508449	0.478	0.208	1.82338e-76	Adventitial Fibroblasts
FYN	2.1114e-93	0.507133	0.616	0.329	1.12945e-88	Adventitial Fibroblasts
ZFPM2	5.80389e-122	0.504472	0.826	0.514	3.10468e-117	Adventitial Fibroblasts
LGR4	1.26935e-80	0.502697	0.403	0.142	6.79011e-76	Adventitial Fibroblasts
MGAT5	1.77047e-83	0.501369	0.479	0.208	9.4708e-79	Adventitial Fibroblasts
JUND	6.69036e-86	0.500726	0.423	0.155	3.57887e-81	Adventitial Fibroblasts
ZNF37A	6.66438e-136	0.500212	0.3	0	3.56498e-131	Adventitial Fibroblasts
RBMS3	1.90441e-275	1.24012	0.75	0.247	1.01873e-270	Alveolar Fibroblasts
FNDC3B	2.08018e-287	1.14781	0.821	0.374	1.11275e-282	Alveolar Fibroblasts
LAMA2	3.30395e-226	1.13535	0.786	0.425	1.76738e-221	Alveolar Fibroblasts
PRKG1	3.71577e-222	1.12663	0.71	0.268	1.98768e-217	Alveolar Fibroblasts
PALM2-AKAP2	0	1.10448	0.579	0	0	Alveolar Fibroblasts
EXT1	1.16484e-261	1.10276	0.653	0.15	6.23106e-257	Alveolar Fibroblasts
RAD51B	0	1.09712	0.634	0.04	0	Alveolar Fibroblasts
CBLB	8.18502e-233	1.09118	0.705	0.253	4.37841e-228	Alveolar Fibroblasts
DPYD	1.33866e-277	1.08647	0.703	0.176	7.16087e-273	Alveolar Fibroblasts
PTPRG	1.67934e-251	1.08401	0.724	0.24	8.98331e-247	Alveolar Fibroblasts
ZFAND3	7.49091e-277	1.08022	0.688	0.167	4.00711e-272	Alveolar Fibroblasts
PTK2	4.92602e-283	1.06435	0.708	0.186	2.63508e-278	Alveolar Fibroblasts
PDE4D	2.63128e-259	1.05954	0.632	0.129	1.40755e-254	Alveolar Fibroblasts
RYR2	2.33489e-227	1.05145	0.532	0.088	1.24901e-222	Alveolar Fibroblasts
FBXL7	4.51127e-253	1.03221	0.566	0.09	2.41322e-248	Alveolar Fibroblasts
ZFPM2	2.4542e-263	1.03038	0.588	0.095	1.31283e-258	Alveolar Fibroblasts
VPS13B	2.93274e-290	1.02769	0.649	0.112	1.56881e-285	Alveolar Fibroblasts
MED13L	8.42946e-237	1.02372	0.713	0.261	4.50917e-232	Alveolar Fibroblasts
DOCK4	1.9041e-256	1.02278	0.623	0.112	1.01856e-251	Alveolar Fibroblasts
TTN	2.73018e-257	1.02084	0.392	0.007	1.46045e-252	Alveolar Fibroblasts
ARL15	3.39005e-299	1.01837	0.543	0.044	1.81344e-294	Alveolar Fibroblasts
CELF2	5.04503e-232	1.01677	0.762	0.341	2.69874e-227	Alveolar Fibroblasts
SOD2	0	1.01597	0.518	0	0	Alveolar Fibroblasts
TRIO	3.97614e-236	1.01506	0.625	0.153	2.12695e-231	Alveolar Fibroblasts
RORA	4.92581e-197	1.00672	0.668	0.266	2.63497e-192	Alveolar Fibroblasts
MBNL1	1.14846e-261	1.00172	0.825	0.414	6.14346e-257	Alveolar Fibroblasts
TIMP3	1.63933e-195	0.991626	0.754	0.309	8.76929e-191	Alveolar Fibroblasts
WWOX	9.347e-255	0.977242	0.567	0.085	4.99999e-250	Alveolar Fibroblasts
CACNA1C	5.98329e-199	0.973531	0.554	0.124	3.20064e-194	Alveolar Fibroblasts
AUTS2	4.14087e-210	0.967806	0.622	0.185	2.21507e-205	Alveolar Fibroblasts
HLA-B	0	0.965224	0.467	0	0	Alveolar Fibroblasts
TCF12	1.81735e-227	0.96518	0.704	0.264	9.72154e-223	Alveolar Fibroblasts
UTRN	2.50083e-218	0.962707	0.691	0.257	1.33777e-213	Alveolar Fibroblasts
RABGAP1L	5.77467e-268	0.961938	0.604	0.097	3.08904e-263	Alveolar Fibroblasts
PARD3B	1.44054e-263	0.958581	0.564	0.075	7.70586e-259	Alveolar Fibroblasts
UBE2E2	1.99373e-202	0.957213	0.649	0.231	1.06651e-197	Alveolar Fibroblasts
TTC28	1.24097e-234	0.956995	0.625	0.148	6.63834e-230	Alveolar Fibroblasts
SOX5	5.80546e-257	0.951592	0.513	0.051	3.10551e-252	Alveolar Fibroblasts
PARD3	4.01826e-222	0.949495	0.606	0.149	2.14949e-217	Alveolar Fibroblasts
IMMP2L	2.61339e-235	0.949092	0.572	0.106	1.39798e-230	Alveolar Fibroblasts
HLA-A	0	0.939971	0.49	0	0	Alveolar Fibroblasts
LPP	3.41772e-220	0.939227	0.781	0.44	1.82824e-215	Alveolar Fibroblasts
FTX	4.91842e-209	0.938201	0.746	0.367	2.63101e-204	Alveolar Fibroblasts
GPHN	8.03668e-294	0.931937	0.55	0.047	4.29906e-289	Alveolar Fibroblasts
MRTFA	4.73779e-260	0.930467	0.545	0.07	2.53438e-255	Alveolar Fibroblasts
MECOM	1.66216e-231	0.921723	0.506	0.063	8.89137e-227	Alveolar Fibroblasts
ZBTB16	2.16055e-170	0.908551	0.604	0.223	1.15574e-165	Alveolar Fibroblasts
PICALM	1.05704e-207	0.9084	0.646	0.214	5.65442e-203	Alveolar Fibroblasts
EBF1	7.26162e-164	0.906817	0.498	0.126	3.88446e-159	Alveolar Fibroblasts
SNHG14	0	0.901589	0.501	0	0	Alveolar Fibroblasts
AGAP1	1.13602e-240	0.900338	0.532	0.074	6.07693e-236	Alveolar Fibroblasts
SFTPB	3.12247e-192	0.899822	0.331	0.015	1.6703e-187	Alveolar Fibroblasts
STAG1	3.00717e-207	0.898843	0.63	0.19	1.60863e-202	Alveolar Fibroblasts
AKT3	2.28529e-203	0.897791	0.614	0.176	1.22247e-198	Alveolar Fibroblasts
EXOC4	2.13756e-217	0.894608	0.585	0.135	1.14344e-212	Alveolar Fibroblasts
SSH2	1.02366e-223	0.891707	0.567	0.111	5.47588e-219	Alveolar Fibroblasts
SMYD3	1.91283e-184	0.889289	0.58	0.17	1.02323e-179	Alveolar Fibroblasts
MAML2	9.80244e-173	0.887819	0.665	0.298	5.24362e-168	Alveolar Fibroblasts
CDKAL1	2.4917e-279	0.887777	0.553	0.06	1.33289e-274	Alveolar Fibroblasts
PTPRM	5.49823e-215	0.883535	0.574	0.117	2.94117e-210	Alveolar Fibroblasts
DLG2	4.64797e-151	0.87543	0.548	0.184	2.48634e-146	Alveolar Fibroblasts
DMD	3.0695e-218	0.874504	0.465	0.055	1.64197e-213	Alveolar Fibroblasts
DIAPH2	7.54246e-189	0.868369	0.613	0.196	4.03469e-184	Alveolar Fibroblasts
KMT2C	1.4147e-201	0.867117	0.662	0.238	7.56764e-197	Alveolar Fibroblasts
FMNL2	1.11399e-216	0.864198	0.474	0.061	5.95908e-212	Alveolar Fibroblasts
NEGR1	2.95409e-182	0.864023	0.425	0.058	1.58023e-177	Alveolar Fibroblasts
NAALADL2	2.55675e-219	0.860705	0.506	0.076	1.36768e-214	Alveolar Fibroblasts
BIRC6	3.28447e-197	0.857182	0.64	0.212	1.75696e-192	Alveolar Fibroblasts
ROR1	1.96069e-159	0.856359	0.513	0.146	1.04883e-154	Alveolar Fibroblasts
MIR100HG	1.69362e-301	0.847695	0.426	0	9.05968e-297	Alveolar Fibroblasts
FHIT	5.00281e-212	0.847553	0.491	0.074	2.67615e-207	Alveolar Fibroblasts
LINC00486	1.12874e-297	0.845024	0.528	0.028	6.03795e-293	Alveolar Fibroblasts
EXOC6B	6.91439e-241	0.843114	0.515	0.063	3.69872e-236	Alveolar Fibroblasts
ZEB1	2.71459e-148	0.84269	0.587	0.238	1.45212e-143	Alveolar Fibroblasts
ROBO1	4.41867e-175	0.841377	0.526	0.128	2.36368e-170	Alveolar Fibroblasts
CACNB2	4.38692e-177	0.841139	0.466	0.084	2.34669e-172	Alveolar Fibroblasts
BNC2	1.80159e-122	0.840762	0.622	0.365	9.63723e-118	Alveolar Fibroblasts
LIMCH1	1.31945e-164	0.838606	0.583	0.174	7.05815e-160	Alveolar Fibroblasts
FER	1.52379e-213	0.838472	0.526	0.094	8.15123e-209	Alveolar Fibroblasts
CLASP1	1.35791e-251	0.836755	0.541	0.07	7.26386e-247	Alveolar Fibroblasts
TBC1D5	5.33099e-185	0.83609	0.581	0.168	2.85171e-180	Alveolar Fibroblasts
2006-03-01	0	0.835461	0.473	0	0	Alveolar Fibroblasts
NFIA	9.09285e-163	0.834388	0.668	0.294	4.86404e-158	Alveolar Fibroblasts
CDK14	2.3945e-171	0.834279	0.547	0.158	1.28089e-166	Alveolar Fibroblasts
ERC1	2.52285e-197	0.830591	0.57	0.145	1.34955e-192	Alveolar Fibroblasts
ASAP1	1.65204e-175	0.830404	0.599	0.198	8.83727e-171	Alveolar Fibroblasts
LRBA	9.88669e-232	0.828956	0.52	0.071	5.28869e-227	Alveolar Fibroblasts
FOXO1	3.19855e-143	0.828283	0.625	0.3	1.711e-138	Alveolar Fibroblasts
APBB2	1.30432e-141	0.827272	0.543	0.197	6.97721e-137	Alveolar Fibroblasts
ELMO1	3.55996e-178	0.827004	0.485	0.095	1.90433e-173	Alveolar Fibroblasts
AC007319.1	3.05187e-272	0.825153	0.389	0	1.63254e-267	Alveolar Fibroblasts
FAF1	4.54165e-220	0.822021	0.547	0.1	2.42946e-215	Alveolar Fibroblasts
KIAA1109	0	0.82088	0.482	0	0	Alveolar Fibroblasts
NCOA1	1.47011e-176	0.820848	0.577	0.176	7.86406e-172	Alveolar Fibroblasts
CASC4	0	0.817232	0.474	0	0	Alveolar Fibroblasts
KAZN	9.01008e-144	0.81652	0.427	0.093	4.81976e-139	Alveolar Fibroblasts
TNXB	1.76524e-271	0.816325	0.388	0	9.44279e-267	Alveolar Fibroblasts
BTBD9	1.92617e-261	0.814766	0.462	0.027	1.03036e-256	Alveolar Fibroblasts
SDCCAG8	0	0.808403	0.454	0	0	Alveolar Fibroblasts
DLC1	2.02373e-150	0.808134	0.629	0.275	1.08256e-145	Alveolar Fibroblasts
ZSWIM6	6.02923e-186	0.808049	0.518	0.113	3.22522e-181	Alveolar Fibroblasts
PEAK1	8.54947e-161	0.807641	0.582	0.197	4.57337e-156	Alveolar Fibroblasts
RERE	1.67337e-175	0.807005	0.608	0.209	8.95135e-171	Alveolar Fibroblasts
EIF4G3	6.66289e-173	0.803572	0.62	0.231	3.56418e-168	Alveolar Fibroblasts
COP1	1.02289e-214	0.802007	0.517	0.086	5.47173e-210	Alveolar Fibroblasts
ELL2	5.27229e-135	0.800161	0.54	0.198	2.82031e-130	Alveolar Fibroblasts
SIPA1L1	7.3687e-191	0.799882	0.441	0.063	3.94174e-186	Alveolar Fibroblasts
SPIDR	2.48522e-189	0.798774	0.531	0.114	1.32942e-184	Alveolar Fibroblasts
H3F3B	5.98828e-307	0.796322	0.433	0	3.20331e-302	Alveolar Fibroblasts
TRPS1	1.23104e-143	0.794904	0.567	0.217	6.58518e-139	Alveolar Fibroblasts
JMJD1C	3.05467e-170	0.794697	0.728	0.429	1.63404e-165	Alveolar Fibroblasts
ZCCHC7	4.79034e-151	0.794498	0.575	0.226	2.5625e-146	Alveolar Fibroblasts
SDK1	1.15899e-160	0.794406	0.47	0.101	6.19978e-156	Alveolar Fibroblasts
BCAS3	1.5974e-217	0.794065	0.5	0.069	8.54498e-213	Alveolar Fibroblasts
AKAP13	4.56855e-188	0.793987	0.781	0.516	2.44385e-183	Alveolar Fibroblasts
ATXN1	1.92889e-138	0.793306	0.592	0.258	1.03182e-133	Alveolar Fibroblasts
WDFY3	7.17147e-195	0.793183	0.563	0.135	3.83624e-190	Alveolar Fibroblasts
ZBTB20	3.52377e-184	0.787712	0.796	0.555	1.88497e-179	Alveolar Fibroblasts
SIK3	2.12649e-176	0.787528	0.565	0.149	1.13752e-171	Alveolar Fibroblasts
VTI1A	3.75273e-238	0.786639	0.487	0.053	2.00745e-233	Alveolar Fibroblasts
SBF2	8.53758e-171	0.785515	0.572	0.172	4.56701e-166	Alveolar Fibroblasts
ZFHX3	8.07526e-158	0.785169	0.6	0.225	4.3197e-153	Alveolar Fibroblasts
FOXP1	1.15928e-182	0.783953	0.776	0.509	6.20133e-178	Alveolar Fibroblasts
NCOA2	1.23384e-199	0.783873	0.511	0.093	6.60016e-195	Alveolar Fibroblasts
ITPR2	3.37811e-188	0.783455	0.493	0.094	1.80705e-183	Alveolar Fibroblasts
MBD5	6.84517e-172	0.782848	0.548	0.151	3.66169e-167	Alveolar Fibroblasts
SLIT2	2.43098e-121	0.780892	0.546	0.214	1.3004e-116	Alveolar Fibroblasts
DENND1A	4.65724e-252	0.77806	0.46	0.032	2.4913e-247	Alveolar Fibroblasts
MACROD2	1.18584e-212	0.777819	0.359	0.015	6.34342e-208	Alveolar Fibroblasts
ARHGAP10	4.33968e-146	0.777812	0.521	0.168	2.32143e-141	Alveolar Fibroblasts
AFF1	4.00773e-167	0.775817	0.558	0.167	2.14386e-162	Alveolar Fibroblasts
NEBL	4.58708e-113	0.772501	0.501	0.193	2.45377e-108	Alveolar Fibroblasts
FOXP2	2.45356e-224	0.771461	0.422	0.032	1.31248e-219	Alveolar Fibroblasts
GNAQ	1.00877e-154	0.771363	0.563	0.19	5.39622e-150	Alveolar Fibroblasts
PCNX1	2.86724e-163	0.771209	0.567	0.178	1.53377e-158	Alveolar Fibroblasts
CACNA2D1	1.67031e-167	0.770788	0.518	0.133	8.93501e-163	Alveolar Fibroblasts
PRKCE	2.14558e-246	0.770699	0.454	0.032	1.14773e-241	Alveolar Fibroblasts
ARHGAP26	1.43413e-217	0.769769	0.389	0.023	7.67161e-213	Alveolar Fibroblasts
MKLN1	5.61951e-166	0.769527	0.585	0.191	3.00605e-161	Alveolar Fibroblasts
FTO	4.35e-182	0.767782	0.519	0.117	2.32695e-177	Alveolar Fibroblasts
IGF1R	4.31466e-168	0.767677	0.538	0.145	2.30804e-163	Alveolar Fibroblasts
ANKRD17	1.64213e-159	0.764043	0.585	0.214	8.78426e-155	Alveolar Fibroblasts
ADK	1.64605e-158	0.763049	0.519	0.148	8.80521e-154	Alveolar Fibroblasts
STARD13	3.67057e-212	0.761001	0.447	0.048	1.9635e-207	Alveolar Fibroblasts
PDLIM5	9.55537e-133	0.760811	0.556	0.223	5.11146e-128	Alveolar Fibroblasts
LRMDA	2.12754e-162	0.760649	0.41	0.067	1.13809e-157	Alveolar Fibroblasts
CAMK2D	9.90556e-134	0.758604	0.608	0.283	5.29878e-129	Alveolar Fibroblasts
FKBP5	6.81159e-138	0.756444	0.701	0.449	3.64372e-133	Alveolar Fibroblasts
FCHSD2	4.7986e-170	0.756404	0.467	0.092	2.56691e-165	Alveolar Fibroblasts
CARMIL1	1.337e-168	0.755835	0.473	0.098	7.15201e-164	Alveolar Fibroblasts
SAMD4A	7.77661e-132	0.755118	0.506	0.172	4.15994e-127	Alveolar Fibroblasts
ETV6	1.67578e-178	0.754391	0.475	0.091	8.96423e-174	Alveolar Fibroblasts
PPP3CA	8.31487e-146	0.74994	0.604	0.259	4.44787e-141	Alveolar Fibroblasts
BMPR2	2.05308e-158	0.749672	0.598	0.212	1.09826e-153	Alveolar Fibroblasts
PAM	1.96927e-142	0.748647	0.575	0.22	1.05342e-137	Alveolar Fibroblasts
PID1	2.33164e-164	0.748191	0.394	0.055	1.24727e-159	Alveolar Fibroblasts
KIF26B	2.41137e-218	0.743072	0.317	0	1.28991e-213	Alveolar Fibroblasts
USP34	1.76625e-151	0.742624	0.649	0.307	9.44819e-147	Alveolar Fibroblasts
PPP6R3	1.73728e-172	0.741023	0.547	0.145	9.29321e-168	Alveolar Fibroblasts
PAN3	1.85485e-197	0.740357	0.494	0.084	9.92215e-193	Alveolar Fibroblasts
FBXL17	1.33574e-206	0.738093	0.47	0.063	7.14527e-202	Alveolar Fibroblasts
SSBP2	1.96957e-123	0.737191	0.584	0.277	1.05358e-118	Alveolar Fibroblasts
DOCK1	1.01399e-156	0.736647	0.52	0.149	5.42415e-152	Alveolar Fibroblasts
PSD3	1.23177e-123	0.73508	0.517	0.195	6.5891e-119	Alveolar Fibroblasts
SERPINF1	1.18626e-280	0.732324	0.4	0	6.34569e-276	Alveolar Fibroblasts
PRKD1	6.75618e-145	0.731178	0.419	0.087	3.61408e-140	Alveolar Fibroblasts
COG5	4.0024e-185	0.729361	0.476	0.085	2.141e-180	Alveolar Fibroblasts
ARID1B	1.11908e-150	0.729246	0.71	0.431	5.9863e-146	Alveolar Fibroblasts
MAST4	1.23491e-127	0.72731	0.502	0.17	6.60591e-123	Alveolar Fibroblasts
TTC37	3.62418e-299	0.725713	0.423	0	1.93868e-294	Alveolar Fibroblasts
CADPS2	8.49093e-134	0.724521	0.495	0.158	4.54205e-129	Alveolar Fibroblasts
QKI	4.76976e-136	0.724086	0.675	0.395	2.55149e-131	Alveolar Fibroblasts
BACH2	2.48125e-179	0.724068	0.428	0.063	1.32729e-174	Alveolar Fibroblasts
MAGI2	6.64453e-154	0.721953	0.454	0.099	3.55436e-149	Alveolar Fibroblasts
ADGRB3	1.13615e-162	0.720286	0.36	0.038	6.07761e-158	Alveolar Fibroblasts
CUX1	2.96051e-138	0.719709	0.63	0.301	1.58367e-133	Alveolar Fibroblasts
SETBP1	1.24659e-130	0.719086	0.488	0.148	6.66838e-126	Alveolar Fibroblasts
ZNF407	1.5153e-213	0.718705	0.432	0.042	8.10578e-209	Alveolar Fibroblasts
NAV2	5.8117e-156	0.71787	0.443	0.085	3.10885e-151	Alveolar Fibroblasts
PLCG2	5.9145e-165	0.716224	0.572	0.149	3.16384e-160	Alveolar Fibroblasts
CCNY	2.34139e-141	0.715712	0.561	0.213	1.25248e-136	Alveolar Fibroblasts
MEF2A	5.15758e-125	0.714988	0.573	0.253	2.75894e-120	Alveolar Fibroblasts
NF1	1.03348e-140	0.714752	0.592	0.242	5.52841e-136	Alveolar Fibroblasts
LRRK2	2.81896e-144	0.713792	0.405	0.078	1.50795e-139	Alveolar Fibroblasts
TBL1XR1	2.23531e-137	0.713474	0.654	0.345	1.19574e-132	Alveolar Fibroblasts
GLIS3	3.71766e-113	0.712786	0.475	0.174	1.98869e-108	Alveolar Fibroblasts
BBS9	6.95102e-211	0.712474	0.438	0.045	3.71831e-206	Alveolar Fibroblasts
STK3	2.91219e-146	0.710496	0.512	0.15	1.55782e-141	Alveolar Fibroblasts
MLLT10	1.74585e-147	0.709874	0.502	0.143	9.33907e-143	Alveolar Fibroblasts
CHD2	4.21893e-133	0.709763	0.567	0.231	2.25683e-128	Alveolar Fibroblasts
PCSK5	5.21351e-148	0.709595	0.425	0.086	2.78886e-143	Alveolar Fibroblasts
UBR3	6.9507e-176	0.708539	0.493	0.1	3.71814e-171	Alveolar Fibroblasts
GPM6A	1.78332e-246	0.707075	0.358	0.001	9.53952e-242	Alveolar Fibroblasts
RAPGEF2	4.42607e-185	0.704852	0.435	0.062	2.36764e-180	Alveolar Fibroblasts
SLC8A1	4.92977e-131	0.704376	0.359	0.064	2.63708e-126	Alveolar Fibroblasts
GRK5	2.59687e-169	0.703759	0.445	0.076	1.38914e-164	Alveolar Fibroblasts
GAB2	2.20567e-192	0.70312	0.427	0.052	1.17988e-187	Alveolar Fibroblasts
ARHGAP6	7.42384e-147	0.702107	0.423	0.083	3.97124e-142	Alveolar Fibroblasts
GSK3B	8.80997e-162	0.701847	0.511	0.13	4.71272e-157	Alveolar Fibroblasts
UBR5	1.66447e-133	0.701808	0.577	0.236	8.90376e-129	Alveolar Fibroblasts
FBXW7	8.30641e-152	0.701126	0.482	0.123	4.44335e-147	Alveolar Fibroblasts
GBE1	1.50176e-132	0.700287	0.461	0.127	8.03334e-128	Alveolar Fibroblasts
DYRK1A	2.11452e-154	0.69903	0.492	0.127	1.13112e-149	Alveolar Fibroblasts
MAGI1	6.43742e-192	0.69701	0.379	0.031	3.44357e-187	Alveolar Fibroblasts
SPTBN1	4.08451e-138	0.696952	0.739	0.436	2.18493e-133	Alveolar Fibroblasts
HIVEP2	1.6837e-145	0.694572	0.458	0.112	9.00661e-141	Alveolar Fibroblasts
TNRC6A	1.00023e-131	0.693793	0.583	0.25	5.35053e-127	Alveolar Fibroblasts
AL157944.1	4.83023e-248	0.693169	0.357	0	2.58383e-243	Alveolar Fibroblasts
NEK7	4.95416e-137	0.693101	0.532	0.181	2.65013e-132	Alveolar Fibroblasts
RUNX1	6.52001e-107	0.692729	0.673	0.462	3.48775e-102	Alveolar Fibroblasts
KDM4C	5.14177e-185	0.69251	0.448	0.069	2.75049e-180	Alveolar Fibroblasts
PIAS1	1.77359e-135	0.691455	0.502	0.158	9.48745e-131	Alveolar Fibroblasts
CAMK1D	1.02548e-183	0.691088	0.366	0.032	5.48558e-179	Alveolar Fibroblasts
ZNF609	7.53914e-154	0.690052	0.489	0.123	4.03291e-149	Alveolar Fibroblasts
MAP4K3	1.39909e-168	0.688729	0.47	0.094	7.48415e-164	Alveolar Fibroblasts
DLG1	1.39319e-133	0.687882	0.501	0.161	7.45259e-129	Alveolar Fibroblasts
RAPGEF6	1.18143e-222	0.687614	0.428	0.034	6.3198e-218	Alveolar Fibroblasts
PRKCA	2.45016e-132	0.686446	0.47	0.135	1.31067e-127	Alveolar Fibroblasts
ASCC3	4.47947e-121	0.685799	0.508	0.189	2.3962e-116	Alveolar Fibroblasts
ADAM10	2.43489e-141	0.684145	0.536	0.176	1.3025e-136	Alveolar Fibroblasts
PTPRK	1.22976e-138	0.683682	0.444	0.105	6.57834e-134	Alveolar Fibroblasts
SND1	2.87719e-116	0.68342	0.56	0.259	1.5391e-111	Alveolar Fibroblasts
UNC5C	1.00915e-125	0.683007	0.413	0.099	5.39824e-121	Alveolar Fibroblasts
NBAS	1.99271e-125	0.681862	0.481	0.159	1.06596e-120	Alveolar Fibroblasts
CHST11	1.57405e-119	0.681528	0.426	0.12	8.42006e-115	Alveolar Fibroblasts
2007-03-01	7.00009e-290	0.681007	0.412	0	3.74456e-285	Alveolar Fibroblasts
DYM	1.32362e-143	0.680892	0.5	0.148	7.08041e-139	Alveolar Fibroblasts
PRKN	6.53658e-221	0.680424	0.395	0.021	3.49661e-216	Alveolar Fibroblasts
ABLIM1	7.04495e-149	0.680348	0.373	0.057	3.76856e-144	Alveolar Fibroblasts
USP53	7.77162e-105	0.679915	0.518	0.211	4.15727e-100	Alveolar Fibroblasts
PHF21A	7.21085e-134	0.679144	0.496	0.151	3.8573e-129	Alveolar Fibroblasts
FAM126A	1.5686e-274	0.678818	0.392	0	8.39093e-270	Alveolar Fibroblasts
PACS1	1.19945e-135	0.677475	0.468	0.127	6.41622e-131	Alveolar Fibroblasts
ROBO2	3.32527e-141	0.677266	0.366	0.055	1.77879e-136	Alveolar Fibroblasts
CCDC91	7.66726e-135	0.676065	0.47	0.134	4.10145e-130	Alveolar Fibroblasts
PDZRN3	1.31221e-90	0.676043	0.459	0.193	7.01943e-86	Alveolar Fibroblasts
YWHAE	5.88992e-270	0.67583	0.386	0	3.1507e-265	Alveolar Fibroblasts
TGFBR2	3.77458e-111	0.67433	0.579	0.261	2.01914e-106	Alveolar Fibroblasts
JAZF1	1.15248e-157	0.67418	0.414	0.072	6.16494e-153	Alveolar Fibroblasts
MAML3	3.35441e-181	0.673642	0.405	0.046	1.79438e-176	Alveolar Fibroblasts
RABGEF1	1.96061e-218	0.673318	0.404	0.028	1.04879e-213	Alveolar Fibroblasts
ARHGEF12	6.18324e-126	0.672069	0.535	0.201	3.3076e-121	Alveolar Fibroblasts
ARHGAP24	2.30858e-112	0.670242	0.504	0.193	1.23493e-107	Alveolar Fibroblasts
TGFBR3	1.53339e-104	0.670235	0.498	0.191	8.20258e-100	Alveolar Fibroblasts
ANKHD1	2.82413e-222	0.66931	0.418	0.032	1.51071e-217	Alveolar Fibroblasts
TMEM135	5.63972e-184	0.668271	0.433	0.061	3.01686e-179	Alveolar Fibroblasts
UGGT2	2.35432e-148	0.668176	0.464	0.111	1.2594e-143	Alveolar Fibroblasts
MFSD4B	1.28604e-169	0.668077	0.387	0.049	6.87941e-165	Alveolar Fibroblasts
GPC6	6.88518e-50	0.664948	0.479	0.333	3.68309e-45	Alveolar Fibroblasts
H3F3A	1.52522e-246	0.662329	0.355	0	8.15887e-242	Alveolar Fibroblasts
GSE1	1.91386e-143	0.661777	0.437	0.095	1.02378e-138	Alveolar Fibroblasts
YAP1	4.94496e-112	0.661326	0.586	0.283	2.64521e-107	Alveolar Fibroblasts
SMURF1	4.03413e-263	0.661069	0.377	0	2.15797e-258	Alveolar Fibroblasts
LARGE1	1.1521e-192	0.660048	0.389	0.034	6.16293e-188	Alveolar Fibroblasts
KIF13A	3.47186e-126	0.659895	0.475	0.145	1.8572e-121	Alveolar Fibroblasts
PCDH9	1.21226e-157	0.659689	0.317	0.026	6.48474e-153	Alveolar Fibroblasts
GAS7	1.96656e-97	0.659457	0.51	0.225	1.05197e-92	Alveolar Fibroblasts
COL8A1	2.26301e-87	0.658883	0.607	0.383	1.21055e-82	Alveolar Fibroblasts
ESYT2	6.22707e-123	0.658557	0.5	0.175	3.33104e-118	Alveolar Fibroblasts
SMCHD1	5.34183e-111	0.657491	0.564	0.253	2.85751e-106	Alveolar Fibroblasts
PCCA	1.1624e-160	0.657348	0.445	0.086	6.21802e-156	Alveolar Fibroblasts
MIR99AHG	8.59714e-100	0.656232	0.488	0.199	4.59887e-95	Alveolar Fibroblasts
BICC1	2.17996e-85	0.655285	0.588	0.386	1.16613e-80	Alveolar Fibroblasts
TANC1	6.22852e-115	0.653825	0.46	0.151	3.33182e-110	Alveolar Fibroblasts
STRN3	1.1472e-126	0.653413	0.515	0.184	6.1367e-122	Alveolar Fibroblasts
HLA-C	2.24479e-232	0.652524	0.336	0	1.20081e-227	Alveolar Fibroblasts
RASAL2	4.70185e-126	0.652457	0.421	0.108	2.51516e-121	Alveolar Fibroblasts
USP15	3.12635e-115	0.649499	0.5	0.184	1.67238e-110	Alveolar Fibroblasts
NIPBL	5.3131e-114	0.649447	0.575	0.275	2.84214e-109	Alveolar Fibroblasts
XYLT1	4.76655e-180	0.649224	0.379	0.037	2.54977e-175	Alveolar Fibroblasts
MARK3	1.91381e-125	0.647281	0.564	0.231	1.02376e-120	Alveolar Fibroblasts
MSI2	5.7008e-128	0.647201	0.437	0.116	3.04953e-123	Alveolar Fibroblasts
TNKS	3.58202e-153	0.646682	0.466	0.107	1.91613e-148	Alveolar Fibroblasts
LSAMP	2.68316e-63	0.646282	0.554	0.392	1.4353e-58	Alveolar Fibroblasts
MAGI3	1.98363e-165	0.646178	0.38	0.048	1.0611e-160	Alveolar Fibroblasts
LUC7L2	2.70219e-275	0.645005	0.393	0	1.44548e-270	Alveolar Fibroblasts
MAP3K5	2.97873e-150	0.644897	0.429	0.082	1.59341e-145	Alveolar Fibroblasts
SCFD2	4.29606e-188	0.643529	0.391	0.039	2.29809e-183	Alveolar Fibroblasts
MGAT5	5.64763e-174	0.643426	0.358	0.033	3.02109e-169	Alveolar Fibroblasts
PLXDC2	2.15653e-118	0.642386	0.761	0.639	1.15359e-113	Alveolar Fibroblasts
EGFR	6.10222e-101	0.641752	0.454	0.163	3.26426e-96	Alveolar Fibroblasts
MON2	3.17945e-130	0.640692	0.507	0.166	1.70078e-125	Alveolar Fibroblasts
AOPEP	8.65259e-85	0.640281	0.567	0.352	4.62853e-80	Alveolar Fibroblasts
PTBP2	4.60938e-138	0.639995	0.453	0.115	2.46569e-133	Alveolar Fibroblasts
PDE3A	1.25834e-137	0.639365	0.318	0.038	6.73124e-133	Alveolar Fibroblasts
PRICKLE2	1.61959e-108	0.639315	0.472	0.169	8.66369e-104	Alveolar Fibroblasts
AC006299.1	9.24873e-223	0.638355	0.323	0	4.94742e-218	Alveolar Fibroblasts
TENT2	8.76007e-146	0.638218	0.472	0.117	4.68603e-141	Alveolar Fibroblasts
CAMKMT	9.22979e-179	0.637878	0.388	0.043	4.93729e-174	Alveolar Fibroblasts
AC118549.1	1.95821e-268	0.637634	0.384	0	1.04751e-263	Alveolar Fibroblasts
KDM6A	7.89133e-169	0.637318	0.428	0.069	4.22131e-164	Alveolar Fibroblasts
OSBPL9	1.0286e-104	0.636587	0.513	0.216	5.50231e-100	Alveolar Fibroblasts
NFAT5	3.78825e-111	0.634866	0.571	0.264	2.02645e-106	Alveolar Fibroblasts
PARP8	1.59081e-123	0.634708	0.401	0.094	8.50974e-119	Alveolar Fibroblasts
RFX3	2.39132e-175	0.63296	0.39	0.045	1.27919e-170	Alveolar Fibroblasts
ITCH	6.82109e-142	0.632589	0.475	0.124	3.6488e-137	Alveolar Fibroblasts
PDK4	3.38981e-82	0.631912	0.47	0.198	1.81331e-77	Alveolar Fibroblasts
RBMS1	1.08522e-132	0.631837	0.746	0.548	5.80515e-128	Alveolar Fibroblasts
BMPR1A	9.47687e-136	0.631552	0.47	0.127	5.06946e-131	Alveolar Fibroblasts
SORBS1	1.65381e-169	0.630934	0.303	0.015	8.84671e-165	Alveolar Fibroblasts
UBE2K	1.62886e-119	0.630483	0.553	0.234	8.71325e-115	Alveolar Fibroblasts
CLASP2	3.24685e-134	0.630389	0.447	0.111	1.73684e-129	Alveolar Fibroblasts
WWC2	9.784e-160	0.630087	0.436	0.082	5.23375e-155	Alveolar Fibroblasts
WNK1	7.56592e-114	0.629917	0.534	0.212	4.04724e-109	Alveolar Fibroblasts
UTY	1.02346e-170	0.628403	0.387	0.045	5.47481e-166	Alveolar Fibroblasts
AGFG1	1.80825e-127	0.627811	0.485	0.152	9.67289e-123	Alveolar Fibroblasts
PDS5B	1.16134e-114	0.62772	0.481	0.166	6.21234e-110	Alveolar Fibroblasts
FRYL	6.96822e-131	0.627633	0.462	0.127	3.72751e-126	Alveolar Fibroblasts
NUMB	1.11876e-112	0.627066	0.501	0.192	5.98459e-108	Alveolar Fibroblasts
IGKC	1.09452e-53	0.626785	0.319	0.13	5.85494e-49	Alveolar Fibroblasts
EVI5	5.88017e-113	0.62645	0.515	0.205	3.14548e-108	Alveolar Fibroblasts
ATG7	5.32532e-158	0.625331	0.409	0.068	2.84867e-153	Alveolar Fibroblasts
USP32	5.30687e-167	0.62517	0.417	0.062	2.8388e-162	Alveolar Fibroblasts
TEAD1	7.23022e-97	0.624405	0.557	0.29	3.86766e-92	Alveolar Fibroblasts
MYCBP2	1.45336e-108	0.623727	0.624	0.359	7.77444e-104	Alveolar Fibroblasts
HERC1	1.86652e-129	0.622426	0.477	0.137	9.98459e-125	Alveolar Fibroblasts
TMCC1	6.38222e-167	0.622344	0.413	0.061	3.41404e-162	Alveolar Fibroblasts
FOXN3	4.96675e-101	0.622321	0.629	0.403	2.65686e-96	Alveolar Fibroblasts
ULK4	2.18651e-189	0.62127	0.363	0.026	1.16963e-184	Alveolar Fibroblasts
SLC26A3	2.98261e-189	0.621174	0.345	0.016	1.59549e-184	Alveolar Fibroblasts
MED13	8.80626e-119	0.61931	0.537	0.212	4.71073e-114	Alveolar Fibroblasts
KLF12	2.68644e-135	0.618123	0.4	0.082	1.43706e-130	Alveolar Fibroblasts
HERC4	4.36422e-110	0.617709	0.524	0.216	2.33455e-105	Alveolar Fibroblasts
NEDD9	4.19569e-114	0.616482	0.43	0.12	2.2444e-109	Alveolar Fibroblasts
ISLR	1.69331e-223	0.61596	0.324	0	9.05803e-219	Alveolar Fibroblasts
HIF1A-AS3	2.1246e-209	0.61468	0.329	0.006	1.13651e-204	Alveolar Fibroblasts
TBC1D22A	6.52962e-151	0.614326	0.42	0.079	3.49289e-146	Alveolar Fibroblasts
CERS6	6.938e-107	0.61419	0.439	0.146	3.71134e-102	Alveolar Fibroblasts
DIP2B	2.23261e-159	0.613064	0.431	0.076	1.19429e-154	Alveolar Fibroblasts
MEG8	1.46582e-66	0.613002	0.377	0.161	7.84109e-62	Alveolar Fibroblasts
PUM2	8.48944e-125	0.612505	0.486	0.149	4.54126e-120	Alveolar Fibroblasts
EHBP1	2.89212e-119	0.612504	0.449	0.133	1.54708e-114	Alveolar Fibroblasts
CDK8	2.18389e-170	0.61073	0.37	0.04	1.16823e-165	Alveolar Fibroblasts
TNS1	1.92791e-108	0.610521	0.508	0.189	1.0313e-103	Alveolar Fibroblasts
FOXO3	1.68844e-91	0.610181	0.638	0.423	9.03199e-87	Alveolar Fibroblasts
RBPMS	1.42506e-92	0.609692	0.527	0.256	7.62308e-88	Alveolar Fibroblasts
DENND5A	4.5785e-130	0.60859	0.448	0.118	2.44918e-125	Alveolar Fibroblasts
FGD4	3.7298e-170	0.608123	0.328	0.023	1.99518e-165	Alveolar Fibroblasts
H2AFY	4.0637e-233	0.60747	0.337	0	2.1738e-228	Alveolar Fibroblasts
PDE3B	2.92013e-110	0.607208	0.393	0.1	1.56207e-105	Alveolar Fibroblasts
CENPP	1.30608e-158	0.606814	0.363	0.044	6.98661e-154	Alveolar Fibroblasts
LDLRAD4	7.06818e-140	0.606498	0.34	0.047	3.78098e-135	Alveolar Fibroblasts
SCMH1	3.84447e-142	0.605478	0.411	0.081	2.05652e-137	Alveolar Fibroblasts
CDC42BPA	4.38694e-98	0.605289	0.484	0.2	2.34671e-93	Alveolar Fibroblasts
DCLK1	1.82001e-68	0.605172	0.425	0.204	9.73579e-64	Alveolar Fibroblasts
PIP4K2A	1.33968e-112	0.604214	0.404	0.107	7.16636e-108	Alveolar Fibroblasts
PLCB1	1.00478e-130	0.603219	0.298	0.035	5.37486e-126	Alveolar Fibroblasts
ANO6	9.00724e-103	0.602696	0.539	0.235	4.81824e-98	Alveolar Fibroblasts
SYNE1	4.76877e-94	0.601439	0.603	0.344	2.55096e-89	Alveolar Fibroblasts
FOCAD	4.48025e-148	0.601343	0.371	0.055	2.39662e-143	Alveolar Fibroblasts
FRMD4B	1.87109e-102	0.601332	0.415	0.128	1.0009e-97	Alveolar Fibroblasts
FAM172A	8.20905e-100	0.601232	0.483	0.192	4.39127e-95	Alveolar Fibroblasts
AC023469.1	3.54817e-205	0.60113	0.299	0	1.89802e-200	Alveolar Fibroblasts
ZNF638	1.82206e-95	0.600665	0.599	0.353	9.74676e-91	Alveolar Fibroblasts
ARIH1	2.83246e-107	0.599896	0.505	0.2	1.51517e-102	Alveolar Fibroblasts
TANC2	1.93527e-88	0.598766	0.435	0.175	1.03524e-83	Alveolar Fibroblasts
BRAF	2.09527e-117	0.597953	0.45	0.135	1.12082e-112	Alveolar Fibroblasts
ERBIN	1.55023e-99	0.597119	0.52	0.23	8.29263e-95	Alveolar Fibroblasts
OPHN1	1.49035e-143	0.596727	0.375	0.06	7.97231e-139	Alveolar Fibroblasts
NFIB	2.73077e-104	0.596704	0.699	0.525	1.46077e-99	Alveolar Fibroblasts
VWA8	1.43791e-172	0.596428	0.381	0.042	7.6918e-168	Alveolar Fibroblasts
TRAPPC9	1.09266e-178	0.595976	0.363	0.032	5.84499e-174	Alveolar Fibroblasts
CREB3L2	7.85393e-95	0.595871	0.476	0.192	4.2013e-90	Alveolar Fibroblasts
TAOK1	1.47978e-102	0.594784	0.556	0.26	7.91581e-98	Alveolar Fibroblasts
ITFG1	2.61205e-103	0.594122	0.488	0.191	1.39726e-98	Alveolar Fibroblasts
RAPH1	2.36189e-143	0.593796	0.42	0.082	1.26344e-138	Alveolar Fibroblasts
SPRED1	3.60357e-109	0.592856	0.438	0.134	1.92766e-104	Alveolar Fibroblasts
TXNDC5	9.62058e-195	0.592002	0.347	0.018	5.14634e-190	Alveolar Fibroblasts
DENND4A	1.52326e-138	0.591989	0.415	0.086	8.14838e-134	Alveolar Fibroblasts
SGCD	1.20525e-73	0.591849	0.449	0.213	6.44724e-69	Alveolar Fibroblasts
MYO9A	7.03141e-113	0.590112	0.484	0.168	3.76131e-108	Alveolar Fibroblasts
PLEKHA5	1.49218e-80	0.590024	0.548	0.324	7.98211e-76	Alveolar Fibroblasts
RASA1	3.29929e-139	0.589906	0.414	0.083	1.76489e-134	Alveolar Fibroblasts
AP3B1	1.29116e-97	0.589733	0.498	0.218	6.90682e-93	Alveolar Fibroblasts
MAMDC2	3.3392e-110	0.589525	0.412	0.1	1.78624e-105	Alveolar Fibroblasts
AC083870.1	1.7763e-212	0.588969	0.309	0	9.50198e-208	Alveolar Fibroblasts
MFSD14C	1.5243e-249	0.588593	0.359	0	8.15393e-245	Alveolar Fibroblasts
ARID2	8.56269e-127	0.586676	0.446	0.117	4.58044e-122	Alveolar Fibroblasts
RNGTT	6.60505e-173	0.586224	0.38	0.042	3.53324e-168	Alveolar Fibroblasts
RICTOR	1.89474e-106	0.586136	0.475	0.172	1.01355e-101	Alveolar Fibroblasts
LAMC1	4.72763e-91	0.584608	0.667	0.444	2.52895e-86	Alveolar Fibroblasts
SGMS1	8.52296e-136	0.584146	0.402	0.081	4.55919e-131	Alveolar Fibroblasts
TNS3	3.12874e-112	0.583389	0.425	0.118	1.67366e-107	Alveolar Fibroblasts
LINC01473	5.71881e-173	0.582117	0.345	0.029	3.05917e-168	Alveolar Fibroblasts
NOX4	9.22745e-132	0.581139	0.277	0.025	4.93604e-127	Alveolar Fibroblasts
ARFGEF1	1.87534e-111	0.580927	0.47	0.16	1.00318e-106	Alveolar Fibroblasts
ITSN2	3.12031e-113	0.579446	0.419	0.116	1.66915e-108	Alveolar Fibroblasts
KCNT2	8.01172e-147	0.578103	0.363	0.051	4.28571e-142	Alveolar Fibroblasts
ALCAM	1.31144e-100	0.577894	0.308	0.062	7.01527e-96	Alveolar Fibroblasts
INPP4B	1.30163e-136	0.577722	0.318	0.035	6.96283e-132	Alveolar Fibroblasts
SPECC1L	2.45832e-149	0.576604	0.403	0.07	1.31503e-144	Alveolar Fibroblasts
KAT6A	1.86598e-113	0.575922	0.431	0.124	9.9817e-109	Alveolar Fibroblasts
BMP2K	5.27125e-124	0.575785	0.391	0.087	2.81975e-119	Alveolar Fibroblasts
HMCN1	1.24163e-51	0.575578	0.528	0.385	6.64186e-47	Alveolar Fibroblasts
TCF4	5.19579e-117	0.574637	0.752	0.605	2.77938e-112	Alveolar Fibroblasts
MYO1D	9.46423e-110	0.574589	0.428	0.124	5.0627e-105	Alveolar Fibroblasts
SNHG5	6.26258e-228	0.574171	0.33	0	3.35004e-223	Alveolar Fibroblasts
RALGAPA1	8.92758e-106	0.573421	0.471	0.164	4.77563e-101	Alveolar Fibroblasts
TASP1	1.88696e-94	0.57302	0.386	0.121	1.00939e-89	Alveolar Fibroblasts
FYN	1.85741e-68	0.572972	0.448	0.223	9.93587e-64	Alveolar Fibroblasts
EFNA5	6.22829e-117	0.572714	0.326	0.057	3.3317e-112	Alveolar Fibroblasts
MACF1	4.25095e-106	0.572669	0.75	0.566	2.27396e-101	Alveolar Fibroblasts
MTHFD1L	5.06652e-117	0.572127	0.391	0.093	2.71023e-112	Alveolar Fibroblasts
ATP11A	9.21454e-116	0.571465	0.334	0.063	4.92914e-111	Alveolar Fibroblasts
SLMAP	5.33252e-112	0.571237	0.422	0.122	2.85252e-107	Alveolar Fibroblasts
SNX29	4.76106e-122	0.571098	0.397	0.092	2.54683e-117	Alveolar Fibroblasts
FRMD4A	3.29044e-114	0.570877	0.372	0.083	1.76016e-109	Alveolar Fibroblasts
NSMCE2	5.99319e-106	0.570225	0.437	0.142	3.20594e-101	Alveolar Fibroblasts
PDE8A	3.30216e-130	0.570169	0.392	0.081	1.76642e-125	Alveolar Fibroblasts
BAZ2B	3.26111e-83	0.569137	0.516	0.26	1.74446e-78	Alveolar Fibroblasts
SCAF8	3.34055e-138	0.568909	0.402	0.078	1.78696e-133	Alveolar Fibroblasts
MAP2K5	2.40695e-153	0.567385	0.39	0.061	1.28755e-148	Alveolar Fibroblasts
KDM2A	9.74684e-98	0.566877	0.477	0.186	5.21388e-93	Alveolar Fibroblasts
TMEM117	1.92801e-163	0.566283	0.341	0.032	1.03135e-158	Alveolar Fibroblasts
RBFOX2	6.0492e-80	0.565857	0.554	0.335	3.2359e-75	Alveolar Fibroblasts
EEF1G	2.69095e-170	0.565212	0.311	0.018	1.43947e-165	Alveolar Fibroblasts
WAC	1.37477e-86	0.565163	0.556	0.311	7.35404e-82	Alveolar Fibroblasts
FAM214A	2.07208e-229	0.564811	0.332	0	1.10842e-224	Alveolar Fibroblasts
SRPK2	1.22883e-79	0.563854	0.493	0.249	6.5734e-75	Alveolar Fibroblasts
ATAD2B	1.22256e-129	0.563378	0.405	0.088	6.53983e-125	Alveolar Fibroblasts
AP002518.2	1.4245e-193	0.563369	0.283	0	7.6201e-189	Alveolar Fibroblasts
CLIC4	2.31809e-90	0.563299	0.608	0.353	1.24002e-85	Alveolar Fibroblasts
ARHGAP15	2.4198e-97	0.563195	0.297	0.059	1.29442e-92	Alveolar Fibroblasts
MAPK10	6.43425e-85	0.563175	0.431	0.168	3.44188e-80	Alveolar Fibroblasts
GMDS-DT	9.67493e-150	0.562502	0.357	0.046	5.17541e-145	Alveolar Fibroblasts
AC092445.1	1.4245e-193	0.562497	0.283	0	7.62009e-189	Alveolar Fibroblasts
CASK	2.3328e-97	0.562347	0.449	0.163	1.24788e-92	Alveolar Fibroblasts
THSD4	4.94311e-117	0.56203	0.32	0.054	2.64422e-112	Alveolar Fibroblasts
TNIK	1.865e-100	0.561897	0.385	0.108	9.97643e-96	Alveolar Fibroblasts
C20orf194	1.03381e-225	0.561835	0.327	0	5.53016e-221	Alveolar Fibroblasts
PBX1	5.19087e-68	0.561709	0.581	0.402	2.77675e-63	Alveolar Fibroblasts
ARHGAP32	1.50259e-122	0.561335	0.369	0.075	8.0378e-118	Alveolar Fibroblasts
PTPRD	8.10748e-93	0.561121	0.437	0.155	4.33693e-88	Alveolar Fibroblasts
UBE3C	4.46612e-124	0.560234	0.415	0.101	2.38906e-119	Alveolar Fibroblasts
EPS8	3.15674e-64	0.560181	0.423	0.205	1.68864e-59	Alveolar Fibroblasts
DCAF6	3.34355e-96	0.559825	0.455	0.173	1.78856e-91	Alveolar Fibroblasts
CEP112	3.13898e-116	0.558441	0.381	0.089	1.67913e-111	Alveolar Fibroblasts
CTNND1	2.72991e-93	0.557739	0.468	0.186	1.46031e-88	Alveolar Fibroblasts
DIP2C	2.34442e-102	0.555984	0.409	0.123	1.2541e-97	Alveolar Fibroblasts
RB1	3.89995e-117	0.555674	0.389	0.092	2.0862e-112	Alveolar Fibroblasts
EPS15	1.3322e-83	0.555669	0.527	0.268	7.12632e-79	Alveolar Fibroblasts
UST	2.37395e-157	0.55535	0.356	0.04	1.2699e-152	Alveolar Fibroblasts
SETD5	3.14367e-93	0.555303	0.515	0.23	1.68164e-88	Alveolar Fibroblasts
ATXN7	2.88955e-196	0.554252	0.356	0.02	1.54571e-191	Alveolar Fibroblasts
SOX6	2.20517e-117	0.553927	0.279	0.034	1.17961e-112	Alveolar Fibroblasts
XPR1	1.35695e-151	0.553184	0.357	0.044	7.25875e-147	Alveolar Fibroblasts
DHX36	6.26258e-228	0.552791	0.33	0	3.35004e-223	Alveolar Fibroblasts
PSME4	9.78025e-108	0.552746	0.417	0.121	5.23175e-103	Alveolar Fibroblasts
GMDS	1.80156e-118	0.552582	0.359	0.072	9.63708e-114	Alveolar Fibroblasts
EDIL3	2.51598e-60	0.552125	0.36	0.149	1.34587e-55	Alveolar Fibroblasts
ANKRD44	1.28449e-99	0.551575	0.372	0.098	6.87114e-95	Alveolar Fibroblasts
ECPAS	2.78316e-106	0.551564	0.427	0.13	1.4888e-101	Alveolar Fibroblasts
IMPAD1	2.07208e-229	0.55156	0.332	0	1.10842e-224	Alveolar Fibroblasts
WDR70	2.55288e-108	0.551537	0.428	0.132	1.36561e-103	Alveolar Fibroblasts
FGF14	4.52371e-127	0.550409	0.265	0.022	2.41987e-122	Alveolar Fibroblasts
GAB1	2.83026e-126	0.54955	0.392	0.081	1.51399e-121	Alveolar Fibroblasts
TBCK	7.49093e-121	0.549028	0.404	0.095	4.00713e-116	Alveolar Fibroblasts
PDS5A	8.08046e-94	0.548915	0.491	0.202	4.32248e-89	Alveolar Fibroblasts
SESTD1	3.36647e-83	0.548646	0.465	0.204	1.80082e-78	Alveolar Fibroblasts
COL4A1	6.83341e-70	0.548291	0.594	0.349	3.6554e-65	Alveolar Fibroblasts
DLEU2	1.18569e-128	0.548094	0.355	0.06	6.34259e-124	Alveolar Fibroblasts
TMEM131	2.64963e-106	0.547518	0.427	0.132	1.41737e-101	Alveolar Fibroblasts
KANSL1	1.25618e-85	0.547484	0.495	0.223	6.71969e-81	Alveolar Fibroblasts
LINC01578	3.43843e-227	0.547466	0.329	0	1.83932e-222	Alveolar Fibroblasts
RALGAPA2	1.04025e-128	0.547216	0.315	0.043	5.5646e-124	Alveolar Fibroblasts
PXDNL	1.02705e-171	0.547044	0.254	0	5.49399e-167	Alveolar Fibroblasts
UVRAG	1.03064e-108	0.546991	0.422	0.126	5.51318e-104	Alveolar Fibroblasts
USP9Y	1.05457e-125	0.546978	0.376	0.07	5.64122e-121	Alveolar Fibroblasts
WDPCP	3.85791e-156	0.546676	0.342	0.036	2.06371e-151	Alveolar Fibroblasts
MEIS1	5.6934e-52	0.546038	0.465	0.291	3.04557e-47	Alveolar Fibroblasts
ROCK2	1.51787e-78	0.545156	0.571	0.342	8.11954e-74	Alveolar Fibroblasts
TCF7L2	2.70166e-81	0.544885	0.445	0.184	1.4452e-76	Alveolar Fibroblasts
ACACA	6.38705e-139	0.544591	0.361	0.056	3.41662e-134	Alveolar Fibroblasts
PBX3	1.10372e-67	0.544497	0.47	0.24	5.90413e-63	Alveolar Fibroblasts
USP25	3.52413e-116	0.544496	0.378	0.086	1.88516e-111	Alveolar Fibroblasts
VPS13D	5.18072e-109	0.544431	0.404	0.108	2.77132e-104	Alveolar Fibroblasts
CHD9	1.92017e-83	0.543925	0.64	0.451	1.02716e-78	Alveolar Fibroblasts
ANK3	3.44201e-102	0.54379	0.267	0.04	1.84123e-97	Alveolar Fibroblasts
TNC	3.59392e-35	0.543647	0.387	0.233	1.9225e-30	Alveolar Fibroblasts
ITGAV	3.342e-79	0.543578	0.614	0.412	1.78773e-74	Alveolar Fibroblasts
CMSS1	6.08943e-87	0.543182	0.36	0.109	3.25742e-82	Alveolar Fibroblasts
SLC25A13	3.23487e-128	0.543069	0.37	0.07	1.73043e-123	Alveolar Fibroblasts
MLLT3	1.64782e-110	0.541878	0.372	0.088	8.8147e-106	Alveolar Fibroblasts
AF117829.1	1.30912e-217	0.54161	0.316	0	7.00288e-213	Alveolar Fibroblasts
FARS2	6.75978e-128	0.541251	0.365	0.068	3.61601e-123	Alveolar Fibroblasts
PPP1R12B	2.79729e-94	0.540611	0.4	0.125	1.49636e-89	Alveolar Fibroblasts
NCOA3	8.05436e-88	0.540482	0.43	0.161	4.30852e-83	Alveolar Fibroblasts
ZFY	4.37459e-145	0.53996	0.327	0.036	2.3401e-140	Alveolar Fibroblasts
CHSY3	3.26634e-143	0.539422	0.32	0.035	1.74726e-138	Alveolar Fibroblasts
THADA	2.68075e-134	0.539337	0.367	0.062	1.43401e-129	Alveolar Fibroblasts
LHFPL6	5.54537e-64	0.539074	0.481	0.261	2.96638e-59	Alveolar Fibroblasts
KIF1B	8.25353e-89	0.538713	0.46	0.187	4.41506e-84	Alveolar Fibroblasts
ZMYM2	4.84617e-79	0.538588	0.503	0.254	2.59236e-74	Alveolar Fibroblasts
INVS	1.23416e-153	0.538402	0.352	0.041	6.6019e-149	Alveolar Fibroblasts
JAK2	3.34812e-109	0.534701	0.367	0.086	1.79101e-104	Alveolar Fibroblasts
LARP4B	2.29484e-114	0.53439	0.401	0.099	1.22758e-109	Alveolar Fibroblasts
GTDC1	1.95582e-137	0.53397	0.353	0.053	1.04623e-132	Alveolar Fibroblasts
UBR1	1.22797e-117	0.532662	0.407	0.102	6.56875e-113	Alveolar Fibroblasts
SETD2	1.73024e-90	0.532479	0.476	0.195	9.25557e-86	Alveolar Fibroblasts
RASA2	3.80168e-113	0.532388	0.376	0.086	2.03363e-108	Alveolar Fibroblasts
APOD	1.75634e-29	0.532024	0.303	0.17	9.39519e-25	Alveolar Fibroblasts
DOK6	5.00746e-149	0.531354	0.334	0.037	2.67864e-144	Alveolar Fibroblasts
HS2ST1	1.59727e-79	0.531247	0.419	0.168	8.54426e-75	Alveolar Fibroblasts
FAM49B	2.28073e-186	0.531001	0.273	0	1.22003e-181	Alveolar Fibroblasts
SCN7A	2.38761e-61	0.530638	0.488	0.254	1.2772e-56	Alveolar Fibroblasts
SLC16A7	6.12171e-93	0.529503	0.375	0.108	3.27469e-88	Alveolar Fibroblasts
SLC39A11	4.6982e-139	0.529354	0.334	0.044	2.51321e-134	Alveolar Fibroblasts
LTBP1	4.12512e-65	0.529087	0.573	0.371	2.20665e-60	Alveolar Fibroblasts
NT5C2	7.93677e-113	0.529033	0.39	0.094	4.24561e-108	Alveolar Fibroblasts
SLC10A7	8.27191e-142	0.528832	0.331	0.041	4.42489e-137	Alveolar Fibroblasts
NCKAP1	1.59739e-79	0.528333	0.525	0.274	8.5449e-75	Alveolar Fibroblasts
TTTY14	5.67068e-137	0.528079	0.31	0.034	3.03342e-132	Alveolar Fibroblasts
CTNNA1	8.06157e-76	0.527868	0.536	0.298	4.31238e-71	Alveolar Fibroblasts
PITPNC1	3.94109e-116	0.527646	0.278	0.035	2.10821e-111	Alveolar Fibroblasts
FBN1	2.73139e-84	0.527327	0.714	0.612	1.4611e-79	Alveolar Fibroblasts
AC092490.2	1.69663e-183	0.527123	0.269	0	9.07576e-179	Alveolar Fibroblasts
C11orf49	3.84848e-216	0.526622	0.314	0	2.05867e-211	Alveolar Fibroblasts
METTL15	1.44845e-120	0.526504	0.377	0.08	7.74817e-116	Alveolar Fibroblasts
LRCH1	3.83605e-124	0.52562	0.354	0.064	2.05202e-119	Alveolar Fibroblasts
SIK2	4.74065e-112	0.52497	0.368	0.081	2.53592e-107	Alveolar Fibroblasts
CBR4	1.95583e-103	0.524569	0.378	0.099	1.04623e-98	Alveolar Fibroblasts
ASB3	4.25079e-154	0.52442	0.345	0.038	2.27387e-149	Alveolar Fibroblasts
USP47	6.10464e-77	0.524294	0.484	0.237	3.26556e-72	Alveolar Fibroblasts
ITPR1	4.03095e-123	0.523975	0.383	0.078	2.15627e-118	Alveolar Fibroblasts
PTPRC	3.94613e-111	0.523083	0.254	0.025	2.1109e-106	Alveolar Fibroblasts
HMBOX1	6.07552e-114	0.522977	0.382	0.09	3.24998e-109	Alveolar Fibroblasts
VPS8	2.12939e-107	0.521746	0.357	0.082	1.13907e-102	Alveolar Fibroblasts
CNOT6L	1.63654e-86	0.521628	0.381	0.121	8.75437e-82	Alveolar Fibroblasts
HIPK3	4.77209e-77	0.521449	0.464	0.205	2.55273e-72	Alveolar Fibroblasts
MTSS1	5.85553e-95	0.521266	0.34	0.083	3.1323e-90	Alveolar Fibroblasts
FBXO11	9.54114e-86	0.521187	0.447	0.179	5.10384e-81	Alveolar Fibroblasts
PTPN12	2.57403e-77	0.521017	0.469	0.214	1.37693e-72	Alveolar Fibroblasts
LINC01278	7.10104e-217	0.520988	0.315	0	3.79856e-212	Alveolar Fibroblasts
KMT2E	5.19614e-74	0.519767	0.563	0.341	2.77957e-69	Alveolar Fibroblasts
MICAL2	2.85847e-87	0.519549	0.337	0.093	1.52908e-82	Alveolar Fibroblasts
FNDC3A	4.21378e-73	0.519487	0.484	0.24	2.25408e-68	Alveolar Fibroblasts
RFX7	3.43484e-130	0.519179	0.347	0.055	1.8374e-125	Alveolar Fibroblasts
DENND4C	9.81105e-104	0.518798	0.384	0.101	5.24822e-99	Alveolar Fibroblasts
UBR2	2.30541e-93	0.518199	0.426	0.144	1.23323e-88	Alveolar Fibroblasts
ACSL4	5.27375e-77	0.518134	0.425	0.171	2.82109e-72	Alveolar Fibroblasts
DARS	3.29169e-213	0.517675	0.31	0	1.76082e-208	Alveolar Fibroblasts
PHC3	4.67521e-98	0.517662	0.435	0.142	2.50091e-93	Alveolar Fibroblasts
PHIP	5.07615e-67	0.517221	0.525	0.305	2.71539e-62	Alveolar Fibroblasts
GIGYF2	5.6676e-85	0.517211	0.419	0.158	3.03177e-80	Alveolar Fibroblasts
PTPRS	9.91715e-133	0.517154	0.366	0.058	5.30498e-128	Alveolar Fibroblasts
LMO7	1.67891e-84	0.517095	0.326	0.089	8.98102e-80	Alveolar Fibroblasts
NRP1	6.07164e-65	0.516674	0.538	0.307	3.2479e-60	Alveolar Fibroblasts
CCBE1	1.17872e-49	0.516304	0.376	0.182	6.30533e-45	Alveolar Fibroblasts
ITSN1	1.55331e-73	0.516147	0.438	0.194	8.30911e-69	Alveolar Fibroblasts
GRB10	8.72489e-119	0.515851	0.349	0.065	4.66721e-114	Alveolar Fibroblasts
NAP1L4	6.09463e-214	0.51494	0.311	0	3.2602e-209	Alveolar Fibroblasts
TMTC2	1.40725e-101	0.514822	0.329	0.07	7.52778e-97	Alveolar Fibroblasts
REV3L	1.71957e-63	0.514634	0.595	0.439	9.19852e-59	Alveolar Fibroblasts
BCL2	2.50164e-102	0.514626	0.302	0.056	1.3382e-97	Alveolar Fibroblasts
PVT1	5.90686e-142	0.514503	0.326	0.039	3.15976e-137	Alveolar Fibroblasts
PDGFC	3.35153e-91	0.513955	0.332	0.084	1.79284e-86	Alveolar Fibroblasts
CPEB4	3.00683e-84	0.513879	0.334	0.093	1.60844e-79	Alveolar Fibroblasts
ZFPM2-AS1	2.41462e-176	0.513503	0.259	0	1.29165e-171	Alveolar Fibroblasts
AL591368.1	1.24789e-175	0.513321	0.258	0	6.67533e-171	Alveolar Fibroblasts
USP24	5.87184e-144	0.513168	0.36	0.05	3.14102e-139	Alveolar Fibroblasts
BICD1	4.40096e-94	0.512887	0.37	0.106	2.3542e-89	Alveolar Fibroblasts
POU2F1	5.28635e-124	0.512623	0.368	0.07	2.82783e-119	Alveolar Fibroblasts
COMMD10	6.14971e-83	0.512315	0.379	0.129	3.28966e-78	Alveolar Fibroblasts
FAM13A	1.79877e-70	0.511956	0.426	0.189	9.62215e-66	Alveolar Fibroblasts
HIPK2	6.35324e-72	0.511865	0.415	0.173	3.39854e-67	Alveolar Fibroblasts
RIC1	3.17071e-123	0.511851	0.387	0.081	1.69611e-118	Alveolar Fibroblasts
BMERB1	1.09605e-190	0.511184	0.279	0	5.8631e-186	Alveolar Fibroblasts
VPS54	1.28486e-134	0.510831	0.378	0.065	6.87309e-130	Alveolar Fibroblasts
SVEP1	9.44121e-73	0.509449	0.416	0.153	5.05039e-68	Alveolar Fibroblasts
SASH1	2.14702e-87	0.509277	0.376	0.116	1.1485e-82	Alveolar Fibroblasts
SMURF2	1.94911e-79	0.509159	0.417	0.163	1.04264e-74	Alveolar Fibroblasts
RBM6	1.27495e-75	0.509059	0.525	0.281	6.82009e-71	Alveolar Fibroblasts
ZHX2	2.0535e-112	0.508694	0.364	0.078	1.09848e-107	Alveolar Fibroblasts
NAV1	5.87633e-69	0.508185	0.442	0.208	3.14342e-64	Alveolar Fibroblasts
TIAM2	6.61037e-162	0.507528	0.328	0.027	3.53609e-157	Alveolar Fibroblasts
PDE5A	1.54231e-80	0.507513	0.413	0.15	8.25029e-76	Alveolar Fibroblasts
AC087286.2	3.95806e-192	0.507116	0.281	0	2.11728e-187	Alveolar Fibroblasts
GALNT17	6.13151e-102	0.507053	0.287	0.047	3.27993e-97	Alveolar Fibroblasts
TENM3	2.3114e-68	0.505922	0.304	0.094	1.23644e-63	Alveolar Fibroblasts
LGR4	4.0506e-90	0.505673	0.29	0.061	2.16679e-85	Alveolar Fibroblasts
PDE7A	2.58207e-99	0.505549	0.348	0.082	1.38123e-94	Alveolar Fibroblasts
NCAM2	8.51725e-77	0.505139	0.334	0.099	4.55613e-72	Alveolar Fibroblasts
TGM2	4.14145e-48	0.504978	0.478	0.264	2.21539e-43	Alveolar Fibroblasts
B4GALT5	1.19784e-93	0.504913	0.388	0.115	6.40761e-89	Alveolar Fibroblasts
STXBP5	1.25423e-87	0.504856	0.417	0.146	6.70925e-83	Alveolar Fibroblasts
STK39	5.11487e-128	0.50464	0.305	0.038	2.7361e-123	Alveolar Fibroblasts
AFDN	2.45664e-78	0.504591	0.421	0.166	1.31413e-73	Alveolar Fibroblasts
SETX	3.14819e-79	0.504145	0.473	0.206	1.68406e-74	Alveolar Fibroblasts
LARS	6.09463e-214	0.504048	0.311	0	3.2602e-209	Alveolar Fibroblasts
NCOR1	8.89249e-75	0.504004	0.554	0.32	4.75686e-70	Alveolar Fibroblasts
TNRC6B	6.38899e-71	0.503821	0.601	0.413	3.41766e-66	Alveolar Fibroblasts
GBF1	3.08615e-111	0.503091	0.374	0.087	1.65087e-106	Alveolar Fibroblasts
PIK3R1	1.71705e-61	0.50273	0.593	0.421	9.18501e-57	Alveolar Fibroblasts
NAV3	6.71854e-78	0.502697	0.363	0.113	3.59395e-73	Alveolar Fibroblasts
BRWD1	1.98076e-71	0.502614	0.468	0.228	1.05957e-66	Alveolar Fibroblasts
CSNK1G1	1.55958e-113	0.502601	0.362	0.078	8.34267e-109	Alveolar Fibroblasts
PPP3R1	4.64077e-95	0.502557	0.393	0.119	2.48249e-90	Alveolar Fibroblasts
BX322234.1	1.74056e-178	0.50201	0.262	0	9.31077e-174	Alveolar Fibroblasts
ASH1L	8.79815e-72	0.501936	0.576	0.361	4.7064e-67	Alveolar Fibroblasts
FCHO2	2.22277e-86	0.50013	0.367	0.113	1.18903e-81	Alveolar Fibroblasts
HLA-DRA	0	2.07203	0.975	0	0	Alveolar macrophages
HLA-DRB1	0	1.85961	0.934	0	0	Alveolar macrophages
HLA-B	0	1.85931	0.949	0	0	Alveolar macrophages
HLA-A	0	1.68325	0.933	0	0	Alveolar macrophages
HLA-DPB1	0	1.53463	0.845	0	0	Alveolar macrophages
HLA-DPA1	0	1.4911	0.821	0	0	Alveolar macrophages
LRMDA	0	1.46581	0.893	0.19	0	Alveolar macrophages
HLA-C	0	1.41589	0.818	0	0	Alveolar macrophages
CCL18	0	1.40912	0.666	0	0	Alveolar macrophages
SIPA1L1	0	1.383	0.762	0.113	0	Alveolar macrophages
H3F3A	0	1.30429	0.79	0	0	Alveolar macrophages
DOCK4	0	1.30042	0.861	0.219	0	Alveolar macrophages
DPYD	0	1.28464	0.924	0.386	0	Alveolar macrophages
H2AFY	0	1.28003	0.83	0	0	Alveolar macrophages
SDCCAG8	0	1.24566	0.794	0	0	Alveolar macrophages
FMNL2	0	1.2431	0.896	0.386	0	Alveolar macrophages
ZSWIM6	0	1.2169	0.844	0.164	0	Alveolar macrophages
ARL15	0	1.2122	0.798	0.068	0	Alveolar macrophages
AC020656.1	0	1.2021	0.694	0	0	Alveolar macrophages
H3F3B	0	1.19321	0.735	0	0	Alveolar macrophages
ANKUB1	0	1.19141	0.684	0.002	0	Alveolar macrophages
FAM49A	0	1.18978	0.712	0	0	Alveolar macrophages
PRKCE	0	1.18073	0.798	0.099	0	Alveolar macrophages
SPIDR	0	1.17798	0.813	0.165	0	Alveolar macrophages
SLC16A10	1.2916e-298	1.17503	0.713	0.165	6.90915e-294	Alveolar macrophages
FTX	0	1.17375	0.834	0.178	0	Alveolar macrophages
FAM49B	0	1.17055	0.78	0	0	Alveolar macrophages
DLEU2	0	1.15561	0.782	0.066	0	Alveolar macrophages
PDE4B	0	1.14208	0.775	0.178	0	Alveolar macrophages
SBF2	0	1.14148	0.838	0.206	0	Alveolar macrophages
ZFAND3	0	1.12706	0.856	0.243	0	Alveolar macrophages
RAD51B	0	1.1225	0.742	0.048	0	Alveolar macrophages
ARHGAP26	0	1.11895	0.816	0.184	0	Alveolar macrophages
SOD2	0	1.09894	0.689	0	0	Alveolar macrophages
LPP	0	1.09464	0.882	0.297	0	Alveolar macrophages
FHIT	0	1.09318	0.71	0.091	0	Alveolar macrophages
SSH2	0	1.07908	0.847	0.285	0	Alveolar macrophages
WWOX	0	1.06709	0.679	0.049	0	Alveolar macrophages
HLA-DQA1	0	1.06697	0.63	0	0	Alveolar macrophages
PCNX1	0	1.05429	0.774	0.12	0	Alveolar macrophages
FMN1	2.27653e-289	1.04606	0.702	0.154	1.21778e-284	Alveolar macrophages
ZDHHC20	0	1.03968	0.84	0.278	0	Alveolar macrophages
ATXN1	0	1.03916	0.837	0.224	0	Alveolar macrophages
MED13L	0	1.03166	0.771	0.17	0	Alveolar macrophages
SIK3	0	1.0272	0.738	0.098	0	Alveolar macrophages
COP1	0	1.02691	0.779	0.122	0	Alveolar macrophages
ZBTB20	0	1.02676	0.748	0.16	0	Alveolar macrophages
ETV6	0	1.02673	0.855	0.298	0	Alveolar macrophages
ELMO1	0	1.02508	0.771	0.216	0	Alveolar macrophages
RUNX1	0	1.0194	0.876	0.392	0	Alveolar macrophages
CHST11	2.51071e-288	1.0191	0.821	0.315	1.34305e-283	Alveolar macrophages
GNAQ	0	1.01899	0.888	0.406	0	Alveolar macrophages
MAML2	6.42178e-300	1.01357	0.813	0.287	3.4352e-295	Alveolar macrophages
THBS1	5.07982e-241	1.00664	0.764	0.243	2.71735e-236	Alveolar macrophages
AP003086.1	0	1.0024	0.623	0	0	Alveolar macrophages
SLC8A1	7.54457e-304	1.00092	0.853	0.392	4.03582e-299	Alveolar macrophages
VPS13B	0	0.994523	0.736	0.082	0	Alveolar macrophages
QKI	0	0.994282	0.909	0.468	0	Alveolar macrophages
SNTB1	2.01947e-298	0.992962	0.816	0.309	1.08028e-293	Alveolar macrophages
FOXP1	5.64693e-291	0.983474	0.834	0.312	3.02071e-286	Alveolar macrophages
2001-03-01	0	0.980118	0.661	0	0	Alveolar macrophages
FKBP5	5.18381e-292	0.975726	0.909	0.49	2.77298e-287	Alveolar macrophages
EXOC4	0	0.974106	0.74	0.167	0	Alveolar macrophages
RAPGEF1	1.8047e-302	0.966633	0.823	0.302	9.65386e-298	Alveolar macrophages
GAB2	0	0.966304	0.721	0.127	0	Alveolar macrophages
GRK3	0	0.959421	0.784	0.187	0	Alveolar macrophages
FOXN3	2.62067e-292	0.954424	0.804	0.267	1.40188e-287	Alveolar macrophages
TBC1D5	6.66111e-290	0.953793	0.762	0.221	3.56323e-285	Alveolar macrophages
TCF12	3.45533e-294	0.953026	0.759	0.211	1.84836e-289	Alveolar macrophages
SERPINA1	0	0.952478	0.544	0	0	Alveolar macrophages
CLIC1	0	0.949813	0.604	0	0	Alveolar macrophages
HLA-DMA	0	0.949577	0.644	0	0	Alveolar macrophages
IRAK3	0	0.949295	0.874	0.354	0	Alveolar macrophages
ELL2	1.14255e-210	0.948803	0.806	0.415	6.11186e-206	Alveolar macrophages
LDLRAD4	3.58898e-287	0.945901	0.666	0.128	1.91985e-282	Alveolar macrophages
ASAP1	5.68087e-293	0.94124	0.784	0.25	3.03887e-288	Alveolar macrophages
FAM102B	0	0.934964	0.64	0	0	Alveolar macrophages
TRIO	3.10624e-300	0.933081	0.775	0.231	1.66162e-295	Alveolar macrophages
PAN3	0	0.930516	0.712	0.096	0	Alveolar macrophages
ATG7	1.08793e-284	0.930363	0.77	0.242	5.81968e-280	Alveolar macrophages
PDE8A	0	0.927292	0.71	0.138	0	Alveolar macrophages
FRMD4A	6.18803e-266	0.926861	0.735	0.231	3.31016e-261	Alveolar macrophages
TRPS1	2.17874e-262	0.92607	0.699	0.174	1.16547e-257	Alveolar macrophages
COLEC12	1.51716e-228	0.924618	0.712	0.25	8.11573e-224	Alveolar macrophages
MAML3	0	0.922943	0.622	0.068	0	Alveolar macrophages
ARHGAP15	6.02371e-240	0.921482	0.654	0.171	3.22226e-235	Alveolar macrophages
UBE2E2	5.12461e-278	0.92	0.778	0.277	2.74131e-273	Alveolar macrophages
PPP3CA	4.69725e-294	0.919504	0.75	0.195	2.5127e-289	Alveolar macrophages
AFF1	2.70888e-277	0.917988	0.756	0.218	1.44906e-272	Alveolar macrophages
PLXDC2	0	0.916091	0.933	0.638	0	Alveolar macrophages
DOCK10	2.53779e-250	0.913246	0.755	0.268	1.35754e-245	Alveolar macrophages
HIF1A-AS3	0	0.91017	0.56	0.016	0	Alveolar macrophages
MGAT5	3.43785e-278	0.909599	0.677	0.145	1.83901e-273	Alveolar macrophages
FNDC3B	4.65032e-286	0.909156	0.891	0.504	2.4876e-281	Alveolar macrophages
UTRN	4.26402e-256	0.906433	0.777	0.278	2.28095e-251	Alveolar macrophages
FCHSD2	1.56352e-283	0.905185	0.664	0.125	8.36374e-279	Alveolar macrophages
IFNGR2	0	0.902657	0.661	0	0	Alveolar macrophages
FGD4	5.30337e-266	0.898018	0.771	0.263	2.83693e-261	Alveolar macrophages
DPYD-AS1	0	0.897848	0.536	0	0	Alveolar macrophages
MOB3B	6.90073e-279	0.896318	0.739	0.2	3.69141e-274	Alveolar macrophages
DLEU1	0	0.887323	0.572	0.001	0	Alveolar macrophages
KIAA1109	0	0.883572	0.622	0	0	Alveolar macrophages
SFMBT2	5.92993e-302	0.879187	0.644	0.089	3.1721e-297	Alveolar macrophages
KYNU	1.47867e-245	0.873346	0.822	0.382	7.90985e-241	Alveolar macrophages
JARID2	3.63892e-270	0.873272	0.691	0.158	1.94657e-265	Alveolar macrophages
C20orf194	0	0.868912	0.606	0	0	Alveolar macrophages
MAN1A1	6.41423e-241	0.868542	0.811	0.348	3.43116e-236	Alveolar macrophages
MBNL1	0	0.866078	0.92	0.582	0	Alveolar macrophages
CLIP4	1.91146e-203	0.865225	0.693	0.257	1.02249e-198	Alveolar macrophages
CLASP1	0	0.86304	0.64	0.077	0	Alveolar macrophages
SNHG5	0	0.85866	0.531	0	0	Alveolar macrophages
PICALM	3.27408e-256	0.857547	0.854	0.441	1.7514e-251	Alveolar macrophages
EEF1G	0	0.854038	0.571	0.028	0	Alveolar macrophages
HIPK2	1.36296e-263	0.853638	0.785	0.285	7.2909e-259	Alveolar macrophages
PIP4K2A	1.17925e-284	0.851519	0.743	0.197	6.30818e-280	Alveolar macrophages
JMJD1C	1.68935e-272	0.851519	0.877	0.459	9.03686e-268	Alveolar macrophages
EEF1B2	0	0.848781	0.5	0	0	Alveolar macrophages
ZMYM2	1.90608e-233	0.848451	0.7	0.213	1.01962e-228	Alveolar macrophages
DENND1A	1.67847e-295	0.846728	0.668	0.113	8.97861e-291	Alveolar macrophages
CELF2	3.98483e-232	0.845439	0.853	0.439	2.13161e-227	Alveolar macrophages
PRKAG2	1.13396e-226	0.845424	0.662	0.187	6.06588e-222	Alveolar macrophages
DIAPH2	1.54416e-265	0.842887	0.713	0.188	8.26016e-261	Alveolar macrophages
SAMSN1	1.1604e-194	0.841036	0.799	0.384	6.20735e-190	Alveolar macrophages
ACSL1	6.3863e-273	0.840975	0.901	0.519	3.41622e-268	Alveolar macrophages
MANBA	1.43808e-231	0.839171	0.812	0.387	7.69274e-227	Alveolar macrophages
RERE	5.23983e-263	0.83549	0.7	0.176	2.80294e-258	Alveolar macrophages
BIRC6	9.45059e-258	0.835333	0.779	0.276	5.0554e-253	Alveolar macrophages
ATP9B	4.58309e-277	0.829493	0.677	0.148	2.45163e-272	Alveolar macrophages
CDKAL1	0	0.82905	0.622	0.068	0	Alveolar macrophages
ARID1B	1.39092e-236	0.828896	0.752	0.267	7.44044e-232	Alveolar macrophages
BCAS3	0	0.826324	0.587	0.042	0	Alveolar macrophages
VPS8	5.2749e-260	0.825954	0.715	0.196	2.8217e-255	Alveolar macrophages
RREB1	4.3319e-249	0.825705	0.753	0.248	2.31726e-244	Alveolar macrophages
MCTP1	1.12322e-261	0.825614	0.718	0.188	6.00846e-257	Alveolar macrophages
LINC01578	0	0.824313	0.599	0	0	Alveolar macrophages
CAMK2D	6.0814e-231	0.820504	0.662	0.184	3.25313e-226	Alveolar macrophages
AP2A2	0	0.818946	0.524	0	0	Alveolar macrophages
TENT2	4.1306e-264	0.81818	0.705	0.162	2.20958e-259	Alveolar macrophages
HSPA1A	2.14138e-289	0.817876	0.441	0	1.14549e-284	Alveolar macrophages
ERC1	2.6399e-257	0.812828	0.644	0.133	1.41216e-252	Alveolar macrophages
RABGAP1L	5.09066e-227	0.811747	0.701	0.223	2.72314e-222	Alveolar macrophages
USP34	1.3605e-252	0.810642	0.711	0.195	7.2777e-248	Alveolar macrophages
DOCK8	1.76825e-257	0.808385	0.878	0.483	9.45889e-253	Alveolar macrophages
MEF2A	1.16557e-233	0.804739	0.78	0.334	6.23497e-229	Alveolar macrophages
ARIH1	2.75393e-252	0.803697	0.725	0.211	1.47316e-247	Alveolar macrophages
KDM4C	2.15315e-287	0.802806	0.663	0.117	1.15178e-282	Alveolar macrophages
HLA-DMB	0	0.801898	0.598	0	0	Alveolar macrophages
UBR5	2.69316e-234	0.800699	0.703	0.213	1.44065e-229	Alveolar macrophages
GLDN	1.79729e-207	0.800586	0.682	0.224	9.61425e-203	Alveolar macrophages
FBXL17	9.20147e-298	0.800105	0.579	0.057	4.92214e-293	Alveolar macrophages
CYTH1	1.96534e-231	0.799868	0.808	0.366	1.05132e-226	Alveolar macrophages
VTI1A	7.34213e-254	0.799192	0.65	0.143	3.92753e-249	Alveolar macrophages
TBC1D22A	3.07309e-252	0.798365	0.679	0.167	1.64389e-247	Alveolar macrophages
IMMP2L	4.20405e-263	0.798112	0.521	0.05	2.24887e-258	Alveolar macrophages
ITPR2	3.33664e-227	0.798037	0.801	0.342	1.78487e-222	Alveolar macrophages
FOXO3	8.65481e-209	0.796919	0.689	0.231	4.62972e-204	Alveolar macrophages
SH3PXD2B	4.51491e-242	0.794808	0.678	0.177	2.41516e-237	Alveolar macrophages
USP15	2.35078e-215	0.794221	0.829	0.441	1.2575e-210	Alveolar macrophages
PDK4	1.37931e-158	0.793284	0.788	0.433	7.37833e-154	Alveolar macrophages
AGFG1	2.29618e-241	0.792965	0.766	0.281	1.22829e-236	Alveolar macrophages
COG5	6.36797e-268	0.792594	0.647	0.126	3.40642e-263	Alveolar macrophages
YWHAE	0	0.791866	0.578	0	0	Alveolar macrophages
CAMK1D	1.88216e-223	0.790896	0.632	0.166	1.00682e-218	Alveolar macrophages
SNHG29	0	0.790012	0.479	0	0	Alveolar macrophages
RNF144B	6.83071e-207	0.789992	0.721	0.273	3.65395e-202	Alveolar macrophages
WDFY3	6.62174e-235	0.788152	0.655	0.16	3.54217e-230	Alveolar macrophages
TFRC	7.37478e-210	0.784804	0.894	0.565	3.94499e-205	Alveolar macrophages
AKAP13	4.77597e-245	0.784631	0.893	0.577	2.55481e-240	Alveolar macrophages
ACSL4	4.91025e-198	0.782576	0.747	0.323	2.62664e-193	Alveolar macrophages
LSAMP	5.5025e-144	0.779774	0.339	0.043	2.94345e-139	Alveolar macrophages
ZNF609	1.26449e-257	0.779067	0.62	0.114	6.76414e-253	Alveolar macrophages
PTPRM	3.0189e-267	0.777876	0.562	0.07	1.6149e-262	Alveolar macrophages
FAM126A	0	0.777791	0.528	0	0	Alveolar macrophages
ELF2	7.84869e-215	0.77528	0.712	0.256	4.1985e-210	Alveolar macrophages
PCCA	9.91918e-285	0.774994	0.608	0.084	5.30606e-280	Alveolar macrophages
SLC39A11	9.03095e-231	0.774829	0.668	0.184	4.83093e-226	Alveolar macrophages
PTEN	2.90931e-209	0.773533	0.755	0.306	1.55628e-204	Alveolar macrophages
ALCAM	2.76837e-212	0.772579	0.837	0.467	1.48088e-207	Alveolar macrophages
PDE3B	8.32174e-235	0.771063	0.595	0.12	4.45155e-230	Alveolar macrophages
PIAS1	1.64406e-215	0.768827	0.792	0.362	8.79458e-211	Alveolar macrophages
DENND4C	2.46773e-210	0.76804	0.741	0.31	1.32007e-205	Alveolar macrophages
SMYD3	6.16052e-260	0.767079	0.503	0.042	3.29545e-255	Alveolar macrophages
EPB41L3	1.70628e-180	0.763242	0.757	0.37	9.12742e-176	Alveolar macrophages
ZCCHC7	2.37472e-252	0.762893	0.621	0.121	1.27031e-247	Alveolar macrophages
DOCK11	3.16816e-219	0.762737	0.742	0.293	1.69475e-214	Alveolar macrophages
NCOA1	4.21686e-237	0.760458	0.669	0.172	2.25572e-232	Alveolar macrophages
FNDC3A	1.875e-195	0.760178	0.746	0.34	1.00299e-190	Alveolar macrophages
SUMF1	1.7198e-223	0.758369	0.669	0.197	9.19972e-219	Alveolar macrophages
BTBD9	2.03371e-288	0.758046	0.512	0.028	1.08789e-283	Alveolar macrophages
PDGFC	6.8418e-226	0.756588	0.593	0.12	3.65988e-221	Alveolar macrophages
ANKS1A	3.69691e-261	0.756244	0.651	0.134	1.97759e-256	Alveolar macrophages
DMXL2	1.50874e-195	0.755721	0.829	0.459	8.07071e-191	Alveolar macrophages
PHF21A	2.23643e-234	0.755482	0.604	0.122	1.19633e-229	Alveolar macrophages
TPRG1	8.39191e-212	0.754455	0.496	0.074	4.48908e-207	Alveolar macrophages
CCDC91	2.65885e-202	0.754245	0.656	0.214	1.4223e-197	Alveolar macrophages
TCF4	6.01521e-145	0.754148	0.549	0.182	3.21772e-140	Alveolar macrophages
PLCL2	3.07203e-264	0.753993	0.56	0.069	1.64332e-259	Alveolar macrophages
SLC1A3	1.63473e-176	0.752066	0.769	0.387	8.74464e-172	Alveolar macrophages
NUMB	6.06396e-219	0.751507	0.769	0.319	3.24379e-214	Alveolar macrophages
ABHD15-AS1	0	0.751476	0.492	0	0	Alveolar macrophages
EIF4G3	3.44427e-185	0.750994	0.647	0.22	1.84244e-180	Alveolar macrophages
STAG1	1.26631e-245	0.750645	0.628	0.13	6.77388e-241	Alveolar macrophages
STARD13	1.62087e-234	0.7485	0.485	0.047	8.67054e-230	Alveolar macrophages
PAG1	7.96466e-180	0.747857	0.702	0.315	4.26054e-175	Alveolar macrophages
TCF7L2	6.46901e-162	0.747086	0.656	0.29	3.46047e-157	Alveolar macrophages
VCAN	1.27745e-130	0.741085	0.7	0.347	6.83348e-126	Alveolar macrophages
DYRK1A	2.07518e-241	0.741037	0.622	0.127	1.11007e-236	Alveolar macrophages
VAV3	9.32508e-220	0.737702	0.576	0.113	4.98827e-215	Alveolar macrophages
ATP5MD	5.39955e-296	0.735603	0.45	0	2.88838e-291	Alveolar macrophages
CUX1	5.37584e-191	0.735237	0.692	0.261	2.8757e-186	Alveolar macrophages
KMT2C	7.71819e-209	0.734851	0.783	0.355	4.12869e-204	Alveolar macrophages
HERC4	8.9619e-211	0.734737	0.656	0.195	4.79399e-206	Alveolar macrophages
FAF1	2.05632e-242	0.732924	0.591	0.109	1.09999e-237	Alveolar macrophages
PBX3	2.02354e-222	0.732606	0.589	0.127	1.08245e-217	Alveolar macrophages
KIF13A	6.10299e-210	0.731937	0.608	0.151	3.26467e-205	Alveolar macrophages
NF1	5.2831e-221	0.728533	0.642	0.166	2.82609e-216	Alveolar macrophages
MLLT10	7.57232e-213	0.727587	0.648	0.18	4.05066e-208	Alveolar macrophages
SDC2	2.55245e-167	0.726995	0.574	0.165	1.36538e-162	Alveolar macrophages
LDLRAD3	6.6946e-228	0.725902	0.531	0.079	3.58114e-223	Alveolar macrophages
KCNMA1	2.99907e-124	0.725665	0.753	0.491	1.60429e-119	Alveolar macrophages
TRAPPC9	1.33175e-261	0.725421	0.58	0.081	7.12396e-257	Alveolar macrophages
DAPK1	9.93101e-181	0.725065	0.721	0.322	5.31239e-176	Alveolar macrophages
RNF149	5.33325e-241	0.724874	0.912	0.6	2.85291e-236	Alveolar macrophages
ANKHD1	3.25906e-297	0.724566	0.597	0.065	1.74337e-292	Alveolar macrophages
SESN1	2.27189e-209	0.724311	0.63	0.166	1.2153e-204	Alveolar macrophages
SESTD1	1.13036e-210	0.724092	0.614	0.157	6.04665e-206	Alveolar macrophages
TNRC6B	1.51364e-203	0.724066	0.695	0.245	8.09689e-199	Alveolar macrophages
FAM172A	1.44819e-258	0.723935	0.583	0.086	7.74678e-254	Alveolar macrophages
RABGEF1	3.65696e-263	0.723612	0.543	0.06	1.95622e-258	Alveolar macrophages
CMIP	6.66578e-198	0.72231	0.729	0.285	3.56573e-193	Alveolar macrophages
LRBA	3.10707e-256	0.720601	0.538	0.061	1.66206e-251	Alveolar macrophages
NCOA2	3.90345e-222	0.719158	0.589	0.121	2.08807e-217	Alveolar macrophages
RASA1	3.19272e-215	0.719095	0.649	0.177	1.70788e-210	Alveolar macrophages
USP25	4.3379e-214	0.719006	0.673	0.21	2.32047e-209	Alveolar macrophages
RAPGEF2	5.13123e-234	0.717875	0.603	0.123	2.74485e-229	Alveolar macrophages
ARID5B	1.30261e-164	0.717139	0.615	0.21	6.96806e-160	Alveolar macrophages
STRN3	1.71131e-219	0.71678	0.61	0.138	9.15432e-215	Alveolar macrophages
NEK7	8.28124e-214	0.71656	0.623	0.162	4.42989e-209	Alveolar macrophages
CTNNB1	2.34173e-210	0.71646	0.854	0.498	1.25266e-205	Alveolar macrophages
IFI30	1.66154e-187	0.71454	0.901	0.556	8.88807e-183	Alveolar macrophages
ITFG1	1.16804e-191	0.714196	0.687	0.255	6.24819e-187	Alveolar macrophages
FNBP1	1.11998e-191	0.71415	0.782	0.387	5.99109e-187	Alveolar macrophages
MIR181A1HG	7.62687e-233	0.713831	0.533	0.075	4.07984e-228	Alveolar macrophages
LINC00278	3.23262e-194	0.71346	0.401	0.036	1.72923e-189	Alveolar macrophages
RASAL2	1.11155e-189	0.713433	0.594	0.171	5.94603e-185	Alveolar macrophages
TMCC1	1.25093e-228	0.713235	0.575	0.109	6.69158e-224	Alveolar macrophages
PTK2B	1.39849e-188	0.712529	0.702	0.272	7.48095e-184	Alveolar macrophages
PELI1	5.22949e-170	0.711407	0.605	0.187	2.79741e-165	Alveolar macrophages
FBXO11	4.55262e-221	0.711345	0.641	0.166	2.43533e-216	Alveolar macrophages
MAP3K5	7.91975e-228	0.708825	0.632	0.151	4.23651e-223	Alveolar macrophages
TANC2	2.06447e-180	0.707911	0.56	0.154	1.10435e-175	Alveolar macrophages
GPCPD1	3.40021e-213	0.707076	0.872	0.546	1.81888e-208	Alveolar macrophages
AGTPBP1	4.96226e-203	0.706639	0.607	0.154	2.65446e-198	Alveolar macrophages
SNX29	1.14333e-183	0.706485	0.641	0.208	6.11603e-179	Alveolar macrophages
PTBP2	4.24963e-265	0.706145	0.508	0.04	2.27326e-260	Alveolar macrophages
ITSN1	2.3517e-156	0.705343	0.546	0.164	1.258e-151	Alveolar macrophages
2007-03-01	0	0.702881	0.523	0	0	Alveolar macrophages
KDM2A	4.62852e-210	0.702869	0.683	0.217	2.47594e-205	Alveolar macrophages
NT5C2	1.23067e-186	0.702796	0.653	0.223	6.58322e-182	Alveolar macrophages
LINC00486	0	0.701409	0.533	0	0	Alveolar macrophages
HERC1	3.55756e-198	0.70125	0.662	0.21	1.90304e-193	Alveolar macrophages
CHD2	1.94538e-182	0.700849	0.692	0.269	1.04064e-177	Alveolar macrophages
METRNL	0	0.700447	0.526	0	0	Alveolar macrophages
SMCHD1	1.78333e-166	0.700053	0.715	0.327	9.53957e-162	Alveolar macrophages
TNS3	1.09742e-181	0.699784	0.79	0.395	5.87044e-177	Alveolar macrophages
2006-03-01	0	0.699662	0.513	0	0	Alveolar macrophages
GPRIN3	1.39189e-191	0.698966	0.754	0.357	7.44566e-187	Alveolar macrophages
GTDC1	5.85123e-222	0.697903	0.58	0.118	3.13e-217	Alveolar macrophages
MKLN1	4.46563e-205	0.696969	0.642	0.184	2.3888e-200	Alveolar macrophages
PPP6R3	4.61626e-202	0.695443	0.613	0.163	2.46938e-197	Alveolar macrophages
PUM2	1.28872e-196	0.693676	0.66	0.207	6.89376e-192	Alveolar macrophages
NIPBL	8.47287e-187	0.692344	0.77	0.364	4.53239e-182	Alveolar macrophages
VMP1	5.40261e-190	0.691914	0.886	0.593	2.89002e-185	Alveolar macrophages
KDM6A	2.4778e-240	0.690878	0.577	0.098	1.32545e-235	Alveolar macrophages
FCHO2	2.3183e-150	0.68975	0.726	0.376	1.24013e-145	Alveolar macrophages
ANKRD17	6.3348e-181	0.689745	0.66	0.241	3.38867e-176	Alveolar macrophages
PPARG	9.12095e-122	0.686899	0.702	0.42	4.87907e-117	Alveolar macrophages
DOCK2	5.76482e-185	0.685865	0.775	0.385	3.08377e-180	Alveolar macrophages
CBLB	5.47052e-190	0.685843	0.536	0.113	2.92635e-185	Alveolar macrophages
ZNF438	6.91621e-207	0.685751	0.592	0.143	3.69969e-202	Alveolar macrophages
ESYT2	1.03486e-217	0.685055	0.569	0.112	5.53578e-213	Alveolar macrophages
ETS2	1.28021e-182	0.684335	0.798	0.373	6.84825e-178	Alveolar macrophages
PIK3R5	5.24431e-184	0.684188	0.672	0.241	2.80534e-179	Alveolar macrophages
PCED1B	3.10141e-188	0.683991	0.544	0.128	1.65904e-183	Alveolar macrophages
DENND4A	1.95963e-224	0.683922	0.589	0.119	1.04827e-219	Alveolar macrophages
MAP4K3	4.66641e-249	0.682399	0.562	0.077	2.4962e-244	Alveolar macrophages
ATP5MPL	5.84011e-308	0.681154	0.466	0	3.12405e-303	Alveolar macrophages
ERBIN	1.08512e-197	0.680928	0.688	0.217	5.80463e-193	Alveolar macrophages
CCNY	2.61989e-196	0.680025	0.6	0.155	1.40146e-191	Alveolar macrophages
LDHA	0	0.678759	0.481	0	0	Alveolar macrophages
EVI5	4.07221e-181	0.678282	0.64	0.219	2.17835e-176	Alveolar macrophages
MYO5A	1.01586e-161	0.678215	0.659	0.267	5.43417e-157	Alveolar macrophages
TET2	1.29032e-170	0.677998	0.668	0.254	6.9023e-166	Alveolar macrophages
TBL1XR1	1.31196e-178	0.67794	0.637	0.213	7.01804e-174	Alveolar macrophages
MAP2K1	4.59518e-179	0.67787	0.708	0.295	2.4581e-174	Alveolar macrophages
ANKRD44	3.73428e-172	0.67782	0.624	0.21	1.99758e-167	Alveolar macrophages
FBXW7	1.46123e-223	0.675461	0.553	0.094	7.81654e-219	Alveolar macrophages
FOXO1	9.11639e-223	0.675332	0.505	0.067	4.87663e-218	Alveolar macrophages
MRTFA	3.18812e-208	0.672509	0.579	0.126	1.70542e-203	Alveolar macrophages
GLS	1.6331e-175	0.671105	0.662	0.238	8.73592e-171	Alveolar macrophages
BAZ2B	3.0784e-164	0.67095	0.714	0.32	1.64673e-159	Alveolar macrophages
PDS5B	9.04732e-200	0.669158	0.581	0.135	4.83968e-195	Alveolar macrophages
PSME4	7.12928e-181	0.666995	0.601	0.182	3.81367e-176	Alveolar macrophages
AP001011.1	3.1916e-267	0.665879	0.411	0	1.70728e-262	Alveolar macrophages
PCSK5	9.1894e-205	0.665675	0.465	0.059	4.91568e-200	Alveolar macrophages
RBM47	7.90746e-179	0.664284	0.829	0.515	4.22994e-174	Alveolar macrophages
PIK3CB	8.99501e-200	0.663491	0.629	0.176	4.8117e-195	Alveolar macrophages
TNIK	2.15479e-166	0.663085	0.509	0.127	1.15266e-161	Alveolar macrophages
SPPL3	5.97156e-194	0.662873	0.597	0.151	3.19437e-189	Alveolar macrophages
SEMA3C	1.85508e-158	0.662834	0.578	0.195	9.92338e-154	Alveolar macrophages
DENND5A	5.04331e-185	0.662211	0.673	0.247	2.69782e-180	Alveolar macrophages
BACH1	2.2699e-179	0.661905	0.79	0.423	1.21424e-174	Alveolar macrophages
CTNND1	2.36636e-181	0.661896	0.693	0.267	1.26584e-176	Alveolar macrophages
CDK14	6.85951e-228	0.66068	0.514	0.069	3.66936e-223	Alveolar macrophages
MBNL2	6.81877e-190	0.660254	0.567	0.137	3.64757e-185	Alveolar macrophages
ATP11B	1.04931e-199	0.65935	0.594	0.149	5.61307e-195	Alveolar macrophages
SLC49A4	8.9922e-212	0.659056	0.548	0.102	4.8102e-207	Alveolar macrophages
CAB39	3.21244e-170	0.658963	0.718	0.309	1.71843e-165	Alveolar macrophages
PTPRJ	3.01549e-166	0.658767	0.639	0.229	1.61308e-161	Alveolar macrophages
ZNF407	6.41269e-240	0.658494	0.496	0.048	3.43034e-235	Alveolar macrophages
FRYL	6.33837e-188	0.657962	0.6	0.168	3.39058e-183	Alveolar macrophages
DHX36	0	0.654291	0.513	0	0	Alveolar macrophages
TLE4	1.73882e-175	0.654021	0.61	0.196	9.30149e-171	Alveolar macrophages
DYM	1.97037e-196	0.653671	0.591	0.15	1.05401e-191	Alveolar macrophages
BABAM2	3.83484e-220	0.65349	0.53	0.081	2.05137e-215	Alveolar macrophages
TTC37	0	0.652964	0.496	0	0	Alveolar macrophages
NFAT5	3.33405e-184	0.652347	0.576	0.149	1.78348e-179	Alveolar macrophages
LRRK2	3.11022e-149	0.652043	0.5	0.13	1.66375e-144	Alveolar macrophages
CAMKMT	7.40583e-260	0.651528	0.477	0.029	3.9616e-255	Alveolar macrophages
ASH1L	8.50686e-174	0.651309	0.687	0.267	4.55057e-169	Alveolar macrophages
RNASEK	1.77827e-125	0.651051	0.582	0.261	9.51252e-121	Alveolar macrophages
SIK2	5.54878e-180	0.6508	0.51	0.11	2.96821e-175	Alveolar macrophages
PEAK1	7.69576e-207	0.649354	0.512	0.081	4.1167e-202	Alveolar macrophages
NHSL1	1.04877e-210	0.649289	0.425	0.035	5.61016e-206	Alveolar macrophages
CHD1	3.91744e-130	0.64917	0.671	0.332	2.09556e-125	Alveolar macrophages
PHKB	4.20428e-160	0.648666	0.638	0.237	2.249e-155	Alveolar macrophages
FNIP1	2.52889e-172	0.648489	0.643	0.222	1.35278e-167	Alveolar macrophages
P4HA1	3.77551e-145	0.648096	0.688	0.347	2.01963e-140	Alveolar macrophages
AC092691.1	6.99566e-191	0.647602	0.303	0	3.74219e-186	Alveolar macrophages
ENTPD1-AS1	4.32894e-238	0.647391	0.44	0.025	2.31568e-233	Alveolar macrophages
SLC25A24	0	0.647324	0.503	0	0	Alveolar macrophages
ATP1B3	1.05573e-133	0.645308	0.866	0.625	5.6474e-129	Alveolar macrophages
ETNK1	5.66832e-168	0.645095	0.694	0.291	3.03215e-163	Alveolar macrophages
CERS6	4.93345e-167	0.645057	0.614	0.211	2.63905e-162	Alveolar macrophages
HSPA1B	1.89503e-252	0.64383	0.391	0	1.01371e-247	Alveolar macrophages
FER	2.04971e-215	0.641479	0.51	0.073	1.09645e-210	Alveolar macrophages
ERRFI1	3.01865e-153	0.641477	0.464	0.098	1.61477e-148	Alveolar macrophages
TPK1	8.02158e-189	0.640668	0.521	0.109	4.29099e-184	Alveolar macrophages
MITF	2.81051e-149	0.64006	0.676	0.316	1.50343e-144	Alveolar macrophages
GPHN	5.49035e-234	0.638615	0.48	0.047	2.93695e-229	Alveolar macrophages
PDE7A	3.68238e-193	0.638383	0.555	0.118	1.96982e-188	Alveolar macrophages
STK3	1.84319e-185	0.638034	0.55	0.128	9.85978e-181	Alveolar macrophages
INPP4A	4.25472e-182	0.637385	0.564	0.144	2.27598e-177	Alveolar macrophages
MCF2L2	3.01556e-248	0.63726	0.437	0.018	1.61311e-243	Alveolar macrophages
PARP8	1.59542e-176	0.636741	0.52	0.117	8.53437e-172	Alveolar macrophages
IGSF6	2.56134e-297	0.63599	0.452	0	1.37014e-292	Alveolar macrophages
PHC3	2.67926e-182	0.635898	0.591	0.163	1.43322e-177	Alveolar macrophages
GPD2	1.05951e-174	0.635837	0.629	0.212	5.66764e-170	Alveolar macrophages
SGK3	4.2234e-166	0.635739	0.732	0.336	2.25923e-161	Alveolar macrophages
CPEB4	3.64829e-154	0.635307	0.671	0.295	1.95158e-149	Alveolar macrophages
ARID2	9.61682e-213	0.634912	0.562	0.108	5.14433e-208	Alveolar macrophages
DDX24	0	0.634571	0.475	0	0	Alveolar macrophages
WDR70	3.07345e-206	0.63453	0.558	0.115	1.64408e-201	Alveolar macrophages
AC011933.4	2.36685e-274	0.632858	0.421	0	1.2661e-269	Alveolar macrophages
AKT3	2.72574e-192	0.632474	0.463	0.07	1.45808e-187	Alveolar macrophages
UBR3	2.47974e-198	0.632439	0.543	0.112	1.32649e-193	Alveolar macrophages
UBE2W	1.7802e-190	0.631606	0.621	0.177	9.52281e-186	Alveolar macrophages
CLASP2	3.26093e-179	0.631377	0.579	0.156	1.74437e-174	Alveolar macrophages
ZBTB16	1.68752e-164	0.63045	0.397	0.054	9.02707e-160	Alveolar macrophages
LUC7L2	0	0.629283	0.485	0	0	Alveolar macrophages
USP32	1.24367e-178	0.629221	0.59	0.167	6.65279e-174	Alveolar macrophages
PITPNC1	1.08817e-192	0.629067	0.498	0.088	5.82095e-188	Alveolar macrophages
JAZF1	2.76309e-182	0.628172	0.538	0.127	1.47806e-177	Alveolar macrophages
NLK	7.5701e-227	0.627824	0.51	0.065	4.04947e-222	Alveolar macrophages
RCOR1	9.93924e-167	0.626206	0.599	0.195	5.3168e-162	Alveolar macrophages
ARMH3	1.86044e-214	0.625997	0.539	0.087	9.95207e-210	Alveolar macrophages
LARP4B	2.07255e-183	0.625374	0.636	0.198	1.10867e-178	Alveolar macrophages
MBD5	1.20492e-200	0.624382	0.492	0.076	6.44549e-196	Alveolar macrophages
DISC1	1.35576e-222	0.62437	0.472	0.05	7.25234e-218	Alveolar macrophages
UBR2	5.52257e-182	0.62398	0.625	0.192	2.95419e-177	Alveolar macrophages
UBXN2B	1.06248e-164	0.623218	0.579	0.176	5.68352e-160	Alveolar macrophages
TNRC6A	1.17247e-178	0.621752	0.58	0.159	6.27187e-174	Alveolar macrophages
PPM1L	1.82598e-185	0.620718	0.42	0.05	9.7677e-181	Alveolar macrophages
MAN2A1	1.73196e-160	0.620267	0.609	0.207	9.26475e-156	Alveolar macrophages
REV3L	7.94294e-167	0.618878	0.594	0.186	4.24892e-162	Alveolar macrophages
HIF1A	1.30533e-127	0.618396	0.817	0.55	6.98262e-123	Alveolar macrophages
DOCK5	2.65964e-193	0.618199	0.535	0.106	1.42272e-188	Alveolar macrophages
KIF16B	1.6145e-136	0.618037	0.529	0.179	8.63643e-132	Alveolar macrophages
AP3B1	8.47207e-150	0.616635	0.675	0.298	4.53196e-145	Alveolar macrophages
CRIP1	1.8677e-79	0.616544	0.588	0.369	9.99091e-75	Alveolar macrophages
GMDS-DT	8.79687e-230	0.616428	0.451	0.033	4.70571e-225	Alveolar macrophages
ABR	2.18004e-161	0.616391	0.699	0.299	1.16617e-156	Alveolar macrophages
DIP2B	1.74343e-171	0.616331	0.593	0.179	9.32613e-167	Alveolar macrophages
GSK3B	2.78781e-154	0.614436	0.595	0.211	1.49128e-149	Alveolar macrophages
MAP3K8	1.97435e-135	0.613583	0.726	0.392	1.05614e-130	Alveolar macrophages
SVIL	2.90557e-108	0.61321	0.505	0.201	1.55428e-103	Alveolar macrophages
NFIA	2.46484e-153	0.613118	0.447	0.094	1.31852e-148	Alveolar macrophages
CASC4	2.71775e-307	0.612639	0.465	0	1.4538e-302	Alveolar macrophages
EIF4A1	2.40822e-147	0.61254	0.731	0.407	1.28823e-142	Alveolar macrophages
EXOC6B	6.10906e-227	0.611159	0.451	0.037	3.26792e-222	Alveolar macrophages
PARP4	2.18773e-154	0.610645	0.651	0.269	1.17028e-149	Alveolar macrophages
WDR7	6.05976e-189	0.610073	0.501	0.091	3.24155e-184	Alveolar macrophages
SGMS1	1.7083e-161	0.609721	0.619	0.21	9.13823e-157	Alveolar macrophages
ARID4B	1.79864e-151	0.609624	0.706	0.334	9.62147e-147	Alveolar macrophages
MSR1	6.54673e-171	0.609588	0.853	0.603	3.50204e-166	Alveolar macrophages
ARHGAP24	1.39336e-126	0.607457	0.447	0.125	7.45352e-122	Alveolar macrophages
TMEM131	1.86299e-166	0.607079	0.595	0.185	9.96569e-162	Alveolar macrophages
UTY	1.64007e-126	0.607055	0.391	0.086	8.77324e-122	Alveolar macrophages
ANKRD11	6.49934e-146	0.606041	0.702	0.332	3.47669e-141	Alveolar macrophages
KAT6A	4.03373e-173	0.60582	0.574	0.155	2.15776e-168	Alveolar macrophages
SNX9	1.3364e-129	0.605616	0.615	0.26	7.14878e-125	Alveolar macrophages
ZFHX3	1.11571e-142	0.605548	0.617	0.239	5.96826e-138	Alveolar macrophages
CPQ	5.65815e-148	0.604611	0.624	0.238	3.02672e-143	Alveolar macrophages
SLC44A1	1.71658e-120	0.603902	0.554	0.22	9.18249e-116	Alveolar macrophages
BMP2K	4.96265e-118	0.603454	0.663	0.328	2.65467e-113	Alveolar macrophages
KIF13B	2.87771e-171	0.603227	0.536	0.133	1.53937e-166	Alveolar macrophages
RBM6	2.23912e-151	0.603156	0.629	0.233	1.19777e-146	Alveolar macrophages
GNA13	1.48853e-132	0.602478	0.693	0.343	7.96261e-128	Alveolar macrophages
SRPK2	1.56914e-146	0.602374	0.583	0.202	8.39379e-142	Alveolar macrophages
TBXAS1	2.34693e-150	0.599954	0.824	0.528	1.25544e-145	Alveolar macrophages
TNKS	2.55369e-212	0.599427	0.5	0.07	1.36605e-207	Alveolar macrophages
SMIM25	6.53448e-279	0.598406	0.427	0	3.49549e-274	Alveolar macrophages
CPEB3	4.76905e-229	0.598074	0.476	0.048	2.55111e-224	Alveolar macrophages
PHIP	4.75612e-135	0.598035	0.671	0.323	2.54419e-130	Alveolar macrophages
AC068282.1	2.366e-247	0.59791	0.384	0	1.26564e-242	Alveolar macrophages
ADAM9	4.89243e-135	0.596701	0.723	0.362	2.61711e-130	Alveolar macrophages
ZNF331	3.53622e-80	0.596693	0.609	0.329	1.89163e-75	Alveolar macrophages
PSD3	3.29634e-140	0.596166	0.432	0.099	1.76331e-135	Alveolar macrophages
KIF1B	3.34051e-150	0.595758	0.595	0.202	1.78694e-145	Alveolar macrophages
NARS	5.84011e-308	0.595073	0.466	0	3.12405e-303	Alveolar macrophages
RANBP9	1.69279e-178	0.594997	0.506	0.102	9.05522e-174	Alveolar macrophages
ACER3	6.4328e-142	0.594733	0.692	0.35	3.4411e-137	Alveolar macrophages
BRWD1	3.35621e-154	0.594282	0.595	0.199	1.79534e-149	Alveolar macrophages
ST3GAL1	5.23503e-143	0.594257	0.668	0.296	2.80038e-138	Alveolar macrophages
TAOK3	2.82869e-153	0.593847	0.768	0.444	1.51315e-148	Alveolar macrophages
KANSL1	4.09669e-153	0.59296	0.588	0.197	2.19144e-148	Alveolar macrophages
HELZ	2.09121e-127	0.592262	0.613	0.261	1.11865e-122	Alveolar macrophages
ARHGAP10	1.66723e-128	0.590812	0.624	0.285	8.91849e-124	Alveolar macrophages
ZEB2	9.22932e-171	0.590552	0.909	0.711	4.93704e-166	Alveolar macrophages
HEATR5B	1.74069e-165	0.588703	0.53	0.139	9.31146e-161	Alveolar macrophages
CEP170	1.86737e-136	0.58858	0.774	0.46	9.98911e-132	Alveolar macrophages
AC087286.2	1.74051e-238	0.588305	0.371	0	9.31049e-234	Alveolar macrophages
ATAD2B	6.43715e-186	0.587642	0.518	0.104	3.44343e-181	Alveolar macrophages
VPS13C	1.42966e-146	0.586016	0.768	0.42	7.64767e-142	Alveolar macrophages
WAC	1.91858e-134	0.585894	0.678	0.328	1.0263e-129	Alveolar macrophages
UBASH3B	1.83306e-124	0.585071	0.6	0.258	9.80561e-120	Alveolar macrophages
SETD2	2.01812e-149	0.584563	0.585	0.198	1.07955e-144	Alveolar macrophages
SNHG6	7.83397e-283	0.584348	0.433	0	4.19063e-278	Alveolar macrophages
USP9X	1.63671e-138	0.582996	0.672	0.303	8.75526e-134	Alveolar macrophages
MED13	4.87142e-150	0.582816	0.587	0.202	2.60587e-145	Alveolar macrophages
BMPR2	5.37957e-155	0.582335	0.564	0.175	2.87769e-150	Alveolar macrophages
USP24	2.58823e-173	0.58084	0.511	0.112	1.38452e-168	Alveolar macrophages
WDFY2	1.44353e-137	0.580712	0.586	0.217	7.72187e-133	Alveolar macrophages
ZNF638	3.40968e-138	0.580419	0.679	0.318	1.82394e-133	Alveolar macrophages
C22orf34	1.04589e-262	0.58028	0.405	0	5.59479e-258	Alveolar macrophages
C2CD5	4.40526e-165	0.579828	0.534	0.137	2.3565e-160	Alveolar macrophages
IL1RAP	3.21435e-151	0.579764	0.516	0.14	1.71945e-146	Alveolar macrophages
ATP13A3	2.45133e-135	0.579194	0.657	0.28	1.31129e-130	Alveolar macrophages
CMSS1	2.07464e-130	0.578364	0.41	0.092	1.10979e-125	Alveolar macrophages
IFNAR2	1.5722e-177	0.5778	0.552	0.13	8.41019e-173	Alveolar macrophages
AL356124.1	1.26458e-248	0.577288	0.385	0	6.76464e-244	Alveolar macrophages
INTS6	1.39617e-106	0.576626	0.468	0.163	7.46854e-102	Alveolar macrophages
STIM1	1.56317e-155	0.576545	0.545	0.164	8.36185e-151	Alveolar macrophages
AMBRA1	2.73643e-218	0.576217	0.496	0.064	1.4638e-213	Alveolar macrophages
H2AFZ	3.6614e-269	0.576005	0.414	0	1.95859e-264	Alveolar macrophages
AP000331.1	2.93448e-278	0.575394	0.426	0	1.56974e-273	Alveolar macrophages
GAS5	1.41289e-266	0.574828	0.41	0	7.55796e-262	Alveolar macrophages
MACF1	3.85656e-111	0.57476	0.667	0.35	2.06299e-106	Alveolar macrophages
XPR1	3.3111e-183	0.574062	0.474	0.08	1.7712e-178	Alveolar macrophages
PIK3R1	4.44845e-127	0.573939	0.631	0.273	2.37961e-122	Alveolar macrophages
INHBA	1.16544e-43	0.57389	0.355	0.184	6.23429e-39	Alveolar macrophages
VPS13D	2.15858e-162	0.573399	0.52	0.13	1.15469e-157	Alveolar macrophages
USP3	5.33396e-135	0.573235	0.647	0.289	2.8533e-130	Alveolar macrophages
RICTOR	1.95421e-152	0.573024	0.545	0.159	1.04537e-147	Alveolar macrophages
NEDD8	1.85502e-270	0.57289	0.416	0	9.92308e-266	Alveolar macrophages
DLG1	1.84798e-172	0.572104	0.484	0.095	9.88542e-168	Alveolar macrophages
AGPAT4	2.72061e-136	0.571815	0.446	0.112	1.45533e-131	Alveolar macrophages
FBXL20	5.52877e-182	0.570827	0.487	0.088	2.9575e-177	Alveolar macrophages
UBE2H	1.56944e-156	0.570587	0.582	0.181	8.39541e-152	Alveolar macrophages
LRRC23	3.60273e-101	0.570147	0.344	0.083	1.92721e-96	Alveolar macrophages
CSGALNACT2	2.38365e-151	0.569041	0.667	0.261	1.27508e-146	Alveolar macrophages
MON2	5.3556e-153	0.568856	0.538	0.151	2.86487e-148	Alveolar macrophages
UVRAG	8.68578e-135	0.568826	0.579	0.215	4.64629e-130	Alveolar macrophages
CENPP	6.05657e-184	0.568742	0.383	0.034	3.23984e-179	Alveolar macrophages
ITCH	2.03819e-156	0.568643	0.58	0.182	1.09029e-151	Alveolar macrophages
AC084871.1	8.9032e-261	0.568477	0.402	0	4.76259e-256	Alveolar macrophages
SOS1	1.69857e-171	0.568147	0.542	0.134	9.08614e-167	Alveolar macrophages
GNA12	8.9769e-135	0.567931	0.534	0.177	4.80201e-130	Alveolar macrophages
MARK3	4.0104e-147	0.567271	0.611	0.22	2.14528e-142	Alveolar macrophages
MERTK	9.82007e-61	0.565855	0.45	0.24	5.25305e-56	Alveolar macrophages
NCOA3	1.01503e-141	0.565027	0.562	0.183	5.42971e-137	Alveolar macrophages
PSME1	6.73794e-250	0.564664	0.387	0	3.60433e-245	Alveolar macrophages
NSMCE2	1.13144e-140	0.563586	0.548	0.182	6.0524e-136	Alveolar macrophages
ARHGEF3	1.17696e-129	0.563554	0.515	0.171	6.2959e-125	Alveolar macrophages
LNPEP	3.57985e-139	0.563429	0.623	0.252	1.91497e-134	Alveolar macrophages
ATP11A	6.18584e-150	0.563417	0.552	0.165	3.30899e-145	Alveolar macrophages
SSBP2	1.16392e-163	0.563057	0.377	0.042	6.22613e-159	Alveolar macrophages
BBX	9.37452e-127	0.562946	0.647	0.309	5.01471e-122	Alveolar macrophages
GSAP	1.29214e-135	0.562504	0.611	0.252	6.91207e-131	Alveolar macrophages
ABCA1	2.44004e-69	0.561501	0.63	0.478	1.30525e-64	Alveolar macrophages
SMAP2	5.34551e-109	0.560979	0.741	0.467	2.85947e-104	Alveolar macrophages
ST6GALNAC3	3.40761e-179	0.560474	0.318	0.01	1.82283e-174	Alveolar macrophages
EPS15	2.61177e-129	0.560108	0.643	0.288	1.39711e-124	Alveolar macrophages
CDK19	1.32963e-161	0.55974	0.511	0.12	7.11261e-157	Alveolar macrophages
SH3BP5	5.73648e-123	0.559697	0.677	0.343	3.06861e-118	Alveolar macrophages
SLC22A15	2.90229e-177	0.559612	0.48	0.086	1.55252e-172	Alveolar macrophages
SNX13	2.14429e-140	0.559501	0.527	0.162	1.14704e-135	Alveolar macrophages
PPP3R1	1.71915e-143	0.559374	0.569	0.189	9.19627e-139	Alveolar macrophages
MYCBP2	1.2429e-116	0.558738	0.67	0.353	6.64865e-112	Alveolar macrophages
DISP1	2.39239e-179	0.558409	0.411	0.05	1.27976e-174	Alveolar macrophages
ABHD3	4.93343e-127	0.557864	0.547	0.198	2.63904e-122	Alveolar macrophages
SNHG14	8.20521e-245	0.557672	0.38	0	4.38921e-240	Alveolar macrophages
TPST1	3.36596e-132	0.557661	0.37	0.065	1.80055e-127	Alveolar macrophages
MTSS1	2.95919e-78	0.557299	0.392	0.145	1.58296e-73	Alveolar macrophages
DMXL1	1.95911e-142	0.556934	0.57	0.194	1.04799e-137	Alveolar macrophages
CSNK1G1	3.38349e-178	0.556917	0.482	0.089	1.80993e-173	Alveolar macrophages
ARFGEF1	8.53632e-141	0.556869	0.597	0.22	4.56633e-136	Alveolar macrophages
NBAS	3.75209e-158	0.556549	0.481	0.109	2.0071e-153	Alveolar macrophages
SERINC5	5.12939e-139	0.556299	0.551	0.176	2.74387e-134	Alveolar macrophages
RBMS1	2.54899e-124	0.55552	0.78	0.507	1.36353e-119	Alveolar macrophages
SNHG25	1.01909e-165	0.55541	0.48	0.093	5.4514e-161	Alveolar macrophages
VWA8	1.10727e-158	0.554793	0.464	0.099	5.92313e-154	Alveolar macrophages
C9orf72	7.52205e-125	0.554523	0.62	0.268	4.02377e-120	Alveolar macrophages
RAPGEF6	1.99855e-204	0.554448	0.439	0.043	1.06908e-199	Alveolar macrophages
TMEM117	8.68601e-187	0.554102	0.361	0.022	4.6464e-182	Alveolar macrophages
ULK4	1.94779e-209	0.553613	0.422	0.034	1.04193e-204	Alveolar macrophages
CEMIP2	4.53671e-131	0.552741	0.496	0.138	2.42682e-126	Alveolar macrophages
PRKCH	8.22261e-156	0.552569	0.441	0.089	4.39852e-151	Alveolar macrophages
PIKFYVE	4.17342e-142	0.552273	0.51	0.141	2.23249e-137	Alveolar macrophages
UBAC2	1.42596e-130	0.551389	0.565	0.207	7.62789e-126	Alveolar macrophages
ATF6	4.92693e-116	0.551352	0.623	0.296	2.63556e-111	Alveolar macrophages
WDPCP	1.1696e-212	0.551278	0.414	0.029	6.25654e-208	Alveolar macrophages
RIC1	2.69923e-145	0.550321	0.495	0.13	1.4439e-140	Alveolar macrophages
GATAD2B	4.64593e-156	0.550097	0.513	0.133	2.48525e-151	Alveolar macrophages
IQGAP2	1.34881e-105	0.549718	0.758	0.494	7.21519e-101	Alveolar macrophages
ATP2C1	1.00963e-132	0.549434	0.611	0.253	5.40079e-128	Alveolar macrophages
SOAT1	9.03467e-127	0.549269	0.762	0.436	4.83292e-122	Alveolar macrophages
ZHX2	1.88506e-193	0.548729	0.395	0.033	1.00838e-188	Alveolar macrophages
ADK	3.11698e-122	0.548642	0.494	0.163	1.66736e-117	Alveolar macrophages
MFSD14C	2.64491e-276	0.548242	0.424	0	1.41484e-271	Alveolar macrophages
PPM1B	7.99236e-141	0.548065	0.574	0.198	4.27536e-136	Alveolar macrophages
STK17B	9.81659e-127	0.548038	0.644	0.289	5.25119e-122	Alveolar macrophages
ATXN7	7.01651e-223	0.547386	0.401	0.018	3.75334e-218	Alveolar macrophages
SRGAP1	3.86468e-144	0.547054	0.394	0.066	2.06733e-139	Alveolar macrophages
OIP5-AS1	1.13459e-294	0.546416	0.448	0	6.06924e-290	Alveolar macrophages
RAB8B	1.89417e-131	0.546086	0.702	0.369	1.01325e-126	Alveolar macrophages
RASA2	1.19035e-142	0.546019	0.515	0.147	6.36755e-138	Alveolar macrophages
PDE4D	6.38805e-139	0.543247	0.316	0.033	3.41716e-134	Alveolar macrophages
BRAF	1.34475e-157	0.543163	0.472	0.099	7.1935e-153	Alveolar macrophages
TRPM7	5.35135e-143	0.541892	0.556	0.179	2.8626e-138	Alveolar macrophages
RSRC1	5.37469e-121	0.541792	0.586	0.249	2.87508e-116	Alveolar macrophages
DIRC3	6.47982e-156	0.540915	0.27	0.006	3.46625e-151	Alveolar macrophages
STAU2	6.53742e-172	0.540177	0.469	0.087	3.49706e-167	Alveolar macrophages
EXT1	2.00561e-132	0.539478	0.356	0.058	1.07286e-127	Alveolar macrophages
ZNF644	2.78762e-122	0.538816	0.549	0.208	1.49118e-117	Alveolar macrophages
BASP1	3.05584e-94	0.538066	0.602	0.281	1.63466e-89	Alveolar macrophages
NRIP1	6.03345e-119	0.537745	0.656	0.325	3.22747e-114	Alveolar macrophages
CDYL	3.74839e-162	0.536682	0.475	0.099	2.00512e-157	Alveolar macrophages
PPARD	7.61724e-152	0.536487	0.512	0.131	4.07469e-147	Alveolar macrophages
RNF38	1.29281e-161	0.536091	0.489	0.106	6.9156e-157	Alveolar macrophages
H2AFJ	8.23858e-252	0.535997	0.39	0	4.40706e-247	Alveolar macrophages
NCEH1	9.08581e-122	0.535909	0.738	0.445	4.86027e-117	Alveolar macrophages
PUM1	4.40838e-126	0.535672	0.655	0.299	2.35818e-121	Alveolar macrophages
NUFIP2	4.62124e-114	0.5354	0.659	0.338	2.47204e-109	Alveolar macrophages
POU2F1	4.85308e-141	0.535226	0.487	0.128	2.59606e-136	Alveolar macrophages
PLD1	5.5855e-141	0.533833	0.446	0.102	2.98785e-136	Alveolar macrophages
OSCAR	2.10288e-272	0.533653	0.418	0	1.1249e-267	Alveolar macrophages
FBXO34	2.25871e-132	0.533561	0.478	0.133	1.20825e-127	Alveolar macrophages
SCLT1	5.36376e-145	0.532144	0.446	0.097	2.86923e-140	Alveolar macrophages
SLC8A1-AS1	1.30305e-219	0.529772	0.36	0.005	6.97041e-215	Alveolar macrophages
SETX	2.402e-121	0.529537	0.683	0.354	1.2849e-116	Alveolar macrophages
AC079793.1	3.99924e-206	0.529316	0.325	0	2.13931e-201	Alveolar macrophages
SCAF8	2.03322e-168	0.529147	0.474	0.091	1.08763e-163	Alveolar macrophages
FRY	2.40272e-164	0.529043	0.414	0.061	1.28529e-159	Alveolar macrophages
DENND1B	8.27348e-135	0.529035	0.513	0.157	4.42573e-130	Alveolar macrophages
LYST	1.29511e-111	0.527695	0.584	0.264	6.92792e-107	Alveolar macrophages
BNC2	1.04947e-139	0.527265	0.289	0.021	5.61393e-135	Alveolar macrophages
FTO	1.13503e-169	0.526976	0.448	0.076	6.07163e-165	Alveolar macrophages
PTPN12	2.35041e-115	0.526083	0.702	0.395	1.2573e-110	Alveolar macrophages
RALGAPA1	5.38118e-139	0.525783	0.495	0.136	2.87856e-134	Alveolar macrophages
C9orf16	4.0694e-239	0.525718	0.372	0	2.17685e-234	Alveolar macrophages
VRK2	2.74568e-138	0.525131	0.55	0.184	1.46875e-133	Alveolar macrophages
OXR1	3.31575e-128	0.525127	0.552	0.197	1.77369e-123	Alveolar macrophages
PTK2	1.00446e-141	0.524949	0.384	0.065	5.37315e-137	Alveolar macrophages
CDC42SE2	1.91684e-134	0.524865	0.56	0.187	1.02537e-129	Alveolar macrophages
TUT7	1.52598e-126	0.524785	0.586	0.21	8.16293e-122	Alveolar macrophages
FAM214A	4.45967e-234	0.524705	0.365	0	2.38561e-229	Alveolar macrophages
KCNE1	3.77982e-130	0.524592	0.503	0.154	2.02194e-125	Alveolar macrophages
CDK17	3.28626e-136	0.524583	0.483	0.133	1.75792e-131	Alveolar macrophages
TG	1.18518e-244	0.524217	0.387	0.002	6.33988e-240	Alveolar macrophages
PTBP3	2.01252e-128	0.524143	0.747	0.416	1.07656e-123	Alveolar macrophages
RNGTT	5.66108e-161	0.523767	0.448	0.083	3.02828e-156	Alveolar macrophages
XRN1	1.77271e-120	0.522613	0.597	0.249	9.48278e-116	Alveolar macrophages
SETD5	1.09401e-137	0.521848	0.528	0.159	5.85221e-133	Alveolar macrophages
HIPK3	4.09279e-112	0.521726	0.565	0.238	2.18935e-107	Alveolar macrophages
LCOR	3.49603e-126	0.521479	0.506	0.161	1.87013e-121	Alveolar macrophages
CDK13	3.6779e-131	0.521259	0.533	0.177	1.96742e-126	Alveolar macrophages
TMEM131L	1.793e-165	0.520881	0.425	0.065	9.5913e-161	Alveolar macrophages
ARRDC3	1.0992e-105	0.520844	0.595	0.248	5.87996e-101	Alveolar macrophages
PSPC1	6.07224e-147	0.52052	0.462	0.105	3.24822e-142	Alveolar macrophages
R3HDM2	8.20847e-134	0.520486	0.558	0.188	4.39096e-129	Alveolar macrophages
SLC2A3	5.88045e-87	0.519947	0.715	0.428	3.14563e-82	Alveolar macrophages
SLC25A13	1.70405e-127	0.518548	0.526	0.174	9.11546e-123	Alveolar macrophages
B4GALT1	1.40446e-117	0.518368	0.627	0.283	7.5129e-113	Alveolar macrophages
TTLL5	1.80313e-178	0.51806	0.379	0.035	9.64546e-174	Alveolar macrophages
DCAF6	1.539e-118	0.517735	0.475	0.152	8.23255e-114	Alveolar macrophages
LY6E	1.47524e-226	0.517577	0.354	0	7.89152e-222	Alveolar macrophages
TBCK	8.17497e-166	0.517014	0.42	0.063	4.37304e-161	Alveolar macrophages
MAP2K5	1.20729e-161	0.516991	0.414	0.063	6.45814e-157	Alveolar macrophages
PLCG2	1.12829e-127	0.516892	0.553	0.186	6.03557e-123	Alveolar macrophages
RAB1A	4.49933e-132	0.51673	0.822	0.531	2.40683e-127	Alveolar macrophages
SARNP	2.40438e-171	0.515885	0.462	0.085	1.28618e-166	Alveolar macrophages
TBC1D14	7.57156e-106	0.515113	0.488	0.17	4.05026e-101	Alveolar macrophages
FAM13A	9.85467e-102	0.51492	0.447	0.149	5.27156e-97	Alveolar macrophages
FAM126B	3.5789e-251	0.514849	0.389	0	1.91446e-246	Alveolar macrophages
WDR37	5.5255e-164	0.514194	0.472	0.094	2.95576e-159	Alveolar macrophages
H2AFV	6.31584e-257	0.51406	0.397	0	3.37853e-252	Alveolar macrophages
RASSF3	3.18212e-116	0.513636	0.521	0.185	1.70221e-111	Alveolar macrophages
VPS54	1.55972e-151	0.513627	0.437	0.085	8.34339e-147	Alveolar macrophages
AC008771.1	2.61496e-225	0.513411	0.353	0	1.39882e-220	Alveolar macrophages
SOS2	8.33318e-131	0.513004	0.509	0.158	4.45767e-126	Alveolar macrophages
AAK1	1.54746e-115	0.512934	0.686	0.362	8.27785e-111	Alveolar macrophages
MAP3K2	2.49043e-103	0.512856	0.667	0.351	1.3322e-98	Alveolar macrophages
SPG11	1.77741e-124	0.511473	0.622	0.264	9.50791e-120	Alveolar macrophages
AGO4	3.48753e-144	0.511277	0.482	0.119	1.86558e-139	Alveolar macrophages
CPNE8	2.90563e-111	0.509594	0.52	0.198	1.55431e-106	Alveolar macrophages
UBR1	6.51171e-142	0.50934	0.475	0.12	3.48331e-137	Alveolar macrophages
RAP1GDS1	2.83765e-123	0.509305	0.493	0.157	1.51795e-118	Alveolar macrophages
USP33	1.91349e-118	0.509248	0.579	0.24	1.02358e-113	Alveolar macrophages
KMT2E	1.58587e-109	0.50907	0.717	0.415	8.48329e-105	Alveolar macrophages
SLCO3A1	6.42781e-129	0.509061	0.458	0.123	3.43843e-124	Alveolar macrophages
RNF111	7.30055e-128	0.508697	0.507	0.159	3.90529e-123	Alveolar macrophages
ZFC3H1	1.76005e-121	0.508597	0.561	0.209	9.41505e-117	Alveolar macrophages
ATP8B4	1.06124e-119	0.508595	0.341	0.059	5.67691e-115	Alveolar macrophages
HMBOX1	1.18737e-150	0.508465	0.444	0.088	6.3516e-146	Alveolar macrophages
MYO1E	1.17001e-101	0.508373	0.507	0.197	6.25874e-97	Alveolar macrophages
CLIC4	2.07035e-95	0.508087	0.614	0.332	1.10749e-90	Alveolar macrophages
SYTL3	6.50019e-121	0.507631	0.364	0.073	3.47715e-116	Alveolar macrophages
ADSS	1.21995e-264	0.507334	0.408	0	6.52588e-260	Alveolar macrophages
SUCLG2	3.83707e-117	0.505546	0.55	0.217	2.05257e-112	Alveolar macrophages
IGF2R	1.17249e-111	0.50538	0.716	0.401	6.27199e-107	Alveolar macrophages
L3MBTL4	1.66758e-182	0.505265	0.365	0.026	8.92036e-178	Alveolar macrophages
MAPKAP1	2.40758e-114	0.50481	0.596	0.266	1.28789e-109	Alveolar macrophages
AL365295.1	1.39406e-208	0.504741	0.329	0	7.45725e-204	Alveolar macrophages
FAM168A	1.12938e-138	0.504563	0.425	0.091	6.04139e-134	Alveolar macrophages
SRBD1	2.59732e-137	0.504255	0.457	0.113	1.38938e-132	Alveolar macrophages
ATP5IF1	4.41294e-246	0.502361	0.382	0	2.36061e-241	Alveolar macrophages
LRCH1	6.20117e-147	0.50142	0.444	0.092	3.31719e-142	Alveolar macrophages
N4BP2L2	1.35533e-120	0.500671	0.8	0.532	7.25007e-116	Alveolar macrophages
AHR	3.1847e-103	0.50058	0.633	0.311	1.70359e-98	Alveolar macrophages
CCNH	1.15446e-103	0.500513	0.621	0.297	6.17554e-99	Alveolar macrophages
CERT1	7.27554e-110	0.500345	0.71	0.396	3.8919e-105	Alveolar macrophages
LINC01937	0	1.30262	0.732	0.046	0	AT1
AC027288.3	0	1.23044	0.689	0	0	AT1
AL008633.1	0	1.22606	0.656	0	0	AT1
PALM2-AKAP2	0	1.18849	0.678	0	0	AT1
SMURF1	0	1.18241	0.698	0	0	AT1
KIAA1109	0	1.17097	0.71	0	0	AT1
LPCAT1	0	1.14586	0.67	0	0	AT1
AL355499.1	0	1.12324	0.601	0	0	AT1
AC002066.1	0	1.0888	0.6	0	0	AT1
SDCCAG8	0	1.08871	0.655	0	0	AT1
SNHG14	0	1.08844	0.638	0	0	AT1
FAM49B	0	1.0789	0.657	0	0	AT1
AC044810.2	0	1.02677	0.555	0	0	AT1
FAM160A1	0	0.972011	0.605	0	0	AT1
AC112206.2	0	0.96721	0.538	0	0	AT1
C11orf49	0	0.932588	0.581	0	0	AT1
HULC	0	0.911185	0.486	0	0	AT1
LINC01578	0	0.883088	0.533	0	0	AT1
MUC1	0	0.880235	0.681	0.143	0	AT1
TJP2	0	0.874661	0.566	0.012	0	AT1
ANKHD1	0	0.854376	0.555	0.006	0	AT1
CCDC84	0	0.854328	0.551	0	0	AT1
HLA-B	0	0.845121	0.405	0	0	AT1
2006-03-01	0	0.84346	0.532	0	0	AT1
TTC37	0	0.830549	0.541	0	0	AT1
AL132857.1	0	0.82813	0.466	0	0	AT1
FNIP1	0	0.810616	0.537	0.015	0	AT1
CTNND1	0	0.801044	0.814	0.387	0	AT1
IFNAR2	0	0.800648	0.514	0.013	0	AT1
C20orf194	0	0.798348	0.504	0	0	AT1
AC118549.1	0	0.788445	0.513	0	0	AT1
AC112770.1	0	0.788428	0.349	0	0	AT1
AF117829.1	0	0.785312	0.486	0	0	AT1
RAPGEF6	0	0.781785	0.524	0.016	0	AT1
AC098617.1	0	0.775188	0.447	0	0	AT1
AL049828.1	0	0.766406	0.457	0	0	AT1
YWHAE	0	0.757394	0.476	0	0	AT1
HLA-A	0	0.741202	0.38	0	0	AT1
C3orf52	0	0.740472	0.485	0	0	AT1
CASC4	0	0.73864	0.481	0	0	AT1
2007-03-01	0	0.716215	0.469	0	0	AT1
PPP3R1	0	0.708181	0.472	0.012	0	AT1
LINC01278	0	0.706969	0.452	0	0	AT1
H3F3B	0	0.701857	0.397	0	0	AT1
MFSD14C	0	0.688888	0.451	0	0	AT1
SPECC1L	0	0.683755	0.476	0.021	0	AT1
H2AFY	0	0.683513	0.434	0	0	AT1
CCDC18-AS1	0	0.676903	0.423	0	0	AT1
RABGEF1	0	0.675645	0.451	0.014	0	AT1
AC079142.1	0	0.672419	0.39	0	0	AT1
FAM189A2	0	0.671296	0.405	0	0	AT1
WDR60	0	0.670187	0.427	0	0	AT1
SLC25A24	0	0.66773	0.434	0	0	AT1
RAD50	0	0.66309	0.452	0.009	0	AT1
FAM214A	0	0.663074	0.436	0	0	AT1
NAP1L4	0	0.661904	0.437	0	0	AT1
AHR	0	0.656037	0.527	0.109	0	AT1
DHX36	0	0.634449	0.424	0	0	AT1
RFFL	0	0.633621	0.459	0.058	0	AT1
AC019117.1	0	0.632261	0.337	0	0	AT1
ARHGEF18	0	0.627799	0.413	0.001	0	AT1
2002-03-01	0	0.62668	0.412	0	0	AT1
TMEM161B-AS1	0	0.624436	0.39	0	0	AT1
SLC35A3	0	0.621468	0.451	0.024	0	AT1
CALM2	4.07212e-306	0.619793	0.542	0.104	2.1783e-301	AT1
MIR3936HG	0	0.617584	0.412	0	0	AT1
CSNK1G1	0	0.615937	0.512	0.106	0	AT1
LINC01473	0	0.611981	0.421	0.05	0	AT1
TTN	3.39573e-157	0.609982	0.361	0.118	1.81648e-152	AT1
RBMS3	0	0.608662	0.881	0.601	0	AT1
UBE2W	0	0.60719	0.436	0.015	0	AT1
MPP5	0	0.606605	0.404	0	0	AT1
ST5	0	0.597341	0.383	0	0	AT1
ATF7	0	0.594811	0.41	0.015	0	AT1
AL139807.1	0	0.594774	0.337	0	0	AT1
PRORP	0	0.59362	0.389	0.002	0	AT1
FAM126B	0	0.592775	0.391	0	0	AT1
SMC5-AS1	0	0.592111	0.388	0	0	AT1
OIP5-AS1	0	0.591502	0.391	0	0	AT1
LUC7L2	0	0.589395	0.391	0	0	AT1
HLA-C	0	0.589347	0.325	0	0	AT1
AC245041.2	0	0.589146	0.371	0	0	AT1
SOD2	0	0.587798	0.328	0	0	AT1
ATXN7	0	0.58397	0.454	0.068	0	AT1
ROS1	4.70748e-234	0.563546	0.289	0.032	2.51817e-229	AT1
UBA6-AS1	0	0.562417	0.335	0	0	AT1
ADSS	0	0.555644	0.369	0	0	AT1
MIR100HG	0	0.547075	0.276	0	0	AT1
AC063944.1	0	0.543826	0.307	0	0	AT1
LINC00472	0	0.543635	0.369	0.033	0	AT1
EFNA5	1.29781e-178	0.543325	0.424	0.135	6.94238e-174	AT1
AL157944.1	0	0.543181	0.315	0	0	AT1
ARHGEF26-AS1	0	0.542827	0.322	0	0	AT1
POLR2J3	0	0.53933	0.383	0.01	0	AT1
H3F3A	0	0.538976	0.308	0	0	AT1
DDX58	0	0.538277	0.349	0	0	AT1
ATP6V0C	0	0.52887	0.312	0.012	0	AT1
IFNGR2	0	0.52818	0.341	0	0	AT1
EEF1A1	6.08701e-186	0.527368	0.566	0.179	3.25612e-181	AT1
AC022325.2	4.89097e-292	0.525693	0.253	0	2.61633e-287	AT1
AL050309.1	0	0.524714	0.313	0	0	AT1
C12orf49	0	0.522856	0.339	0	0	AT1
AC016745.1	0	0.520765	0.318	0	0	AT1
PRH1	0	0.517536	0.361	0.022	0	AT1
ARHGAP8	0	0.517318	0.371	0.009	0	AT1
AC016831.7	0	0.515282	0.33	0	0	AT1
ARPC1B	3.63412e-245	0.511661	0.427	0.089	1.944e-240	AT1
AC006299.1	0	0.511601	0.293	0	0	AT1
SARNP	0	0.510891	0.367	0.015	0	AT1
STS	2.75058e-183	0.510493	0.462	0.163	1.47137e-178	AT1
WARS	0	0.508556	0.295	0	0	AT1
AC025580.2	0	0.507357	0.314	0	0	AT1
SUCLG2-AS1	0	0.506093	0.307	0	0	AT1
AC079467.1	0	0.503974	0.329	0	0	AT1
RFX3-AS1	0	0.503105	0.32	0	0	AT1
KIAA0355	0	0.501608	0.329	0	0	AT1
MTAP	0	0.50058	0.353	0.015	0	AT1
SDCCAG8	0	1.48587	0.844	0	0	AT2
LPCAT1	0	1.44677	0.831	0	0	AT2
LINC01937	0	1.35744	0.749	0.01	0	AT2
AC010998.1	0	1.31745	0.762	0	0	AT2
AC019117.1	0	1.28856	0.733	0	0	AT2
LINC01578	0	1.2497	0.72	0	0	AT2
KIAA1109	0	1.18991	0.734	0	0	AT2
ROS1	0	1.14016	0.891	0.313	0	AT2
C11orf49	0	1.13972	0.709	0	0	AT2
ANKHD1	0	1.09425	0.714	0.018	0	AT2
SNHG14	0	1.04183	0.64	0	0	AT2
AL132857.1	0	1.03917	0.597	0	0	AT2
AC096531.2	0	1.0151	0.514	0	0	AT2
FAM49B	0	1.00978	0.647	0	0	AT2
SMURF1	0	1.00196	0.628	0	0	AT2
AL008633.1	0	0.975734	0.564	0	0	AT2
FAM160A1	0	0.902191	0.578	0	0	AT2
CTNND1	0	0.878348	0.779	0.254	0	AT2
AGBL1	0	0.865732	0.595	0.127	0	AT2
FNIP1	0	0.86168	0.598	0.044	0	AT2
2006-03-01	0	0.858189	0.555	0	0	AT2
RAPGEF6	0	0.839794	0.567	0.02	0	AT2
AC009133.1	0	0.834764	0.484	0	0	AT2
AHR	0	0.823954	0.677	0.175	0	AT2
CCDC141	0	0.82055	0.756	0.297	0	AT2
AC118549.1	0	0.817165	0.537	0	0	AT2
TTC37	0	0.803082	0.53	0	0	AT2
TTN	0	0.765631	0.838	0.499	0	AT2
PPP3R1	0	0.765344	0.536	0.038	0	AT2
2007-03-01	0	0.757616	0.51	0	0	AT2
FAM214A	0	0.753841	0.497	0	0	AT2
SPECC1L	0	0.747757	0.522	0.023	0	AT2
AL049828.1	0	0.741856	0.449	0	0	AT2
LINC01278	0	0.73925	0.485	0	0	AT2
RMST	0	0.736122	0.433	0	0	AT2
CASC4	0	0.732152	0.495	0	0	AT2
MIR100HG	0	0.729593	0.395	0	0	AT2
SLC41A2	0	0.72161	0.717	0.252	0	AT2
FAM13A	0	0.719652	0.764	0.361	0	AT2
WDR60	0	0.714074	0.469	0	0	AT2
SLC5A8	0	0.712135	0.381	0	0	AT2
SLC4A4	0	0.709969	0.72	0.276	0	AT2
ASB3	0	0.708141	0.579	0.118	0	AT2
KIAA1324L	0	0.702001	0.423	0	0	AT2
YWHAE	0	0.7009	0.468	0	0	AT2
AC098617.1	0	0.687277	0.405	0	0	AT2
H2AFY	0	0.678607	0.444	0	0	AT2
ST5	0	0.673513	0.447	0	0	AT2
AUTS2	0	0.666331	0.937	0.554	0	AT2
TBCEL	0	0.665746	0.441	0.02	0	AT2
RABGEF1	0	0.663755	0.451	0.01	0	AT2
SNHG5	0	0.660309	0.422	0	0	AT2
RIPOR2	2.62962e-294	0.658912	0.697	0.264	1.40666e-289	AT2
MFSD14C	0	0.658227	0.451	0	0	AT2
HLA-B	0	0.655329	0.337	0	0	AT2
CSNK1G1	0	0.655167	0.519	0.08	0	AT2
PRORP	0	0.648583	0.437	0.007	0	AT2
RAD50	0	0.648145	0.451	0.01	0	AT2
PDE4D	0	0.645866	0.979	0.677	0	AT2
RBMS3	3.70096e-257	0.644833	0.591	0.217	1.97976e-252	AT2
FOXP2	2.14695e-282	0.644363	0.781	0.345	1.14847e-277	AT2
UBE2W	0	0.643653	0.476	0.049	0	AT2
LINC02006	0	0.63935	0.336	0	0	AT2
DHX36	0	0.638716	0.437	0	0	AT2
CHD2	0	0.63852	0.869	0.518	0	AT2
AC044810.2	0	0.634644	0.373	0	0	AT2
AC112206.2	0	0.631476	0.349	0	0	AT2
ATXN7	0	0.628744	0.479	0.047	0	AT2
LMO3	0	0.628359	0.915	0.601	0	AT2
C20orf194	0	0.626801	0.42	0	0	AT2
RAD51B	1.0102e-291	0.626622	0.686	0.242	5.40388e-287	AT2
CEP70	1.15473e-291	0.621767	0.812	0.416	6.17701e-287	AT2
CATSPERB	0	0.618563	0.406	0	0	AT2
LUC7L2	0	0.61837	0.417	0	0	AT2
ATF7	0	0.616991	0.479	0.067	0	AT2
ABCA1	6.40935e-252	0.616429	0.616	0.251	3.42856e-247	AT2
NLGN1	3.91897e-249	0.612324	0.651	0.246	2.09637e-244	AT2
SOD2	0	0.611317	0.363	0	0	AT2
HLA-A	0	0.609333	0.342	0	0	AT2
GAS5	0	0.607368	0.405	0	0	AT2
TCF7L1	1.31229e-261	0.606032	0.746	0.331	7.01983e-257	AT2
AC008014.1	0	0.603959	0.363	0	0	AT2
2002-03-01	0	0.601657	0.407	0	0	AT2
USP9Y	4.03962e-276	0.60067	0.582	0.184	2.16091e-271	AT2
PRH1	0	0.599351	0.428	0.033	0	AT2
NAP1L4	0	0.598264	0.403	0	0	AT2
PTPRK	1.74015e-278	0.597092	0.866	0.482	9.30859e-274	AT2
AC079142.1	0	0.597026	0.362	0	0	AT2
UTY	9.49776e-259	0.59612	0.604	0.203	5.08064e-254	AT2
SOX5	1.7873e-227	0.595191	0.798	0.367	9.56081e-223	AT2
TJP2	0	0.594775	0.409	0.004	0	AT2
AL157944.1	0	0.594628	0.358	0	0	AT2
ERBB4	5.46284e-226	0.593557	0.827	0.397	2.92224e-221	AT2
AC006299.1	0	0.593084	0.353	0	0	AT2
CCDC84	0	0.591758	0.405	0	0	AT2
C8orf34	1.06633e-248	0.591237	0.741	0.313	5.70414e-244	AT2
USP13	6.53211e-284	0.590539	0.592	0.209	3.49422e-279	AT2
MLLT3	4.50865e-246	0.590329	0.791	0.405	2.41181e-241	AT2
AF117829.1	0	0.588428	0.383	0	0	AT2
MCU	6.81032e-254	0.587796	0.76	0.343	3.64304e-249	AT2
COL8A1	4.69883e-227	0.58654	0.742	0.36	2.51354e-222	AT2
IFT80	0	0.584606	0.453	0.068	0	AT2
SNX25	1.38233e-273	0.584237	0.891	0.537	7.39451e-269	AT2
PAM	1.64783e-266	0.581519	0.87	0.481	8.81471e-262	AT2
RANBP17	2.96952e-232	0.58014	0.772	0.365	1.58849e-227	AT2
H3F3B	0	0.576058	0.359	0	0	AT2
WARS	0	0.574862	0.343	0	0	AT2
GRK3	8.79587e-256	0.574614	0.579	0.21	4.70518e-251	AT2
AC046195.1	0	0.573765	0.325	0	0	AT2
TMEM108	5.30637e-262	0.572841	0.585	0.197	2.83853e-257	AT2
NEBL	4.88692e-245	0.572515	0.856	0.492	2.61416e-240	AT2
LINC00571	0	0.570782	0.451	0.07	0	AT2
GPHN	3.89939e-228	0.569779	0.911	0.477	2.0859e-223	AT2
ARHGEF18	0	0.566253	0.39	0	0	AT2
FAM126B	0	0.566112	0.39	0	0	AT2
FKBP5	3.28498e-222	0.564944	0.703	0.351	1.75724e-217	AT2
LRP2	8.26456e-219	0.564924	0.61	0.247	4.42096e-214	AT2
SDK1	2.61062e-210	0.564337	0.522	0.181	1.3965e-205	AT2
TMEM161B-AS1	0	0.562479	0.384	0	0	AT2
AP3S2	0	0.562135	0.407	0.024	0	AT2
AC112722.1	0	0.557501	0.38	0	0	AT2
FRMD4B	1.12317e-236	0.555092	0.825	0.443	6.0082e-232	AT2
NTM	3.19103e-222	0.554685	0.282	0.04	1.70698e-217	AT2
EFNA5	9.52722e-197	0.55329	0.827	0.406	5.0964e-192	AT2
AL627171.2	0	0.553238	0.331	0	0	AT2
OIP5-AS1	0	0.552486	0.378	0	0	AT2
PARD3B	8.11889e-214	0.550211	0.838	0.407	4.34304e-209	AT2
AC002460.2	0	0.549786	0.325	0	0	AT2
TMEM135	1.49152e-257	0.548985	0.624	0.227	7.97858e-253	AT2
IMMP2L	1.3725e-204	0.548649	0.833	0.443	7.34194e-200	AT2
BBS9	6.82229e-263	0.546794	0.573	0.187	3.64945e-258	AT2
MAPK10	2.67455e-211	0.54524	0.822	0.431	1.4307e-206	AT2
LINC01473	0	0.540839	0.368	0.032	0	AT2
PALM2-AKAP2	0	0.540436	0.325	0	0	AT2
SMC5-AS1	0	0.540128	0.371	0	0	AT2
CAMK1D	6.96638e-192	0.536726	0.799	0.381	3.72652e-187	AT2
YARS	0	0.535721	0.372	0	0	AT2
WWOX	1.89581e-192	0.53557	0.803	0.404	1.01412e-187	AT2
LINC00894	0	0.533866	0.353	0	0	AT2
FAM49A	0	0.532917	0.346	0	0	AT2
DAPK2	2.68978e-207	0.53239	0.641	0.28	1.43884e-202	AT2
DLG2	6.91045e-175	0.530968	0.863	0.481	3.69661e-170	AT2
ZNF385B	2.67199e-256	0.530161	0.937	0.699	1.42933e-251	AT2
LARP4B	3.53304e-225	0.527642	0.773	0.416	1.88993e-220	AT2
MUC1	4.25808e-169	0.52669	0.747	0.334	2.27778e-164	AT2
GPC5	1.00713e-167	0.526011	0.669	0.312	5.38743e-163	AT2
SLC25A24	0	0.524611	0.359	0	0	AT2
PSMA6	0	0.523883	0.378	0.023	0	AT2
ACACA	5.91892e-213	0.523512	0.869	0.504	3.16621e-208	AT2
GPM6A	2.09219e-266	0.523273	0.481	0.118	1.11918e-261	AT2
HMCN1	7.63609e-191	0.522499	0.439	0.14	4.08477e-186	AT2
WIF1	7.13874e-200	0.521028	0.456	0.161	3.81873e-195	AT2
NUP58	4.06393e-229	0.520713	0.622	0.28	2.17392e-224	AT2
DMBT1	1.92399e-155	0.520268	0.528	0.244	1.0292e-150	AT2
MAST4	2.20955e-205	0.51861	0.937	0.604	1.18195e-200	AT2
CCSER1	8.38095e-196	0.518128	0.715	0.327	4.48322e-191	AT2
MECOM	3.39939e-281	0.517974	0.976	0.712	1.81844e-276	AT2
DANT2	3.20594e-187	0.51785	0.854	0.427	1.71495e-182	AT2
LRBA	7.79913e-217	0.51645	0.9	0.546	4.17199e-212	AT2
TTTY14	2.1861e-205	0.514227	0.547	0.19	1.16941e-200	AT2
ATP6V0C	0	0.511036	0.314	0.003	0	AT2
RFX3-AS1	0	0.509614	0.341	0	0	AT2
ARHGAP8	0	0.507984	0.366	0.012	0	AT2
CD38	3.37481e-233	0.507377	0.438	0.125	1.80529e-228	AT2
NEDD4L	1.68104e-226	0.505431	0.932	0.642	8.99241e-222	AT2
LAMA3	9.39144e-197	0.505049	0.53	0.195	5.02376e-192	AT2
AC023469.1	0	0.504675	0.296	0	0	AT2
AC002070.1	0	0.503962	0.279	0	0	AT2
KLF13	0	0.503566	0.347	0	0	AT2
DARS	0	0.501738	0.339	0	0	AT2
SNX13	1.34435e-214	0.500959	0.666	0.314	7.19136e-210	AT2
FHIT	1.23302e-169	0.500504	0.899	0.519	6.59579e-165	AT2
C3orf52	0	0.500295	0.349	0	0	AT2
H3F3A	0	0.500272	0.32	0	0	AT2
HLA-B	0	1.51425	0.689	0	0	CD4 T cells
HLA-A	0	1.33013	0.598	0	0	CD4 T cells
HSPA1A	0	1.29803	0.47	0	0	CD4 T cells
H3F3B	0	1.09944	0.476	0	0	CD4 T cells
HSPA1B	1.13944e-299	1.09666	0.446	0	6.0952e-295	CD4 T cells
HLA-C	0	1.07961	0.477	0	0	CD4 T cells
ATXN1	2.78666e-217	1.05721	0.604	0.127	1.49067e-212	CD4 T cells
ZBTB20	1.57569e-210	1.00364	0.555	0.093	8.42883e-206	CD4 T cells
PARP8	1.54823e-168	0.965011	0.691	0.285	8.28193e-164	CD4 T cells
PIP4K2A	1.73973e-174	0.962972	0.558	0.136	9.30632e-170	CD4 T cells
AOAH	6.42386e-159	0.91224	0.448	0.078	3.43632e-154	CD4 T cells
SIK3	5.15997e-193	0.903682	0.452	0.053	2.76022e-188	CD4 T cells
EEF1B2	3.0297e-254	0.89914	0.384	0	1.62068e-249	CD4 T cells
ARHGAP26	9.02475e-191	0.894779	0.442	0.05	4.82761e-186	CD4 T cells
FTX	7.00421e-189	0.893883	0.454	0.056	3.74676e-184	CD4 T cells
FAM49B	1.009e-261	0.878037	0.394	0	5.39746e-257	CD4 T cells
XIST	5.61946e-165	0.874669	0.474	0.079	3.00602e-160	CD4 T cells
SNHG5	9.2406e-252	0.870396	0.38	0	4.94308e-247	CD4 T cells
CBLB	7.27958e-133	0.855386	0.628	0.279	3.89407e-128	CD4 T cells
FOXN3	6.25883e-137	0.840281	0.516	0.147	3.34804e-132	CD4 T cells
ZSWIM6	2.02507e-211	0.83751	0.373	0.013	1.08327e-206	CD4 T cells
DPYD	7.13943e-137	0.83478	0.447	0.096	3.8191e-132	CD4 T cells
SSH2	7.02212e-129	0.830045	0.545	0.181	3.75634e-124	CD4 T cells
H3F3A	1.25061e-247	0.828547	0.374	0	6.68988e-243	CD4 T cells
SYTL3	8.18704e-108	0.821101	0.545	0.223	4.37949e-103	CD4 T cells
MAML2	9.23998e-128	0.798631	0.434	0.097	4.94274e-123	CD4 T cells
RABGAP1L	1.36028e-113	0.782891	0.614	0.295	7.27652e-109	CD4 T cells
PCNX1	3.84999e-142	0.777202	0.421	0.074	2.05947e-137	CD4 T cells
ZFAND3	1.50888e-113	0.773362	0.425	0.109	8.07143e-109	CD4 T cells
FYN	6.85486e-107	0.772607	0.622	0.323	3.66687e-102	CD4 T cells
RAD51B	1.76608e-155	0.771253	0.346	0.032	9.44728e-151	CD4 T cells
CHST11	1.29141e-103	0.763911	0.476	0.162	6.90814e-99	CD4 T cells
PLCG2	3.0816e-130	0.760449	0.411	0.077	1.64844e-125	CD4 T cells
PICALM	2.84985e-112	0.759206	0.446	0.125	1.52447e-107	CD4 T cells
FKBP5	8.78037e-104	0.759004	0.605	0.289	4.69688e-99	CD4 T cells
PRKCH	1.26881e-98	0.75603	0.576	0.288	6.78727e-94	CD4 T cells
MBNL1	8.81193e-162	0.750738	0.802	0.507	4.71377e-157	CD4 T cells
FNDC3B	3.85295e-119	0.749117	0.369	0.068	2.06106e-114	CD4 T cells
RUNX1	7.48085e-120	0.737012	0.386	0.077	4.00173e-115	CD4 T cells
KLRK1	1.75873e-169	0.734364	0.29	0.007	9.40797e-165	CD4 T cells
ARL15	6.54871e-155	0.73228	0.331	0.026	3.5031e-150	CD4 T cells
ARID1B	1.01725e-110	0.728671	0.461	0.134	5.44157e-106	CD4 T cells
DLEU2	9.98253e-131	0.719553	0.368	0.06	5.33996e-126	CD4 T cells
SIPA1L1	5.45004e-106	0.708607	0.366	0.081	2.91539e-101	CD4 T cells
MED13L	1.11051e-121	0.707173	0.335	0.049	5.94047e-117	CD4 T cells
ANK3	6.66781e-93	0.703434	0.327	0.07	3.56681e-88	CD4 T cells
GAS5	1.59396e-200	0.701786	0.308	0	8.52655e-196	CD4 T cells
SFMBT2	1.95623e-107	0.701079	0.372	0.081	1.04645e-102	CD4 T cells
VPS13B	4.91258e-124	0.700201	0.361	0.059	2.62789e-119	CD4 T cells
VAV3	8.63811e-140	0.695995	0.315	0.028	4.62078e-135	CD4 T cells
ARRDC3	1.08579e-112	0.694687	0.346	0.061	5.80822e-108	CD4 T cells
PITPNC1	2.67806e-83	0.690451	0.454	0.174	1.43257e-78	CD4 T cells
NAP1L4	6.31308e-199	0.690286	0.305	0	3.37706e-194	CD4 T cells
ASAP1	1.56218e-120	0.688526	0.316	0.041	8.35659e-116	CD4 T cells
CELF2	1.73694e-98	0.685415	0.65	0.378	9.29144e-94	CD4 T cells
DENND4A	1.00792e-98	0.684889	0.365	0.087	5.39169e-94	CD4 T cells
CDC42SE2	2.15907e-81	0.68381	0.571	0.319	1.15495e-76	CD4 T cells
LRBA	1.01588e-86	0.681609	0.447	0.162	5.43424e-82	CD4 T cells
SMYD3	3.19509e-104	0.680352	0.321	0.057	1.70915e-99	CD4 T cells
RAPGEF6	6.46564e-98	0.680233	0.37	0.091	3.45866e-93	CD4 T cells
UTRN	1.16088e-82	0.67927	0.533	0.254	6.20991e-78	CD4 T cells
FBXW7	2.94829e-100	0.677167	0.365	0.085	1.57713e-95	CD4 T cells
NCOA1	6.15357e-108	0.676769	0.346	0.066	3.29173e-103	CD4 T cells
FOXP1	1.3266e-80	0.674477	0.532	0.25	7.09637e-76	CD4 T cells
WWOX	1.29544e-120	0.670839	0.294	0.033	6.92967e-116	CD4 T cells
KIAA1109	7.79996e-184	0.666544	0.283	0	4.17243e-179	CD4 T cells
CNOT6L	3.6994e-76	0.665498	0.464	0.196	1.97892e-71	CD4 T cells
ARHGAP15	6.84624e-78	0.66228	0.559	0.302	3.66226e-73	CD4 T cells
TLE4	2.58876e-85	0.661691	0.371	0.105	1.3848e-80	CD4 T cells
BCAS3	4.70274e-129	0.661261	0.311	0.034	2.51563e-124	CD4 T cells
SOD2	7.79997e-184	0.659857	0.283	0	4.17244e-179	CD4 T cells
PDE7A	2.08267e-96	0.659556	0.394	0.105	1.11408e-91	CD4 T cells
LINC00486	1.67614e-180	0.659013	0.293	0.003	8.96618e-176	CD4 T cells
PTPRJ	4.13727e-90	0.655008	0.362	0.094	2.21315e-85	CD4 T cells
PDE3B	1.86805e-61	0.652662	0.416	0.186	9.99275e-57	CD4 T cells
IFNG	6.64898e-54	0.652354	0.288	0.095	3.55674e-49	CD4 T cells
LINC01934	1.80261e-117	0.652231	0.281	0.029	9.64269e-113	CD4 T cells
TNRC6B	5.98083e-78	0.652005	0.487	0.211	3.19932e-73	CD4 T cells
LPP	2.83486e-84	0.65081	0.364	0.101	1.51645e-79	CD4 T cells
ZEB2	5.57578e-78	0.646535	0.364	0.109	2.98265e-73	CD4 T cells
SPIDR	1.73295e-86	0.642931	0.348	0.089	9.27007e-82	CD4 T cells
SOS1	3.11945e-103	0.642159	0.331	0.062	1.66869e-98	CD4 T cells
AP001011.1	2.20447e-174	0.639888	0.27	0	1.17924e-169	CD4 T cells
CEMIP2	9.45789e-86	0.639232	0.37	0.102	5.05931e-81	CD4 T cells
EEF1G	4.35937e-112	0.639067	0.342	0.06	2.33196e-107	CD4 T cells
TBC1D5	3.26602e-78	0.638909	0.372	0.118	1.74709e-73	CD4 T cells
STAG1	4.61733e-85	0.638121	0.368	0.105	2.46995e-80	CD4 T cells
RAPGEF1	4.15025e-84	0.627183	0.357	0.098	2.2201e-79	CD4 T cells
FBXL17	2.53681e-133	0.625728	0.278	0.019	1.35701e-128	CD4 T cells
PPP3CA	2.07946e-89	0.6232	0.363	0.093	1.11237e-84	CD4 T cells
AKT3	1.66745e-99	0.620731	0.309	0.053	8.91968e-95	CD4 T cells
DDX24	3.61466e-175	0.618394	0.271	0	1.93359e-170	CD4 T cells
MBD5	1.79158e-86	0.61832	0.341	0.084	9.58372e-82	CD4 T cells
CAMK2D	1.61984e-82	0.61588	0.357	0.099	8.665e-78	CD4 T cells
NCOA2	7.7612e-87	0.613287	0.351	0.089	4.1517e-82	CD4 T cells
SNHG25	6.10455e-130	0.606871	0.282	0.022	3.26551e-125	CD4 T cells
CASK	1.65792e-103	0.604727	0.287	0.04	8.86871e-99	CD4 T cells
BTBD9	9.23405e-109	0.602055	0.273	0.03	4.93957e-104	CD4 T cells
LINC01578	6.72918e-169	0.601779	0.262	0	3.59964e-164	CD4 T cells
CLASP1	3.30521e-86	0.600373	0.311	0.069	1.76805e-81	CD4 T cells
RERE	8.74335e-74	0.599605	0.361	0.113	4.67708e-69	CD4 T cells
ZNF609	1.33205e-95	0.598629	0.29	0.048	7.12552e-91	CD4 T cells
RGS2	1.31534e-76	0.598113	0.3	0.069	7.03615e-72	CD4 T cells
LINC00513	2.81608e-126	0.597311	0.252	0.014	1.5064e-121	CD4 T cells
KLF12	7.11929e-97	0.59559	0.308	0.054	3.80832e-92	CD4 T cells
PAN3	1.44279e-104	0.593451	0.297	0.044	7.71793e-100	CD4 T cells
FOXO1	1.12482e-68	0.588355	0.327	0.098	6.01702e-64	CD4 T cells
PLCL2	7.0674e-100	0.587331	0.282	0.041	3.78057e-95	CD4 T cells
CDKAL1	2.37694e-92	0.585752	0.281	0.048	1.2715e-87	CD4 T cells
DYRK1A	1.69019e-88	0.58553	0.305	0.062	9.04135e-84	CD4 T cells
NEAT1	9.91216e-89	0.584965	0.768	0.543	5.30231e-84	CD4 T cells
ZCCHC7	6.64472e-71	0.584191	0.343	0.106	3.55446e-66	CD4 T cells
QKI	1.67247e-77	0.582625	0.289	0.065	8.94655e-73	CD4 T cells
SNHG6	5.40458e-165	0.582172	0.256	0	2.89107e-160	CD4 T cells
DOCK10	3.72795e-58	0.581342	0.455	0.228	1.99419e-53	CD4 T cells
INPP4B	5.37138e-57	0.579368	0.385	0.162	2.87331e-52	CD4 T cells
CMIP	2.70736e-81	0.579272	0.32	0.076	1.44825e-76	CD4 T cells
RASA2	4.50823e-56	0.577354	0.433	0.211	2.41159e-51	CD4 T cells
TOX	1.33501e-78	0.572257	0.285	0.06	7.14139e-74	CD4 T cells
AKAP13	1.24678e-72	0.569845	0.642	0.417	6.6694e-68	CD4 T cells
NCALD	3.04556e-85	0.56953	0.267	0.047	1.62916e-80	CD4 T cells
ANKHD1	1.84399e-98	0.565615	0.267	0.037	9.86408e-94	CD4 T cells
ANKRD44	8.22966e-56	0.564015	0.484	0.264	4.40229e-51	CD4 T cells
GLS	4.00647e-56	0.56383	0.384	0.162	2.14318e-51	CD4 T cells
CPEB4	1.24943e-96	0.562634	0.271	0.038	6.68355e-92	CD4 T cells
JMJD1C	1.94955e-56	0.561749	0.459	0.231	1.04287e-51	CD4 T cells
FCHSD2	4.14352e-64	0.559779	0.295	0.085	2.2165e-59	CD4 T cells
KMT2C	8.9666e-61	0.558582	0.414	0.172	4.7965e-56	CD4 T cells
ARIH1	2.27656e-74	0.556398	0.31	0.079	1.2178e-69	CD4 T cells
TCF12	3.26491e-58	0.556315	0.339	0.125	1.7465e-53	CD4 T cells
KAT6A	2.40819e-59	0.556144	0.371	0.144	1.28821e-54	CD4 T cells
KDM6A	4.96257e-76	0.550389	0.3	0.071	2.65463e-71	CD4 T cells
HERC1	5.03659e-59	0.547612	0.366	0.138	2.69422e-54	CD4 T cells
TBL1XR1	1.13115e-55	0.547105	0.356	0.142	6.05087e-51	CD4 T cells
PAM	4.07702e-73	0.546254	0.281	0.064	2.18092e-68	CD4 T cells
MAN1A1	7.44273e-78	0.546244	0.268	0.053	3.98134e-73	CD4 T cells
HERC4	5.73477e-54	0.544921	0.34	0.132	3.0677e-49	CD4 T cells
TRERF1	7.06392e-78	0.54431	0.265	0.052	3.7787e-73	CD4 T cells
ESYT2	1.22824e-71	0.540771	0.275	0.063	6.57024e-67	CD4 T cells
MCTP2	3.72339e-73	0.54007	0.271	0.06	1.99175e-68	CD4 T cells
EXOC4	1.52363e-59	0.539441	0.317	0.105	8.15034e-55	CD4 T cells
FBXO11	2.81188e-84	0.536417	0.271	0.048	1.50416e-79	CD4 T cells
ZEB1	4.11489e-55	0.535687	0.294	0.096	2.20118e-50	CD4 T cells
LINC01871	2.98889e-47	0.531823	0.334	0.139	1.59885e-42	CD4 T cells
JAZF1	4.44668e-66	0.529306	0.296	0.081	2.37866e-61	CD4 T cells
STAT4	1.64771e-44	0.52862	0.432	0.244	8.81412e-40	CD4 T cells
EIF4G3	1.68844e-56	0.528014	0.304	0.101	9.03197e-52	CD4 T cells
COP1	1.82871e-69	0.527741	0.275	0.065	9.78231e-65	CD4 T cells
CRYBG1	1.27775e-50	0.527655	0.328	0.125	6.83509e-46	CD4 T cells
PRKCB	9.41507e-48	0.526879	0.327	0.136	5.0364e-43	CD4 T cells
RASA1	1.94363e-68	0.5265	0.287	0.073	1.0397e-63	CD4 T cells
NABP1	7.23001e-64	0.5253	0.319	0.098	3.86755e-59	CD4 T cells
CAMK1D	2.07897e-68	0.524991	0.264	0.059	1.1121e-63	CD4 T cells
ELL2	1.63055e-68	0.524328	0.263	0.06	8.72232e-64	CD4 T cells
FAM172A	3.23791e-65	0.5202	0.304	0.085	1.73205e-60	CD4 T cells
FAF1	2.1781e-63	0.519766	0.304	0.089	1.16513e-58	CD4 T cells
NF1	3.77784e-74	0.518907	0.267	0.056	2.02088e-69	CD4 T cells
GPCPD1	3.58692e-58	0.518517	0.323	0.107	1.91875e-53	CD4 T cells
MKLN1	2.98023e-58	0.517801	0.303	0.097	1.59422e-53	CD4 T cells
BABAM2	2.80013e-73	0.515461	0.266	0.057	1.49788e-68	CD4 T cells
ATF7IP	2.49108e-45	0.511672	0.422	0.223	1.33255e-40	CD4 T cells
MEF2A	8.23209e-59	0.51152	0.282	0.082	4.40359e-54	CD4 T cells
PACS1	5.8464e-53	0.510661	0.311	0.11	3.12742e-48	CD4 T cells
GLCCI1	1.07816e-59	0.507067	0.273	0.075	5.76738e-55	CD4 T cells
ATP8A1	8.25404e-55	0.50261	0.301	0.099	4.41533e-50	CD4 T cells
TRPS1	5.44591e-48	0.500973	0.258	0.084	2.91318e-43	CD4 T cells
CEP85L	2.70795e-57	0.500457	0.295	0.092	1.44857e-52	CD4 T cells
HLA-B	1.60633e-302	1.76532	0.833	0	8.59272e-298	CD8 T cells
HLA-A	1.13285e-297	1.66825	0.821	0	6.05993e-293	CD8 T cells
HLA-C	4.67465e-261	1.43162	0.729	0	2.50061e-256	CD8 T cells
HSPA1A	3.36676e-189	1.26616	0.542	0	1.80098e-184	CD8 T cells
KLRK1	6.75254e-192	1.26309	0.645	0.019	3.61214e-187	CD8 T cells
H3F3B	1.14287e-205	1.18539	0.586	0	6.11354e-201	CD8 T cells
ATXN1	6.43936e-102	1.14049	0.665	0.136	3.44461e-97	CD8 T cells
AOAH	9.68861e-90	1.1281	0.709	0.196	5.18273e-85	CD8 T cells
EEF1B2	1.09306e-190	1.09092	0.546	0	5.8471e-186	CD8 T cells
PIP4K2A	5.59741e-87	1.07313	0.697	0.196	2.99422e-82	CD8 T cells
FAM49B	8.79678e-182	1.05628	0.522	0	4.70566e-177	CD8 T cells
HLA-DRB1	1.03291e-187	1.05089	0.538	0	5.52534e-183	CD8 T cells
GAS5	2.91289e-183	1.04225	0.526	0	1.55819e-178	CD8 T cells
H3F3A	2.08333e-174	1.02575	0.502	0	1.11443e-169	CD8 T cells
XIST	9.25165e-108	1.0233	0.534	0.054	4.94898e-103	CD8 T cells
PSME1	1.80569e-171	1.01536	0.494	0	9.65916e-167	CD8 T cells
HSPA1B	9.06246e-147	0.985069	0.426	0	4.84778e-142	CD8 T cells
SFMBT2	2.02555e-85	0.98024	0.578	0.108	1.08353e-80	CD8 T cells
RABGAP1L	6.69185e-73	0.971708	0.773	0.347	3.57967e-68	CD8 T cells
ARHGAP26	2.10994e-94	0.956629	0.55	0.076	1.12867e-89	CD8 T cells
INPP4B	5.65965e-67	0.949299	0.602	0.172	3.02751e-62	CD8 T cells
PARP8	1.75636e-76	0.946985	0.829	0.429	9.39531e-72	CD8 T cells
LINC01871	1.29885e-69	0.938028	0.665	0.192	6.94794e-65	CD8 T cells
NAP1L4	1.97027e-155	0.930471	0.45	0	1.05396e-150	CD8 T cells
CBLB	8.58437e-71	0.912693	0.793	0.405	4.59204e-66	CD8 T cells
TRERF1	2.08913e-86	0.906462	0.494	0.065	1.11754e-81	CD8 T cells
PITPNC1	9.03155e-64	0.905642	0.653	0.212	4.83125e-59	CD8 T cells
ZBTB20	1.48419e-71	0.902072	0.546	0.114	7.93937e-67	CD8 T cells
FOXN3	6.58254e-66	0.899714	0.622	0.19	3.5212e-61	CD8 T cells
PRKCH	2.822e-64	0.898727	0.749	0.361	1.50957e-59	CD8 T cells
CLIC1	1.54435e-152	0.895595	0.442	0	8.26117e-148	CD8 T cells
PCNX1	2.65861e-86	0.88622	0.478	0.057	1.42217e-81	CD8 T cells
PICALM	1.17564e-63	0.879117	0.57	0.154	6.28887e-59	CD8 T cells
PLCG2	6.49389e-71	0.876155	0.542	0.11	3.47377e-66	CD8 T cells
SNHG6	5.52673e-154	0.870027	0.446	0	2.95641e-149	CD8 T cells
VPS13B	1.43487e-75	0.869803	0.498	0.082	7.67552e-71	CD8 T cells
NCALD	7.60268e-69	0.86585	0.442	0.07	4.0669e-64	CD8 T cells
CDC42SE2	4.83728e-60	0.843785	0.745	0.368	2.5876e-55	CD8 T cells
EEF1G	2.23954e-91	0.84023	0.454	0.044	1.198e-86	CD8 T cells
LINC01934	3.68271e-89	0.839919	0.398	0.029	1.96999e-84	CD8 T cells
SYTL3	2.86067e-51	0.839669	0.725	0.344	1.53026e-46	CD8 T cells
KLRC2	1.85568e-59	0.837939	0.327	0.037	9.9266e-55	CD8 T cells
DTHD1	3.80635e-83	0.836969	0.43	0.043	2.03613e-78	CD8 T cells
CRYBG1	1.79396e-67	0.836874	0.486	0.087	9.59641e-63	CD8 T cells
DLEU2	3.41667e-78	0.834873	0.474	0.069	1.82768e-73	CD8 T cells
SIK3	6.79146e-68	0.831914	0.478	0.085	3.63296e-63	CD8 T cells
VAV3	1.04738e-87	0.827371	0.418	0.035	5.60276e-83	CD8 T cells
ARHGAP15	2.52955e-52	0.815248	0.697	0.338	1.35313e-47	CD8 T cells
FKBP5	1.55645e-45	0.807762	0.641	0.296	8.32592e-41	CD8 T cells
MBNL1	5.60043e-78	0.806354	0.873	0.59	2.99584e-73	CD8 T cells
PPP2R2B	1.695e-62	0.801614	0.47	0.087	9.06707e-58	CD8 T cells
SSH2	7.95083e-46	0.798274	0.57	0.212	4.25314e-41	CD8 T cells
KLF12	3.16207e-71	0.797671	0.446	0.065	1.69149e-66	CD8 T cells
FTX	2.00524e-73	0.797115	0.446	0.062	1.07267e-68	CD8 T cells
CHST11	1.53754e-44	0.79642	0.566	0.22	8.22475e-40	CD8 T cells
DPYD	7.61517e-56	0.781909	0.474	0.106	4.07358e-51	CD8 T cells
LRBA	8.08065e-45	0.780082	0.57	0.217	4.32258e-40	CD8 T cells
FYN	2.38862e-52	0.778564	0.777	0.444	1.27775e-47	CD8 T cells
LINC02446	1.49382e-44	0.777605	0.526	0.153	7.9909e-40	CD8 T cells
PDE7A	3.17988e-49	0.767237	0.49	0.136	1.70101e-44	CD8 T cells
SNHG5	2.54624e-118	0.760834	0.347	0	1.36206e-113	CD8 T cells
RUNX1	1.13502e-59	0.759137	0.454	0.085	6.07159e-55	CD8 T cells
ARL15	5.49746e-82	0.757379	0.382	0.03	2.94076e-77	CD8 T cells
HLA-DRA	1.27234e-129	0.754894	0.378	0	6.80613e-125	CD8 T cells
GLCCI1	2.10942e-55	0.750788	0.442	0.089	1.12839e-50	CD8 T cells
NCOA1	5.07686e-55	0.749144	0.426	0.084	2.71576e-50	CD8 T cells
DDX24	1.51364e-122	0.737823	0.359	0	8.09691e-118	CD8 T cells
RASA2	1.36761e-41	0.733657	0.606	0.266	7.31573e-37	CD8 T cells
HLA-DPB1	2.26314e-125	0.724894	0.367	0	1.21062e-120	CD8 T cells
MAML2	6.18623e-41	0.719208	0.426	0.117	3.3092e-36	CD8 T cells
UTRN	3.23694e-41	0.717536	0.669	0.348	1.73154e-36	CD8 T cells
SMYD3	1.31481e-51	0.71457	0.378	0.068	7.03332e-47	CD8 T cells
CNOT6L	1.76909e-35	0.711142	0.514	0.209	9.46339e-31	CD8 T cells
WWOX	4.11134e-66	0.70828	0.335	0.031	2.19928e-61	CD8 T cells
IKZF2	1.86254e-56	0.708256	0.303	0.031	9.96331e-52	CD8 T cells
CELF2	2.10809e-48	0.707066	0.749	0.451	1.12768e-43	CD8 T cells
BCL11B	1.1938e-37	0.70621	0.498	0.183	6.38601e-33	CD8 T cells
CASK	1.42343e-51	0.70288	0.371	0.063	7.61435e-47	CD8 T cells
TNRC6B	4.60305e-38	0.701695	0.554	0.23	2.46231e-33	CD8 T cells
ATP5MD	5.86375e-124	0.698878	0.363	0	3.1367e-119	CD8 T cells
AL137856.1	4.02206e-107	0.696344	0.315	0	2.15152e-102	CD8 T cells
PRKCB	1.50969e-36	0.695406	0.51	0.198	8.07577e-32	CD8 T cells
AC079793.1	1.62257e-108	0.694594	0.319	0	8.67962e-104	CD8 T cells
2006-03-01	1.62257e-108	0.691288	0.319	0	8.67962e-104	CD8 T cells
NEAT1	4.61476e-47	0.69092	0.813	0.554	2.46857e-42	CD8 T cells
STAG1	3.53135e-43	0.690869	0.43	0.113	1.88903e-38	CD8 T cells
CEMIP2	2.34707e-56	0.689665	0.378	0.057	1.25552e-51	CD8 T cells
AC007384.1	4.02206e-107	0.687003	0.315	0	2.15152e-102	CD8 T cells
TOX	9.19368e-37	0.684657	0.367	0.094	4.91798e-32	CD8 T cells
TLE4	1.40574e-38	0.682649	0.442	0.134	7.51972e-34	CD8 T cells
PDE3B	3.50311e-27	0.682422	0.446	0.195	1.87392e-22	CD8 T cells
SNHG29	1.64103e-115	0.681454	0.339	0	8.77838e-111	CD8 T cells
PSMB9	6.47604e-117	0.680851	0.343	0	3.46423e-112	CD8 T cells
SNHG25	7.2996e-95	0.678126	0.335	0.01	3.90477e-90	CD8 T cells
ZCCHC7	9.43566e-42	0.677682	0.41	0.104	5.04742e-37	CD8 T cells
PLCL2	2.57527e-56	0.677441	0.355	0.048	1.37759e-51	CD8 T cells
ETS1	3.94957e-43	0.676677	0.753	0.479	2.11274e-38	CD8 T cells
DENND4A	6.46225e-43	0.676264	0.418	0.105	3.45685e-38	CD8 T cells
AC243960.1	5.99363e-103	0.675124	0.303	0	3.20617e-98	CD8 T cells
KIAA1109	9.93367e-106	0.674831	0.311	0	5.31382e-101	CD8 T cells
AP001011.1	3.56423e-100	0.673496	0.295	0	1.90662e-95	CD8 T cells
MCTP2	5.91363e-35	0.673076	0.438	0.145	3.16338e-30	CD8 T cells
PACS1	1.15471e-41	0.672637	0.43	0.115	6.17689e-37	CD8 T cells
FBXL17	2.02503e-73	0.669614	0.323	0.021	1.08325e-68	CD8 T cells
SLFN12L	9.41207e-33	0.667968	0.554	0.26	5.0348e-28	CD8 T cells
PDGFD	5.8828e-87	0.663257	0.291	0.005	3.14688e-82	CD8 T cells
STAT4	5.86919e-32	0.660248	0.578	0.3	3.13961e-27	CD8 T cells
ARID1B	3.25695e-36	0.659411	0.438	0.142	1.74224e-31	CD8 T cells
IFNG	3.16882e-27	0.658148	0.386	0.134	1.6951e-22	CD8 T cells
NCOA2	3.85321e-39	0.655767	0.426	0.121	2.0612e-34	CD8 T cells
MBD5	1.41344e-33	0.653931	0.39	0.12	7.56089e-29	CD8 T cells
PTPRJ	9.35254e-37	0.65373	0.458	0.15	5.00296e-32	CD8 T cells
SLC4A7	1.04953e-35	0.651851	0.438	0.14	5.61427e-31	CD8 T cells
H1FX	3.56423e-100	0.643189	0.295	0	1.90662e-95	CD8 T cells
RIPOR2	1.26224e-31	0.642328	0.43	0.147	6.75212e-27	CD8 T cells
SOS1	6.65027e-41	0.640958	0.394	0.098	3.55743e-36	CD8 T cells
BCL2	1.57298e-26	0.640842	0.406	0.157	8.41432e-22	CD8 T cells
RGS2	2.07984e-59	0.633617	0.307	0.029	1.11257e-54	CD8 T cells
HLA-DPA1	4.02206e-107	0.62755	0.315	0	2.15152e-102	CD8 T cells
PPP3CA	1.96644e-31	0.621479	0.394	0.125	1.05191e-26	CD8 T cells
LDHA	8.64465e-99	0.620707	0.291	0	4.62428e-94	CD8 T cells
COP1	5.48888e-50	0.620314	0.339	0.051	2.93617e-45	CD8 T cells
UBE2V1	2.90702e-37	0.620159	0.426	0.13	1.55505e-32	CD8 T cells
CEP85L	2.77021e-34	0.619482	0.39	0.115	1.48187e-29	CD8 T cells
SIPA1L1	2.36275e-28	0.61732	0.371	0.121	1.2639e-23	CD8 T cells
HERC4	1.13885e-31	0.617304	0.414	0.14	6.09206e-27	CD8 T cells
ARRDC3	4.26028e-47	0.615159	0.315	0.047	2.27895e-42	CD8 T cells
STK39	2.0735e-41	0.6114	0.339	0.068	1.10918e-36	CD8 T cells
BTBD9	1.21738e-49	0.610053	0.275	0.029	6.5121e-45	CD8 T cells
SKAP1	1.96144e-33	0.609882	0.697	0.483	1.04923e-28	CD8 T cells
DHX36	5.03051e-96	0.609581	0.283	0	2.69097e-91	CD8 T cells
ITCH	4.61635e-34	0.608713	0.418	0.13	2.46942e-29	CD8 T cells
IQGAP2	9.89633e-29	0.6085	0.602	0.346	5.29384e-24	CD8 T cells
RAPGEF6	6.18855e-34	0.607964	0.378	0.108	3.31044e-29	CD8 T cells
PRKACB	7.00683e-28	0.607601	0.514	0.243	3.74816e-23	CD8 T cells
[truncated: 4,509 more rows]

## Sheet: Lung DEGs Malawi Cov vs HLCA hc
gene	p_val	avg_log2FC	pct.1	pct.2	p_val_adj	celltype
PALM2-AKAP2	4.33164e-235	1.32977	0.697	0	2.31713e-230	Adventitial Fibroblasts
CDH19	1.40154e-135	1.28074	0.493	0.006	7.49724e-131	Adventitial Fibroblasts
AC007319.1	1.53551e-162	1.21299	0.55	0	8.21392e-158	Adventitial Fibroblasts
MIR100HG	2.22966e-193	1.16358	0.641	0.019	1.19271e-188	Adventitial Fibroblasts
COL8A1	1.18965e-160	1.10677	0.708	0.2	6.36381e-156	Adventitial Fibroblasts
EPS8	1.66928e-157	1.06734	0.66	0.13	8.92947e-153	Adventitial Fibroblasts
FNIP1	4.01943e-173	1.01887	0.577	0.002	2.15012e-168	Adventitial Fibroblasts
SDCCAG8	2.05275e-177	1.01745	0.583	0	1.09808e-172	Adventitial Fibroblasts
PCDH9	3.35861e-123	1.01368	0.565	0.103	1.79662e-118	Adventitial Fibroblasts
AC011246.1	4.63295e-101	1.00437	0.392	0	2.4783e-96	Adventitial Fibroblasts
PDGFRA	1.51627e-168	1.00081	0.692	0.155	8.11101e-164	Adventitial Fibroblasts
SNHG14	2.08716e-164	0.997714	0.563	0.007	1.11648e-159	Adventitial Fibroblasts
TNXB	1.09996e-155	0.989609	0.534	0	5.88403e-151	Adventitial Fibroblasts
GSN	7.4649e-130	0.950328	0.676	0.25	3.9932e-125	Adventitial Fibroblasts
SOD2	2.43429e-136	0.946585	0.488	0	1.30217e-131	Adventitial Fibroblasts
PLCG2	3.82271e-160	0.927679	0.636	0.1	2.04488e-155	Adventitial Fibroblasts
APOD	1.27813e-99	0.925289	0.484	0.082	6.83708e-95	Adventitial Fibroblasts
SMURF1	7.64045e-148	0.908119	0.516	0	4.08711e-143	Adventitial Fibroblasts
KIAA1109	5.74586e-153	0.9017	0.528	0	3.07364e-148	Adventitial Fibroblasts
2003-03-01	4.87008e-106	0.865219	0.406	0	2.60515e-101	Adventitial Fibroblasts
AC119674.1	3.0254e-116	0.863681	0.435	0	1.61838e-111	Adventitial Fibroblasts
ANKHD1	1.41928e-143	0.857123	0.525	0.013	7.59214e-139	Adventitial Fibroblasts
BMERB1	8.55663e-119	0.83982	0.442	0	4.5772e-114	Adventitial Fibroblasts
2006-03-01	1.13597e-136	0.835275	0.489	0	6.07665e-132	Adventitial Fibroblasts
PDGFD	9.7683e-81	0.829366	0.398	0.052	5.22536e-76	Adventitial Fibroblasts
FAM126A	5.38519e-131	0.829323	0.474	0	2.8807e-126	Adventitial Fibroblasts
TTN	1.28159e-77	0.809719	0.427	0.096	6.85561e-73	Adventitial Fibroblasts
SERPINE2	1.32863e-85	0.806944	0.431	0.067	7.10723e-81	Adventitial Fibroblasts
SPECC1L	9.79356e-128	0.798992	0.503	0.03	5.23887e-123	Adventitial Fibroblasts
NOX4	2.08467e-79	0.795973	0.452	0.102	1.11515e-74	Adventitial Fibroblasts
AC118549.1	5.62207e-124	0.790357	0.456	0	3.00741e-119	Adventitial Fibroblasts
RAPGEF6	2.27309e-119	0.789884	0.479	0.029	1.21594e-114	Adventitial Fibroblasts
2007-03-01	1.44472e-127	0.784176	0.465	0	7.72826e-123	Adventitial Fibroblasts
EBF2	1.52013e-89	0.77963	0.388	0.02	8.13164e-85	Adventitial Fibroblasts
SERPINE1	1.96602e-62	0.758628	0.411	0.099	1.05168e-57	Adventitial Fibroblasts
PLA2G5	2.0238e-72	0.750546	0.342	0.03	1.08259e-67	Adventitial Fibroblasts
AF117829.1	1.22436e-110	0.750468	0.42	0	6.54945e-106	Adventitial Fibroblasts
COL12A1	9.83708e-79	0.749027	0.471	0.116	5.26215e-74	Adventitial Fibroblasts
CASC4	5.63494e-118	0.748506	0.44	0	3.0143e-113	Adventitial Fibroblasts
PLOD2	5.54907e-95	0.742113	0.579	0.196	2.96836e-90	Adventitial Fibroblasts
ATF7	1.03026e-113	0.736273	0.433	0.004	5.51114e-109	Adventitial Fibroblasts
RABGEF1	1.48618e-111	0.732492	0.434	0.008	7.95001e-107	Adventitial Fibroblasts
AL157944.1	1.99436e-106	0.730141	0.408	0	1.06684e-101	Adventitial Fibroblasts
PLCB1	3.17193e-82	0.730012	0.583	0.206	1.69676e-77	Adventitial Fibroblasts
RBFOX1	1.94912e-81	0.726832	0.416	0.066	1.04264e-76	Adventitial Fibroblasts
IGF1	4.24486e-83	0.716836	0.534	0.146	2.27071e-78	Adventitial Fibroblasts
TTC37	5.79017e-109	0.71538	0.415	0	3.09734e-104	Adventitial Fibroblasts
COL15A1	3.14339e-87	0.712979	0.44	0.069	1.68149e-82	Adventitial Fibroblasts
SOX6	4.86969e-77	0.711372	0.562	0.22	2.60494e-72	Adventitial Fibroblasts
MSC-AS1	3.73589e-89	0.695507	0.537	0.124	1.99844e-84	Adventitial Fibroblasts
KIF26B	2.455e-64	0.694007	0.274	0	1.31326e-59	Adventitial Fibroblasts
LINC01278	2.17852e-100	0.693508	0.399	0.006	1.16535e-95	Adventitial Fibroblasts
ACSM3	8.70931e-59	0.692957	0.375	0.091	4.65887e-54	Adventitial Fibroblasts
C20orf194	2.17187e-102	0.6794	0.396	0	1.1618e-97	Adventitial Fibroblasts
LINC01473	1.04689e-84	0.670057	0.45	0.085	5.60015e-80	Adventitial Fibroblasts
C11orf49	6.15671e-97	0.667526	0.38	0	3.29341e-92	Adventitial Fibroblasts
PPP3R1	1.16834e-96	0.665502	0.379	0	6.2498e-92	Adventitial Fibroblasts
RUNX1	1.3579e-82	0.664964	0.646	0.277	7.26382e-78	Adventitial Fibroblasts
FAM214A	6.75233e-94	0.662738	0.371	0	3.61202e-89	Adventitial Fibroblasts
LUC7L2	1.04386e-98	0.655683	0.385	0	5.58389e-94	Adventitial Fibroblasts
AC006299.1	5.43401e-91	0.654088	0.362	0	2.90681e-86	Adventitial Fibroblasts
THBS2	7.67021e-76	0.650107	0.571	0.199	4.10303e-71	Adventitial Fibroblasts
RBMS3	2.71753e-244	0.649915	0.964	0.746	1.45369e-239	Adventitial Fibroblasts
UHRF1BP1L	5.83479e-98	0.64752	0.383	0	3.12121e-93	Adventitial Fibroblasts
ZEB1	8.72497e-110	0.639768	0.829	0.477	4.66725e-105	Adventitial Fibroblasts
EBF1	4.90348e-81	0.637555	0.763	0.378	2.62302e-76	Adventitial Fibroblasts
PCSK6	3.77946e-57	0.634938	0.352	0.077	2.02175e-52	Adventitial Fibroblasts
SNHG5	1.74387e-89	0.634659	0.383	0.014	9.32848e-85	Adventitial Fibroblasts
AC092691.1	1.506e-59	0.633908	0.257	0	8.05606e-55	Adventitial Fibroblasts
SLC2A13	1.46053e-65	0.623023	0.478	0.159	7.8128e-61	Adventitial Fibroblasts
AHR	4.12682e-77	0.617512	0.409	0.064	2.20756e-72	Adventitial Fibroblasts
UBE2W	1.82815e-89	0.614067	0.357	0	9.7793e-85	Adventitial Fibroblasts
PDLIM5	7.17517e-79	0.613373	0.637	0.276	3.83821e-74	Adventitial Fibroblasts
GASK1B	2.04306e-74	0.612753	0.347	0.026	1.09289e-69	Adventitial Fibroblasts
SLC4A7	1.47866e-70	0.612019	0.588	0.25	7.90981e-66	Adventitial Fibroblasts
MFSD14C	1.21053e-89	0.608594	0.358	0	6.47548e-85	Adventitial Fibroblasts
MFSD4B	4.82005e-67	0.605773	0.328	0.029	2.57839e-62	Adventitial Fibroblasts
ATXN7	2.72846e-84	0.605197	0.427	0.06	1.45953e-79	Adventitial Fibroblasts
LHFPL2	2.48551e-68	0.602217	0.526	0.196	1.32957e-63	Adventitial Fibroblasts
AL365295.1	3.52926e-72	0.601526	0.301	0	1.88791e-67	Adventitial Fibroblasts
GPM6A	1.07048e-75	0.598676	0.389	0.049	5.72634e-71	Adventitial Fibroblasts
YWHAE	8.88866e-85	0.594902	0.342	0	4.75481e-80	Adventitial Fibroblasts
WWTR1	2.42427e-73	0.591474	0.664	0.354	1.29682e-68	Adventitial Fibroblasts
AC023469.1	1.68219e-78	0.59116	0.322	0	8.99854e-74	Adventitial Fibroblasts
CSNK1G1	2.8971e-78	0.589219	0.414	0.065	1.54974e-73	Adventitial Fibroblasts
BICD1	3.51691e-70	0.588499	0.546	0.207	1.8813e-65	Adventitial Fibroblasts
CREB5	7.98099e-60	0.586304	0.523	0.206	4.26927e-55	Adventitial Fibroblasts
OSMR-AS1	1.25642e-80	0.584631	0.329	0	6.72097e-76	Adventitial Fibroblasts
DHX36	5.41736e-84	0.580914	0.34	0	2.89791e-79	Adventitial Fibroblasts
PTPRE	1.14386e-64	0.580569	0.374	0.065	6.11888e-60	Adventitial Fibroblasts
TRPS1	4.24092e-98	0.579959	0.805	0.504	2.2686e-93	Adventitial Fibroblasts
MEG8	6.37256e-61	0.57546	0.584	0.253	3.40887e-56	Adventitial Fibroblasts
LINC01578	1.43167e-81	0.575288	0.332	0	7.65844e-77	Adventitial Fibroblasts
PDE1C	6.80576e-57	0.57372	0.356	0.075	3.64061e-52	Adventitial Fibroblasts
JAK1	1.68502e-80	0.573513	0.684	0.338	9.01369e-76	Adventitial Fibroblasts
COL4A4	6.00501e-60	0.572668	0.317	0.037	3.21226e-55	Adventitial Fibroblasts
SYNPO2	3.32491e-53	0.567038	0.403	0.123	1.77859e-48	Adventitial Fibroblasts
CAMK1D	1.18467e-60	0.562294	0.396	0.099	6.33715e-56	Adventitial Fibroblasts
PDE10A	2.99895e-45	0.56166	0.382	0.131	1.60423e-40	Adventitial Fibroblasts
AC092445.1	6.74442e-75	0.561465	0.31	0	3.60779e-70	Adventitial Fibroblasts
MGAT5	3.96321e-59	0.561453	0.479	0.17	2.12004e-54	Adventitial Fibroblasts
MGST1	3.0423e-57	0.56063	0.479	0.165	1.62742e-52	Adventitial Fibroblasts
GBE1	3.4489e-63	0.560179	0.667	0.366	1.84492e-58	Adventitial Fibroblasts
AL591368.1	1.75165e-74	0.560024	0.309	0	9.37009e-70	Adventitial Fibroblasts
TMTC1	2.5999e-63	0.556815	0.401	0.084	1.39076e-58	Adventitial Fibroblasts
ANKH	5.87787e-57	0.556568	0.462	0.161	3.14425e-52	Adventitial Fibroblasts
LINC00894	7.80295e-73	0.55547	0.303	0	4.17403e-68	Adventitial Fibroblasts
PDE1A	3.4337e-57	0.554867	0.395	0.097	1.83679e-52	Adventitial Fibroblasts
H2AFY	5.571e-75	0.554241	0.311	0	2.9801e-70	Adventitial Fibroblasts
PRRX1	8.77011e-64	0.552229	0.583	0.23	4.69139e-59	Adventitial Fibroblasts
NRIP1	3.23752e-65	0.549002	0.457	0.138	1.73185e-60	Adventitial Fibroblasts
ST5	6.74442e-75	0.547473	0.31	0	3.60779e-70	Adventitial Fibroblasts
SPOCK1	1.41304e-50	0.546228	0.369	0.093	7.55879e-46	Adventitial Fibroblasts
PRH1	8.46626e-68	0.543718	0.376	0.063	4.52886e-63	Adventitial Fibroblasts
AL050309.1	2.7014e-68	0.543351	0.288	0	1.44506e-63	Adventitial Fibroblasts
AP002518.2	1.83291e-61	0.539951	0.264	0	9.80478e-57	Adventitial Fibroblasts
SESTD1	1.90906e-65	0.539273	0.633	0.316	1.02121e-60	Adventitial Fibroblasts
TJP2	2.25411e-64	0.53919	0.306	0.02	1.20579e-59	Adventitial Fibroblasts
CNN3	1.22829e-65	0.537259	0.561	0.232	6.57048e-61	Adventitial Fibroblasts
CREB3L2	1.30006e-60	0.53711	0.582	0.284	6.9544e-56	Adventitial Fibroblasts
PXDNL	6.52505e-56	0.53631	0.344	0.07	3.49045e-51	Adventitial Fibroblasts
LINC00472	1.87136e-64	0.535538	0.317	0.029	1.00105e-59	Adventitial Fibroblasts
ARHGEF10	1.50886e-74	0.533998	0.338	0.016	8.07135e-70	Adventitial Fibroblasts
H3F3B	6.78283e-68	0.53075	0.287	0	3.62834e-63	Adventitial Fibroblasts
SNTB1	2.79898e-52	0.530673	0.39	0.11	1.49726e-47	Adventitial Fibroblasts
AL078604.4	3.52019e-64	0.530403	0.273	0	1.88305e-59	Adventitial Fibroblasts
NOVA1	9.91687e-50	0.530006	0.465	0.19	5.30483e-45	Adventitial Fibroblasts
EPHA6	1.18971e-54	0.529795	0.297	0.035	6.36411e-50	Adventitial Fibroblasts
ASCC3	4.09743e-63	0.527194	0.603	0.28	2.19184e-58	Adventitial Fibroblasts
MECOM	7.88324e-55	0.525536	0.637	0.384	4.21698e-50	Adventitial Fibroblasts
DARS	1.09074e-71	0.523734	0.3	0	5.83471e-67	Adventitial Fibroblasts
AL008633.1	1.53054e-60	0.523126	0.26	0	8.18734e-56	Adventitial Fibroblasts
CCDC18-AS1	4.45327e-68	0.521085	0.303	0.01	2.38219e-63	Adventitial Fibroblasts
ZFPM2-AS1	6.02255e-62	0.519986	0.27	0.002	3.22164e-57	Adventitial Fibroblasts
LGR4	7.36352e-48	0.516877	0.403	0.141	3.93897e-43	Adventitial Fibroblasts
SLC5A3	8.36299e-66	0.513626	0.282	0.001	4.47361e-61	Adventitial Fibroblasts
MCUB	8.21775e-58	0.509104	0.342	0.06	4.39592e-53	Adventitial Fibroblasts
MEG3	4.63733e-54	0.504514	0.549	0.244	2.48065e-49	Adventitial Fibroblasts
PRKG1	0	1.25203	0.71	0.179	0	Alveolar Fibroblasts
FNDC3B	0	1.22347	0.821	0.297	0	Alveolar Fibroblasts
FTX	0	1.18313	0.746	0.167	0	Alveolar Fibroblasts
DPYD	0	1.11425	0.703	0.16	0	Alveolar Fibroblasts
RUNX1	2.62427e-282	1.11392	0.673	0.174	1.4038e-277	Alveolar Fibroblasts
ZFAND3	0	1.1082	0.688	0.144	0	Alveolar Fibroblasts
RAD51B	0	1.10659	0.634	0.033	0	Alveolar Fibroblasts
PALM2-AKAP2	0	1.10448	0.579	0	0	Alveolar Fibroblasts
CBLB	3.47106e-257	1.0897	0.705	0.24	1.85677e-252	Alveolar Fibroblasts
RYR2	1.59616e-304	1.08876	0.532	0.057	8.53835e-300	Alveolar Fibroblasts
RBMS3	3.11302e-228	1.05623	0.75	0.38	1.66525e-223	Alveolar Fibroblasts
MED13L	1.38451e-275	1.05475	0.713	0.216	7.40614e-271	Alveolar Fibroblasts
PTK2	2.45468e-304	1.04917	0.708	0.179	1.31308e-299	Alveolar Fibroblasts
ARID1B	1.52303e-306	1.04773	0.71	0.172	8.14712e-302	Alveolar Fibroblasts
BNC2	2.98733e-214	1.04199	0.622	0.198	1.59801e-209	Alveolar Fibroblasts
VPS13B	0	1.04108	0.649	0.101	0	Alveolar Fibroblasts
EXT1	3.65943e-255	1.03827	0.653	0.167	1.95754e-250	Alveolar Fibroblasts
PTPRG	2.00702e-246	1.02452	0.724	0.268	1.07362e-241	Alveolar Fibroblasts
FBXL7	2.15323e-279	1.01885	0.566	0.087	1.15183e-274	Alveolar Fibroblasts
DLG2	4.7135e-284	1.01757	0.548	0.074	2.52139e-279	Alveolar Fibroblasts
TTN	4.33467e-299	1.01644	0.392	0.008	2.31875e-294	Alveolar Fibroblasts
SOD2	0	1.01597	0.518	0	0	Alveolar Fibroblasts
TCF12	1.38221e-274	1.00906	0.704	0.201	7.39385e-270	Alveolar Fibroblasts
ARL15	0	1.00873	0.543	0.044	0	Alveolar Fibroblasts
CACNA1C	8.23942e-246	1.00871	0.554	0.107	4.40751e-241	Alveolar Fibroblasts
PDE4D	5.29209e-250	1.00597	0.632	0.161	2.8309e-245	Alveolar Fibroblasts
TRIO	2.23497e-253	1.00594	0.625	0.153	1.19555e-248	Alveolar Fibroblasts
MBNL1	1.04853e-281	1.00121	0.825	0.396	5.60888e-277	Alveolar Fibroblasts
COL5A2	2.0029e-200	0.993435	0.729	0.364	1.07141e-195	Alveolar Fibroblasts
SMYD3	3.99333e-289	0.993027	0.58	0.09	2.13615e-284	Alveolar Fibroblasts
MAML2	6.5013e-241	0.986916	0.665	0.199	3.47774e-236	Alveolar Fibroblasts
AUTS2	2.02906e-258	0.986479	0.622	0.136	1.0854e-253	Alveolar Fibroblasts
MECOM	7.95733e-308	0.976295	0.506	0.044	4.25662e-303	Alveolar Fibroblasts
FOXP1	1.88901e-250	0.968361	0.776	0.352	1.01049e-245	Alveolar Fibroblasts
ZBTB20	3.30134e-244	0.967325	0.796	0.4	1.76599e-239	Alveolar Fibroblasts
HLA-B	0	0.965224	0.467	0	0	Alveolar Fibroblasts
RABGAP1L	6.58065e-289	0.963013	0.604	0.107	3.52019e-284	Alveolar Fibroblasts
WWOX	1.42908e-279	0.961541	0.567	0.085	7.64457e-275	Alveolar Fibroblasts
UBE2E2	4.27026e-223	0.951656	0.649	0.208	2.28429e-218	Alveolar Fibroblasts
ZFPM2	2.82138e-239	0.951628	0.588	0.126	1.50924e-234	Alveolar Fibroblasts
LAMA2	8.59517e-199	0.950144	0.786	0.499	4.59781e-194	Alveolar Fibroblasts
LPP	2.87704e-238	0.948645	0.781	0.38	1.53902e-233	Alveolar Fibroblasts
ATXN1	7.76225e-245	0.948048	0.592	0.131	4.15226e-240	Alveolar Fibroblasts
TRPS1	3.25245e-249	0.945833	0.567	0.114	1.73983e-244	Alveolar Fibroblasts
PTPRM	2.7106e-282	0.945349	0.574	0.09	1.44998e-277	Alveolar Fibroblasts
PICALM	1.31213e-251	0.941649	0.646	0.173	7.01897e-247	Alveolar Fibroblasts
HLA-A	0	0.939971	0.49	0	0	Alveolar Fibroblasts
PARD3	4.18408e-246	0.935796	0.606	0.135	2.23819e-241	Alveolar Fibroblasts
TTC28	6.12055e-246	0.934995	0.625	0.151	3.27407e-241	Alveolar Fibroblasts
UTRN	7.41979e-223	0.928559	0.691	0.26	3.96907e-218	Alveolar Fibroblasts
AKT3	4.23729e-242	0.926911	0.614	0.152	2.26665e-237	Alveolar Fibroblasts
SOX5	7.8615e-245	0.91855	0.513	0.081	4.20535e-240	Alveolar Fibroblasts
EIF4G3	3.53851e-262	0.918291	0.62	0.141	1.89286e-257	Alveolar Fibroblasts
IMMP2L	1.95903e-241	0.917368	0.572	0.118	1.04794e-236	Alveolar Fibroblasts
GPHN	2.30392e-306	0.91689	0.55	0.064	1.23244e-301	Alveolar Fibroblasts
RORA	2.40981e-183	0.915702	0.668	0.282	1.28908e-178	Alveolar Fibroblasts
EXOC4	4.1246e-254	0.910309	0.585	0.12	2.20637e-249	Alveolar Fibroblasts
ROR1	1.53265e-228	0.910062	0.513	0.092	8.19859e-224	Alveolar Fibroblasts
FOXO1	4.19903e-192	0.903553	0.625	0.224	2.24619e-187	Alveolar Fibroblasts
DOCK4	3.95681e-199	0.903273	0.623	0.203	2.11662e-194	Alveolar Fibroblasts
NEBL	1.57557e-205	0.902626	0.501	0.103	8.42817e-201	Alveolar Fibroblasts
SNHG14	0	0.888534	0.501	0.008	0	Alveolar Fibroblasts
APBB2	3.18489e-192	0.888133	0.543	0.147	1.70369e-187	Alveolar Fibroblasts
BIRC6	1.69596e-232	0.887747	0.64	0.183	9.0722e-228	Alveolar Fibroblasts
PLXDC2	7.58896e-191	0.887264	0.761	0.444	4.05956e-186	Alveolar Fibroblasts
STAG1	8.29403e-222	0.885218	0.63	0.184	4.43673e-217	Alveolar Fibroblasts
FHIT	1.44107e-287	0.882795	0.491	0.046	7.70873e-283	Alveolar Fibroblasts
COL5A1	8.43731e-167	0.882275	0.671	0.318	4.51337e-162	Alveolar Fibroblasts
CDK14	9.89527e-234	0.881575	0.547	0.106	5.29328e-229	Alveolar Fibroblasts
GPC6	1.57954e-134	0.880439	0.479	0.156	8.44944e-130	Alveolar Fibroblasts
CACNB2	3.84182e-232	0.878919	0.466	0.063	2.05511e-227	Alveolar Fibroblasts
ASAP1	2.38719e-231	0.877421	0.599	0.142	1.27698e-226	Alveolar Fibroblasts
SIK3	1.16018e-258	0.87642	0.565	0.098	6.20615e-254	Alveolar Fibroblasts
CDKAL1	2.93669e-303	0.875723	0.553	0.066	1.57092e-298	Alveolar Fibroblasts
ROBO1	2.88075e-215	0.874187	0.526	0.11	1.541e-210	Alveolar Fibroblasts
PCNX1	6.56563e-253	0.871497	0.567	0.106	3.51215e-248	Alveolar Fibroblasts
HMCN1	1.05354e-162	0.871436	0.528	0.161	5.63571e-158	Alveolar Fibroblasts
LINC00486	0	0.869627	0.528	0.021	0	Alveolar Fibroblasts
QKI	2.41675e-205	0.869542	0.675	0.261	1.29279e-200	Alveolar Fibroblasts
MRTFA	3.73541e-239	0.869028	0.545	0.101	1.99818e-234	Alveolar Fibroblasts
CAMK2D	1.85665e-195	0.865633	0.608	0.201	9.93176e-191	Alveolar Fibroblasts
SSH2	2.87179e-219	0.858346	0.567	0.135	1.5362e-214	Alveolar Fibroblasts
THBS2	2.29802e-168	0.856801	0.632	0.26	1.22928e-163	Alveolar Fibroblasts
MBD5	2.80838e-252	0.8549	0.548	0.092	1.50229e-247	Alveolar Fibroblasts
KMT2C	2.65458e-210	0.850096	0.662	0.231	1.42001e-205	Alveolar Fibroblasts
ZSWIM6	6.89756e-252	0.846239	0.518	0.076	3.68971e-247	Alveolar Fibroblasts
CELF2	6.96407e-193	0.846105	0.762	0.426	3.72529e-188	Alveolar Fibroblasts
PARD3B	4.71345e-209	0.845887	0.564	0.132	2.52136e-204	Alveolar Fibroblasts
AGAP1	2.64504e-218	0.84515	0.532	0.108	1.41491e-213	Alveolar Fibroblasts
ITGAV	3.32421e-196	0.844445	0.614	0.209	1.77822e-191	Alveolar Fibroblasts
LRBA	2.28228e-273	0.842734	0.52	0.065	1.22086e-268	Alveolar Fibroblasts
COL3A1	2.85462e-174	0.839812	0.845	0.587	1.52702e-169	Alveolar Fibroblasts
WDFY3	3.90358e-251	0.838621	0.563	0.104	2.08814e-246	Alveolar Fibroblasts
FAF1	5.43402e-251	0.835937	0.547	0.097	2.90682e-246	Alveolar Fibroblasts
2006-03-01	0	0.835461	0.473	0	0	Alveolar Fibroblasts
TBC1D5	3.40418e-200	0.835127	0.581	0.165	1.821e-195	Alveolar Fibroblasts
PLCG2	3.09576e-258	0.834805	0.572	0.097	1.65601e-253	Alveolar Fibroblasts
TBL1XR1	6.45889e-198	0.832906	0.654	0.247	3.45506e-193	Alveolar Fibroblasts
EXOC6B	9.3865e-252	0.82776	0.515	0.075	5.02112e-247	Alveolar Fibroblasts
COL8A1	3.76298e-158	0.825942	0.607	0.228	2.01293e-153	Alveolar Fibroblasts
AC007319.1	0	0.825153	0.389	0	0	Alveolar Fibroblasts
CLASP1	1.47931e-262	0.825077	0.541	0.084	7.91325e-258	Alveolar Fibroblasts
DMD	3.00832e-206	0.825061	0.465	0.077	1.60924e-201	Alveolar Fibroblasts
ZCCHC7	3.42145e-191	0.824677	0.575	0.171	1.83023e-186	Alveolar Fibroblasts
GNAQ	3.44777e-200	0.824353	0.563	0.15	1.84432e-195	Alveolar Fibroblasts
KIAA1109	0	0.82088	0.482	0	0	Alveolar Fibroblasts
CASC4	0	0.817232	0.474	0	0	Alveolar Fibroblasts
USP34	1.06681e-195	0.816568	0.649	0.238	5.70666e-191	Alveolar Fibroblasts
TNXB	0	0.816325	0.388	0	0	Alveolar Fibroblasts
SPIDR	1.49942e-220	0.813955	0.531	0.104	8.02083e-216	Alveolar Fibroblasts
ERC1	2.89301e-207	0.81334	0.57	0.148	1.54756e-202	Alveolar Fibroblasts
JMJD1C	4.67984e-186	0.808905	0.728	0.369	2.50339e-181	Alveolar Fibroblasts
SDCCAG8	0	0.808403	0.454	0	0	Alveolar Fibroblasts
RERE	8.02936e-193	0.806852	0.608	0.194	4.29515e-188	Alveolar Fibroblasts
ZEB1	8.95257e-153	0.806728	0.587	0.232	4.789e-148	Alveolar Fibroblasts
FER	2.50574e-206	0.806354	0.526	0.117	1.34039e-201	Alveolar Fibroblasts
NAALADL2	2.80467e-207	0.805374	0.506	0.097	1.5003e-202	Alveolar Fibroblasts
SIPA1L1	7.8407e-221	0.802046	0.441	0.059	4.19423e-216	Alveolar Fibroblasts
BTBD9	3.33729e-280	0.801896	0.462	0.037	1.78522e-275	Alveolar Fibroblasts
YAP1	5.71938e-183	0.799125	0.586	0.189	3.05947e-178	Alveolar Fibroblasts
AFF1	2.35368e-195	0.798939	0.558	0.151	1.25905e-190	Alveolar Fibroblasts
GLIS3	1.57451e-188	0.796724	0.475	0.097	8.42255e-184	Alveolar Fibroblasts
H3F3B	0	0.796322	0.433	0	0	Alveolar Fibroblasts
SBF2	1.99041e-196	0.794631	0.572	0.154	1.06473e-191	Alveolar Fibroblasts
CACNA2D1	6.01762e-201	0.791201	0.518	0.115	3.21901e-196	Alveolar Fibroblasts
COP1	1.04198e-225	0.790661	0.517	0.095	5.57385e-221	Alveolar Fibroblasts
PSD3	8.54202e-167	0.788578	0.517	0.149	4.56938e-162	Alveolar Fibroblasts
AKAP13	1.97662e-195	0.788521	0.781	0.467	1.05735e-190	Alveolar Fibroblasts
FCHSD2	2.5805e-221	0.788182	0.467	0.07	1.38038e-216	Alveolar Fibroblasts
TEAD1	1.00586e-182	0.788017	0.557	0.164	5.38063e-178	Alveolar Fibroblasts
PDLIM5	1.70012e-159	0.787247	0.556	0.193	9.09445e-155	Alveolar Fibroblasts
PPP3CA	1.10724e-177	0.785708	0.604	0.213	5.92296e-173	Alveolar Fibroblasts
MIR100HG	2.17465e-248	0.784331	0.426	0.037	1.16329e-243	Alveolar Fibroblasts
CHST11	4.23184e-235	0.784063	0.426	0.044	2.26374e-230	Alveolar Fibroblasts
FTO	1.62068e-217	0.783798	0.519	0.101	8.66951e-213	Alveolar Fibroblasts
FOXN3	5.52639e-164	0.783246	0.629	0.271	2.95623e-159	Alveolar Fibroblasts
NF1	2.61885e-190	0.783057	0.592	0.182	1.4009e-185	Alveolar Fibroblasts
CADPS2	3.53671e-188	0.78227	0.495	0.112	1.89189e-183	Alveolar Fibroblasts
CCNY	1.672e-197	0.781452	0.561	0.154	8.94404e-193	Alveolar Fibroblasts
IGF1R	1.66387e-200	0.780836	0.538	0.123	8.90053e-196	Alveolar Fibroblasts
IGKC	2.13448e-111	0.7798	0.319	0.071	1.1418e-106	Alveolar Fibroblasts
CUX1	3.66076e-174	0.777679	0.63	0.244	1.95825e-169	Alveolar Fibroblasts
ASCC3	8.67913e-191	0.776127	0.508	0.12	4.64273e-186	Alveolar Fibroblasts
SDK1	3.32552e-167	0.775179	0.47	0.109	1.77892e-162	Alveolar Fibroblasts
LRMDA	4.51463e-211	0.774675	0.41	0.048	2.41501e-206	Alveolar Fibroblasts
NCOA2	3.58322e-210	0.773086	0.511	0.101	1.91677e-205	Alveolar Fibroblasts
DOCK1	1.39303e-197	0.77156	0.52	0.121	7.45176e-193	Alveolar Fibroblasts
PEAK1	8.74314e-165	0.771341	0.582	0.195	4.67697e-160	Alveolar Fibroblasts
DENND1A	8.83789e-268	0.770058	0.46	0.042	4.72765e-263	Alveolar Fibroblasts
UBR5	8.70591e-179	0.768617	0.577	0.182	4.65705e-174	Alveolar Fibroblasts
MAST4	2.88092e-171	0.767858	0.502	0.128	1.54109e-166	Alveolar Fibroblasts
ITPR2	6.55004e-197	0.767201	0.493	0.102	3.50381e-192	Alveolar Fibroblasts
VTI1A	4.08762e-241	0.765719	0.487	0.069	2.18659e-236	Alveolar Fibroblasts
TNC	7.03262e-122	0.763953	0.387	0.094	3.76196e-117	Alveolar Fibroblasts
ETV6	6.57691e-211	0.760206	0.475	0.08	3.51818e-206	Alveolar Fibroblasts
MACROD2	2.30315e-228	0.759482	0.359	0.021	1.23202e-223	Alveolar Fibroblasts
PPP6R3	3.81072e-202	0.756823	0.547	0.129	2.03847e-197	Alveolar Fibroblasts
MKLN1	9.79905e-173	0.756611	0.585	0.199	5.24181e-168	Alveolar Fibroblasts
ELMO1	1.60834e-148	0.754856	0.485	0.138	8.60352e-144	Alveolar Fibroblasts
ERBIN	1.93418e-204	0.753953	0.52	0.113	1.03465e-199	Alveolar Fibroblasts
MAGI2	7.21703e-200	0.752554	0.454	0.075	3.86061e-195	Alveolar Fibroblasts
COL6A3	1.74781e-162	0.750621	0.811	0.554	9.34956e-158	Alveolar Fibroblasts
ANKRD17	8.27184e-170	0.750332	0.585	0.201	4.42486e-165	Alveolar Fibroblasts
ELL2	8.27993e-129	0.749986	0.54	0.216	4.42918e-124	Alveolar Fibroblasts
NCOA1	1.70965e-157	0.749507	0.577	0.205	9.14543e-153	Alveolar Fibroblasts
ARHGAP24	3.36685e-174	0.749111	0.504	0.124	1.80103e-169	Alveolar Fibroblasts
PHF21A	1.56361e-200	0.748762	0.496	0.097	8.3642e-196	Alveolar Fibroblasts
AOPEP	1.02118e-132	0.74779	0.567	0.243	5.46258e-128	Alveolar Fibroblasts
MAP4K4	3.54579e-161	0.745366	0.544	0.173	1.89675e-156	Alveolar Fibroblasts
ADK	7.57754e-166	0.745081	0.519	0.151	4.05345e-161	Alveolar Fibroblasts
SSBP2	4.30113e-139	0.744547	0.584	0.253	2.3008e-134	Alveolar Fibroblasts
ADGRB3	4.09074e-196	0.743404	0.36	0.035	2.18826e-191	Alveolar Fibroblasts
KIF26B	5.73048e-262	0.743072	0.317	0	3.0654e-257	Alveolar Fibroblasts
BMPR2	6.51654e-170	0.742629	0.598	0.206	3.4859e-165	Alveolar Fibroblasts
BCAS3	1.94483e-196	0.741704	0.5	0.099	1.04035e-191	Alveolar Fibroblasts
PRKCE	6.27277e-253	0.740244	0.454	0.043	3.35549e-248	Alveolar Fibroblasts
NBAS	2.41667e-181	0.73916	0.481	0.108	1.29275e-176	Alveolar Fibroblasts
FMNL2	1.86004e-138	0.737038	0.474	0.144	9.9499e-134	Alveolar Fibroblasts
BICC1	2.75972e-118	0.735972	0.588	0.295	1.47626e-113	Alveolar Fibroblasts
STARD13	8.49159e-205	0.73474	0.447	0.07	4.54241e-200	Alveolar Fibroblasts
FBXL17	2.22707e-219	0.733936	0.47	0.073	1.19133e-214	Alveolar Fibroblasts
UNC5C	1.08273e-174	0.732439	0.413	0.072	5.79187e-170	Alveolar Fibroblasts
SERPINF1	0	0.732324	0.4	0	0	Alveolar Fibroblasts
PBX3	5.6614e-167	0.73139	0.47	0.113	3.02845e-162	Alveolar Fibroblasts
DYRK1A	3.30079e-205	0.730976	0.492	0.092	1.76569e-200	Alveolar Fibroblasts
ZNF609	1.81334e-207	0.730745	0.489	0.089	9.7001e-203	Alveolar Fibroblasts
SFTPB	6.99883e-88	0.730143	0.331	0.101	3.74388e-83	Alveolar Fibroblasts
FOXP2	1.69873e-207	0.730097	0.422	0.056	9.08701e-203	Alveolar Fibroblasts
PRKD1	1.22968e-169	0.729977	0.419	0.078	6.57792e-165	Alveolar Fibroblasts
COL1A1	6.87327e-117	0.728458	0.78	0.586	3.67672e-112	Alveolar Fibroblasts
SLC8A1	2.67882e-180	0.728127	0.359	0.043	1.43298e-175	Alveolar Fibroblasts
PACS1	3.82928e-188	0.726518	0.468	0.093	2.0484e-183	Alveolar Fibroblasts
FKBP5	3.84552e-138	0.726272	0.701	0.428	2.05708e-133	Alveolar Fibroblasts
CHD2	4.80537e-160	0.725934	0.567	0.19	2.57054e-155	Alveolar Fibroblasts
TTC37	0	0.725713	0.423	0	0	Alveolar Fibroblasts
DIAPH2	3.69798e-141	0.724879	0.613	0.275	1.97816e-136	Alveolar Fibroblasts
COL4A1	1.83782e-126	0.724791	0.594	0.265	9.83103e-122	Alveolar Fibroblasts
SAMD4A	2.41457e-144	0.723255	0.506	0.154	1.29163e-139	Alveolar Fibroblasts
RAPGEF2	7.08504e-236	0.723235	0.435	0.046	3.79e-231	Alveolar Fibroblasts
HERC4	1.67362e-178	0.722929	0.524	0.14	8.95272e-174	Alveolar Fibroblasts
COG5	9.23322e-202	0.722553	0.476	0.087	4.93913e-197	Alveolar Fibroblasts
SMCHD1	4.03541e-151	0.722533	0.564	0.199	2.15866e-146	Alveolar Fibroblasts
DLG1	2.63304e-172	0.722024	0.501	0.127	1.40849e-167	Alveolar Fibroblasts
TANC2	3.34289e-190	0.721147	0.435	0.073	1.78821e-185	Alveolar Fibroblasts
HIVEP2	3.8075e-194	0.720864	0.458	0.081	2.03675e-189	Alveolar Fibroblasts
LRRK2	8.58991e-162	0.720817	0.405	0.078	4.595e-157	Alveolar Fibroblasts
ADAM10	3.27362e-172	0.719877	0.536	0.154	1.75115e-167	Alveolar Fibroblasts
PAN3	5.29043e-203	0.719838	0.494	0.094	2.83001e-198	Alveolar Fibroblasts
MLLT10	4.55412e-166	0.718433	0.502	0.137	2.43613e-161	Alveolar Fibroblasts
BBS9	1.20585e-237	0.713184	0.438	0.047	6.45043e-233	Alveolar Fibroblasts
EBF1	4.87844e-94	0.713117	0.498	0.233	2.60963e-89	Alveolar Fibroblasts
PDZRN3	6.46003e-117	0.712558	0.459	0.16	3.45566e-112	Alveolar Fibroblasts
MSI2	1.4608e-203	0.711964	0.437	0.066	7.81427e-199	Alveolar Fibroblasts
PRKCA	6.58273e-162	0.710666	0.47	0.115	3.5213e-157	Alveolar Fibroblasts
MEF2A	2.78177e-138	0.708743	0.573	0.228	1.48805e-133	Alveolar Fibroblasts
ARHGAP26	7.69835e-181	0.708618	0.389	0.055	4.11808e-176	Alveolar Fibroblasts
GLS	8.45044e-162	0.708516	0.559	0.182	4.5204e-157	Alveolar Fibroblasts
ZNF407	1.01337e-231	0.707622	0.432	0.047	5.42081e-227	Alveolar Fibroblasts
KDM4C	5.87079e-229	0.707275	0.448	0.055	3.14046e-224	Alveolar Fibroblasts
DYM	3.82704e-178	0.707028	0.5	0.122	2.0472e-173	Alveolar Fibroblasts
MIR99AHG	4.08598e-143	0.706151	0.488	0.142	2.18572e-138	Alveolar Fibroblasts
TANC1	6.3822e-175	0.704768	0.46	0.094	3.41403e-170	Alveolar Fibroblasts
PTPRK	7.67155e-169	0.703379	0.444	0.092	4.10374e-164	Alveolar Fibroblasts
TCF4	2.63165e-158	0.703304	0.752	0.485	1.40775e-153	Alveolar Fibroblasts
UBR3	2.13914e-186	0.703146	0.493	0.107	1.14429e-181	Alveolar Fibroblasts
PLOD2	3.2082e-124	0.702622	0.501	0.187	1.71616e-119	Alveolar Fibroblasts
CAMK1D	8.5772e-229	0.700473	0.366	0.024	4.5882e-224	Alveolar Fibroblasts
HIF1A	5.13164e-119	0.699767	0.607	0.316	2.74507e-114	Alveolar Fibroblasts
KAZN	2.93095e-93	0.697875	0.427	0.163	1.56785e-88	Alveolar Fibroblasts
PRICKLE2	1.00322e-156	0.697723	0.472	0.12	5.36655e-152	Alveolar Fibroblasts
PARP8	3.99282e-203	0.697562	0.401	0.048	2.13588e-198	Alveolar Fibroblasts
ARHGEF12	6.95079e-152	0.696687	0.535	0.174	3.71818e-147	Alveolar Fibroblasts
MAML3	2.84011e-227	0.696102	0.405	0.037	1.51926e-222	Alveolar Fibroblasts
GPM6A	9.99241e-273	0.695897	0.358	0.007	5.34524e-268	Alveolar Fibroblasts
GSK3B	5.39714e-174	0.694692	0.511	0.129	2.88709e-169	Alveolar Fibroblasts
NFAT5	3.91833e-148	0.693745	0.571	0.209	2.09603e-143	Alveolar Fibroblasts
AL157944.1	3.26898e-297	0.693169	0.357	0	1.74867e-292	Alveolar Fibroblasts
PTEN	1.35093e-132	0.691577	0.56	0.232	7.22651e-128	Alveolar Fibroblasts
TNRC6A	1.23739e-145	0.690462	0.583	0.223	6.61915e-141	Alveolar Fibroblasts
ENAH	1.93082e-104	0.690192	0.579	0.311	1.03286e-99	Alveolar Fibroblasts
TAOK1	4.43628e-153	0.690017	0.556	0.193	2.3731e-148	Alveolar Fibroblasts
ADAM12	1.45943e-203	0.689594	0.3	0.013	7.80691e-199	Alveolar Fibroblasts
VMP1	5.3372e-108	0.687895	0.65	0.427	2.85503e-103	Alveolar Fibroblasts
FBXW7	8.22548e-164	0.687749	0.482	0.12	4.40006e-159	Alveolar Fibroblasts
MFSD4B	3.44211e-218	0.687361	0.387	0.036	1.84129e-213	Alveolar Fibroblasts
AGFG1	6.1291e-178	0.687361	0.485	0.114	3.27864e-173	Alveolar Fibroblasts
RASAL2	1.18465e-178	0.686633	0.421	0.072	6.33704e-174	Alveolar Fibroblasts
MAGI1	3.3794e-210	0.685114	0.379	0.035	1.80774e-205	Alveolar Fibroblasts
CERS6	2.7409e-184	0.684961	0.439	0.076	1.46619e-179	Alveolar Fibroblasts
MED13	1.44768e-166	0.681254	0.537	0.154	7.74405e-162	Alveolar Fibroblasts
2007-03-01	0	0.681007	0.412	0	0	Alveolar Fibroblasts
BACH2	7.57188e-175	0.680674	0.428	0.076	4.05042e-170	Alveolar Fibroblasts
KIF13A	6.3699e-155	0.679948	0.475	0.122	3.40745e-150	Alveolar Fibroblasts
RBMS1	1.06858e-154	0.679624	0.746	0.472	5.71616e-150	Alveolar Fibroblasts
MEG8	6.32029e-122	0.678914	0.377	0.092	3.38091e-117	Alveolar Fibroblasts
FAM126A	0	0.678818	0.392	0	0	Alveolar Fibroblasts
DLC1	2.71426e-117	0.678769	0.629	0.336	1.45194e-112	Alveolar Fibroblasts
PRKN	4.28196e-244	0.678063	0.395	0.026	2.29055e-239	Alveolar Fibroblasts
ZFHX3	2.05575e-126	0.677757	0.6	0.277	1.09968e-121	Alveolar Fibroblasts
STRN3	8.44665e-152	0.676721	0.515	0.16	4.51837e-147	Alveolar Fibroblasts
YWHAE	0	0.67583	0.386	0	0	Alveolar Fibroblasts
RAPGEF6	8.66384e-235	0.675315	0.428	0.044	4.63455e-230	Alveolar Fibroblasts
GSE1	3.19988e-160	0.671089	0.437	0.095	1.71171e-155	Alveolar Fibroblasts
PTBP2	9.51349e-183	0.670866	0.453	0.086	5.08905e-178	Alveolar Fibroblasts
PAM	1.81853e-120	0.670844	0.575	0.265	9.72784e-116	Alveolar Fibroblasts
TENT2	3.26794e-185	0.670368	0.472	0.096	1.74812e-180	Alveolar Fibroblasts
NIPBL	5.08599e-132	0.668183	0.575	0.243	2.72065e-127	Alveolar Fibroblasts
GAB2	7.19609e-181	0.667366	0.427	0.072	3.84941e-176	Alveolar Fibroblasts
SLC26A3	5.82875e-245	0.666917	0.345	0.011	3.11797e-240	Alveolar Fibroblasts
STK3	1.11673e-134	0.666628	0.512	0.176	5.97371e-130	Alveolar Fibroblasts
FN1	7.04344e-153	0.666485	0.862	0.713	3.76775e-148	Alveolar Fibroblasts
NEK7	1.7482e-140	0.666314	0.532	0.181	9.35164e-136	Alveolar Fibroblasts
H3F3A	1.95606e-295	0.662329	0.355	0	1.04636e-290	Alveolar Fibroblasts
PCCA	4.18003e-183	0.662149	0.445	0.082	2.23602e-178	Alveolar Fibroblasts
LSAMP	2.88955e-78	0.66172	0.554	0.338	1.54571e-73	Alveolar Fibroblasts
MARK3	1.39739e-143	0.661674	0.564	0.208	7.47504e-139	Alveolar Fibroblasts
SMURF1	0	0.661069	0.377	0	0	Alveolar Fibroblasts
TNKS	5.25014e-178	0.660959	0.466	0.099	2.80846e-173	Alveolar Fibroblasts
CCDC91	1.59845e-139	0.659127	0.47	0.138	8.55057e-135	Alveolar Fibroblasts
PDE3B	4.71472e-163	0.658861	0.393	0.067	2.52204e-158	Alveolar Fibroblasts
WNK1	1.35016e-132	0.656406	0.534	0.199	7.22239e-128	Alveolar Fibroblasts
CLASP2	1.36893e-164	0.655999	0.447	0.097	7.32283e-160	Alveolar Fibroblasts
AP3B1	1.98296e-141	0.655703	0.498	0.16	1.06075e-136	Alveolar Fibroblasts
SGCD	4.81253e-115	0.655613	0.449	0.149	2.57437e-110	Alveolar Fibroblasts
JAZF1	2.68418e-156	0.655525	0.414	0.086	1.43585e-151	Alveolar Fibroblasts
CARMIL1	5.15074e-119	0.653925	0.473	0.164	2.75529e-114	Alveolar Fibroblasts
HS2ST1	2.59385e-166	0.653208	0.419	0.083	1.38753e-161	Alveolar Fibroblasts
HLA-C	1.24385e-278	0.652524	0.336	0	6.65374e-274	Alveolar Fibroblasts
LRRFIP1	2.46346e-128	0.65247	0.506	0.174	1.31778e-123	Alveolar Fibroblasts
ZMYM2	2.91227e-140	0.651924	0.503	0.161	1.55786e-135	Alveolar Fibroblasts
RABGEF1	2.85572e-217	0.651568	0.404	0.043	1.52761e-212	Alveolar Fibroblasts
MON2	1.10098e-149	0.651354	0.507	0.149	5.88947e-145	Alveolar Fibroblasts
MAPK10	2.58874e-150	0.650912	0.431	0.099	1.38479e-145	Alveolar Fibroblasts
BMPR1A	9.01941e-160	0.649846	0.47	0.116	4.82475e-155	Alveolar Fibroblasts
PUM2	3.74135e-158	0.648428	0.486	0.126	2.00136e-153	Alveolar Fibroblasts
CASK	2.50207e-162	0.646613	0.449	0.101	1.33843e-157	Alveolar Fibroblasts
TMEM135	1.8108e-189	0.646412	0.433	0.069	9.68649e-185	Alveolar Fibroblasts
LARGE1	1.75498e-205	0.645704	0.389	0.04	9.3879e-201	Alveolar Fibroblasts
LUC7L2	0	0.645005	0.393	0	0	Alveolar Fibroblasts
MEIS1	1.3513e-86	0.644048	0.465	0.214	7.2285e-82	Alveolar Fibroblasts
SETBP1	6.0055e-107	0.643857	0.488	0.191	3.21252e-102	Alveolar Fibroblasts
NUMB	4.73057e-135	0.643431	0.501	0.165	2.53052e-130	Alveolar Fibroblasts
KDM2A	2.15088e-147	0.642825	0.477	0.133	1.15057e-142	Alveolar Fibroblasts
EDIL3	1.48427e-121	0.642804	0.36	0.079	7.93979e-117	Alveolar Fibroblasts
HERC1	8.79649e-161	0.642782	0.477	0.115	4.7055e-156	Alveolar Fibroblasts
NAV2	2.49092e-122	0.642474	0.443	0.129	1.33247e-117	Alveolar Fibroblasts
CDH11	3.78122e-85	0.640749	0.582	0.339	2.02269e-80	Alveolar Fibroblasts
FRYL	3.92282e-152	0.640647	0.462	0.117	2.09844e-147	Alveolar Fibroblasts
ESYT2	5.98925e-126	0.639677	0.5	0.179	3.20383e-121	Alveolar Fibroblasts
MYO1D	2.0738e-174	0.639526	0.428	0.076	1.10934e-169	Alveolar Fibroblasts
PIAS1	4.21243e-118	0.638513	0.502	0.191	2.25335e-113	Alveolar Fibroblasts
AC006299.1	3.24416e-267	0.638355	0.323	0	1.7354e-262	Alveolar Fibroblasts
KDM6A	8.99523e-190	0.638326	0.428	0.068	4.81182e-185	Alveolar Fibroblasts
AC118549.1	0	0.637634	0.384	0	0	Alveolar Fibroblasts
RFX3	5.3361e-207	0.637166	0.39	0.041	2.85444e-202	Alveolar Fibroblasts
PDE3A	5.60729e-151	0.635498	0.318	0.041	2.99951e-146	Alveolar Fibroblasts
ITCH	3.05547e-158	0.634368	0.475	0.118	1.63446e-153	Alveolar Fibroblasts
MGAT5	1.09683e-182	0.634227	0.358	0.041	5.86727e-178	Alveolar Fibroblasts
MAP4K3	3.54386e-150	0.632694	0.47	0.118	1.89572e-145	Alveolar Fibroblasts
ZNF638	2.22114e-114	0.631949	0.599	0.3	1.18815e-109	Alveolar Fibroblasts
MAN1A1	4.89549e-102	0.630044	0.574	0.293	2.61874e-97	Alveolar Fibroblasts
KLF12	2.38093e-168	0.629909	0.4	0.067	1.27363e-163	Alveolar Fibroblasts
DIP2B	8.57197e-194	0.629123	0.431	0.066	4.58541e-189	Alveolar Fibroblasts
TBC1D22A	6.17509e-174	0.629111	0.42	0.076	3.30324e-169	Alveolar Fibroblasts
FAM172A	9.73171e-122	0.628223	0.483	0.167	5.20578e-117	Alveolar Fibroblasts
KANSL1	1.9169e-133	0.628218	0.495	0.156	1.02541e-128	Alveolar Fibroblasts
UTY	5.73571e-175	0.627066	0.387	0.058	3.06821e-170	Alveolar Fibroblasts
GBE1	1.671e-103	0.626106	0.461	0.174	8.93866e-99	Alveolar Fibroblasts
SRPK2	6.26019e-114	0.625929	0.493	0.191	3.34876e-109	Alveolar Fibroblasts
ARFGEF1	3.1753e-155	0.625358	0.47	0.117	1.69856e-150	Alveolar Fibroblasts
TNS3	1.57172e-155	0.624683	0.425	0.087	8.40759e-151	Alveolar Fibroblasts
EVI5	1.61964e-122	0.62425	0.515	0.195	8.66395e-118	Alveolar Fibroblasts
STXBP5	7.02337e-185	0.623429	0.417	0.066	3.75701e-180	Alveolar Fibroblasts
FOCAD	1.03678e-189	0.623053	0.371	0.042	5.54602e-185	Alveolar Fibroblasts
BRAF	2.05302e-159	0.622627	0.45	0.097	1.09822e-154	Alveolar Fibroblasts
CTHRC1	8.64526e-102	0.622078	0.374	0.108	4.62461e-97	Alveolar Fibroblasts
ARIH1	1.54737e-131	0.621814	0.505	0.169	8.27734e-127	Alveolar Fibroblasts
PDS5B	4.98238e-124	0.621795	0.481	0.16	2.66523e-119	Alveolar Fibroblasts
BAZ2B	1.00738e-112	0.621349	0.516	0.206	5.38876e-108	Alveolar Fibroblasts
MYCBP2	1.67462e-115	0.617911	0.624	0.336	8.95803e-111	Alveolar Fibroblasts
USP32	9.37035e-179	0.617857	0.417	0.068	5.01248e-174	Alveolar Fibroblasts
CENPP	1.87501e-182	0.617472	0.363	0.043	1.003e-177	Alveolar Fibroblasts
REV3L	4.33602e-96	0.616747	0.595	0.325	2.31947e-91	Alveolar Fibroblasts
HIPK2	2.37055e-137	0.616518	0.415	0.1	1.26808e-132	Alveolar Fibroblasts
PDS5A	8.62776e-135	0.616153	0.491	0.154	4.61525e-130	Alveolar Fibroblasts
ISLR	4.31757e-268	0.61596	0.324	0	2.3096e-263	Alveolar Fibroblasts
ATG7	1.54844e-170	0.615785	0.409	0.07	8.28309e-166	Alveolar Fibroblasts
HIF1A-AS3	1.17683e-247	0.615575	0.329	0.006	6.29522e-243	Alveolar Fibroblasts
ZDHHC20	2.42781e-182	0.615503	0.387	0.054	1.29871e-177	Alveolar Fibroblasts
SOS1	2.08118e-157	0.615423	0.45	0.104	1.11328e-152	Alveolar Fibroblasts
SND1	9.30461e-103	0.615259	0.56	0.284	4.97731e-98	Alveolar Fibroblasts
SH3PXD2B	3.99997e-99	0.614787	0.484	0.202	2.1397e-94	Alveolar Fibroblasts
ARID2	1.43635e-163	0.614558	0.446	0.094	7.68348e-159	Alveolar Fibroblasts
TMCC1	8.23729e-178	0.614178	0.413	0.067	4.40638e-173	Alveolar Fibroblasts
EPS15	1.24364e-113	0.614158	0.527	0.217	6.6526e-109	Alveolar Fibroblasts
COL4A2	1.00188e-94	0.613349	0.548	0.269	5.35933e-90	Alveolar Fibroblasts
CTNND1	6.27018e-130	0.61238	0.468	0.146	3.35411e-125	Alveolar Fibroblasts
DENND5A	1.0663e-148	0.612047	0.448	0.109	5.70396e-144	Alveolar Fibroblasts
HELZ	4.76669e-125	0.611862	0.485	0.161	2.54984e-120	Alveolar Fibroblasts
XYLT1	1.84869e-155	0.610589	0.379	0.065	9.8892e-151	Alveolar Fibroblasts
MAGI3	4.99472e-150	0.609921	0.38	0.07	2.67183e-145	Alveolar Fibroblasts
CAMKMT	1.26058e-171	0.609337	0.388	0.059	6.74319e-167	Alveolar Fibroblasts
ROR2	3.71214e-119	0.608545	0.388	0.1	1.98574e-114	Alveolar Fibroblasts
SCFD2	6.3742e-166	0.608545	0.391	0.066	3.40975e-161	Alveolar Fibroblasts
BMP2K	2.66323e-175	0.608107	0.391	0.059	1.42464e-170	Alveolar Fibroblasts
H2AFY	1.63636e-279	0.60747	0.337	0	8.75341e-275	Alveolar Fibroblasts
PIP4K2A	1.40748e-123	0.607273	0.404	0.107	7.52904e-119	Alveolar Fibroblasts
SCMH1	4.9509e-164	0.605288	0.411	0.074	2.64839e-159	Alveolar Fibroblasts
DGKH	9.73071e-150	0.604436	0.412	0.084	5.20525e-145	Alveolar Fibroblasts
UGGT2	1.14695e-120	0.604285	0.464	0.154	6.13538e-116	Alveolar Fibroblasts
MAP3K5	9.71336e-135	0.603879	0.429	0.107	5.19597e-130	Alveolar Fibroblasts
DLEU2	1.73142e-217	0.603758	0.355	0.024	9.26191e-213	Alveolar Fibroblasts
INPP4B	2.1127e-164	0.603594	0.318	0.034	1.13015e-159	Alveolar Fibroblasts
WAC	1.74717e-109	0.603486	0.556	0.257	9.34613e-105	Alveolar Fibroblasts
RBPMS	5.86786e-99	0.602973	0.527	0.241	3.13889e-94	Alveolar Fibroblasts
PTBP3	2.53577e-147	0.602143	0.427	0.1	1.35646e-142	Alveolar Fibroblasts
AC023469.1	2.6099e-246	0.60113	0.299	0	1.39612e-241	Alveolar Fibroblasts
RASA1	8.50837e-162	0.600287	0.414	0.078	4.55138e-157	Alveolar Fibroblasts
EPS8	3.50769e-89	0.600277	0.423	0.166	1.87637e-84	Alveolar Fibroblasts
TASP1	1.37709e-131	0.599333	0.386	0.088	7.36649e-127	Alveolar Fibroblasts
ANKHD1	3.1908e-174	0.598813	0.418	0.071	1.70685e-169	Alveolar Fibroblasts
PCDH9	2.02181e-112	0.598245	0.317	0.066	1.08153e-107	Alveolar Fibroblasts
MBNL2	6.19515e-96	0.597058	0.57	0.304	3.31397e-91	Alveolar Fibroblasts
SPRED1	8.90198e-120	0.596829	0.438	0.132	4.76193e-115	Alveolar Fibroblasts
MICAL2	8.15812e-181	0.595721	0.337	0.034	4.36402e-176	Alveolar Fibroblasts
RICTOR	3.64164e-123	0.595258	0.475	0.155	1.94802e-118	Alveolar Fibroblasts
NSMCE2	7.81407e-140	0.594237	0.437	0.11	4.17998e-135	Alveolar Fibroblasts
VWA8	1.30422e-191	0.593954	0.381	0.044	6.97668e-187	Alveolar Fibroblasts
RBFOX2	3.74661e-100	0.593592	0.554	0.267	2.00418e-95	Alveolar Fibroblasts
VCAN	5.16485e-106	0.593083	0.737	0.486	2.76283e-101	Alveolar Fibroblasts
TBCK	8.34674e-170	0.592899	0.404	0.068	4.46492e-165	Alveolar Fibroblasts
PTPRD	1.18654e-124	0.592627	0.437	0.122	6.34715e-120	Alveolar Fibroblasts
ARHGAP32	7.62228e-177	0.591999	0.369	0.048	4.07739e-172	Alveolar Fibroblasts
CDK8	8.68236e-172	0.591962	0.37	0.051	4.64446e-167	Alveolar Fibroblasts
TRAPPC9	9.73145e-193	0.591885	0.363	0.038	5.20564e-188	Alveolar Fibroblasts
ARHGAP6	2.56267e-88	0.589158	0.423	0.163	1.37085e-83	Alveolar Fibroblasts
DIP2C	6.58297e-136	0.589015	0.409	0.097	3.52143e-131	Alveolar Fibroblasts
AC083870.1	5.40505e-255	0.588969	0.309	0	2.89132e-250	Alveolar Fibroblasts
MFSD14C	5.44346e-299	0.588593	0.359	0	2.91187e-294	Alveolar Fibroblasts
NCOA3	5.21519e-127	0.587837	0.43	0.119	2.78976e-122	Alveolar Fibroblasts
WWTR1	1.2356e-89	0.587519	0.462	0.196	6.60958e-85	Alveolar Fibroblasts
TXNDC5	7.44188e-199	0.586526	0.347	0.03	3.98089e-194	Alveolar Fibroblasts
NCKAP1	6.41011e-108	0.586516	0.525	0.224	3.42896e-103	Alveolar Fibroblasts
UBE2K	1.14969e-110	0.585939	0.553	0.249	6.15006e-106	Alveolar Fibroblasts
MEIS2	5.24761e-116	0.585629	0.425	0.128	2.8071e-111	Alveolar Fibroblasts
LAMC1	1.46137e-99	0.585454	0.667	0.417	7.81728e-95	Alveolar Fibroblasts
TNIK	2.25376e-131	0.585317	0.385	0.086	1.2056e-126	Alveolar Fibroblasts
CNOT6L	8.61039e-140	0.583814	0.381	0.078	4.60596e-135	Alveolar Fibroblasts
SORBS1	3.42503e-125	0.583502	0.303	0.051	1.83215e-120	Alveolar Fibroblasts
PSME4	1.43645e-143	0.582737	0.417	0.093	7.68402e-139	Alveolar Fibroblasts
SEC24D	1.97891e-102	0.582674	0.495	0.208	1.05858e-97	Alveolar Fibroblasts
WWC2	1.39059e-143	0.582673	0.436	0.105	7.43869e-139	Alveolar Fibroblasts
RNGTT	2.18132e-185	0.582131	0.38	0.048	1.16685e-180	Alveolar Fibroblasts
TMEM131	1.8203e-144	0.581738	0.427	0.101	9.73736e-140	Alveolar Fibroblasts
EHBP1	7.35159e-115	0.58149	0.449	0.145	3.93259e-110	Alveolar Fibroblasts
CDK13	2.44374e-131	0.580966	0.463	0.135	1.30723e-126	Alveolar Fibroblasts
LINC01473	3.17799e-204	0.580808	0.345	0.026	1.7e-199	Alveolar Fibroblasts
PDE8A	5.30919e-154	0.579675	0.392	0.073	2.84005e-149	Alveolar Fibroblasts
ECPAS	4.6556e-135	0.579347	0.427	0.109	2.49042e-130	Alveolar Fibroblasts
FRMD4A	3.16485e-141	0.579309	0.372	0.07	1.69297e-136	Alveolar Fibroblasts
PUM1	8.40967e-112	0.579005	0.511	0.202	4.49859e-107	Alveolar Fibroblasts
MYO9A	1.6604e-117	0.577878	0.484	0.167	8.88199e-113	Alveolar Fibroblasts
ARHGAP10	1.508e-78	0.576881	0.521	0.277	8.06676e-74	Alveolar Fibroblasts
USP15	2.83749e-96	0.576785	0.5	0.215	1.51786e-91	Alveolar Fibroblasts
TMEM117	2.54893e-207	0.576515	0.341	0.023	1.3635e-202	Alveolar Fibroblasts
FYN	1.75461e-79	0.575725	0.448	0.203	9.38593e-75	Alveolar Fibroblasts
KIF1B	4.57159e-117	0.575141	0.46	0.152	2.44548e-112	Alveolar Fibroblasts
MLLT3	3.38534e-152	0.574813	0.372	0.065	1.81092e-147	Alveolar Fibroblasts
TENM3	1.91114e-141	0.574252	0.304	0.04	1.02233e-136	Alveolar Fibroblasts
SOX6	6.63347e-165	0.574143	0.279	0.02	3.54844e-160	Alveolar Fibroblasts
UBE2H	4.90828e-98	0.574084	0.516	0.234	2.62559e-93	Alveolar Fibroblasts
SLC4A7	8.37617e-99	0.573897	0.41	0.137	4.48066e-94	Alveolar Fibroblasts
ANKRD28	1.29557e-121	0.573176	0.382	0.095	6.93041e-117	Alveolar Fibroblasts
CEP112	1.55342e-152	0.57291	0.381	0.067	8.3097e-148	Alveolar Fibroblasts
AAK1	3.91089e-109	0.572504	0.462	0.165	2.09205e-104	Alveolar Fibroblasts
LMO7	2.04597e-155	0.572342	0.326	0.041	1.09445e-150	Alveolar Fibroblasts
CCN4	2.80377e-166	0.571748	0.316	0.032	1.49982e-161	Alveolar Fibroblasts
FUT8	2.52194e-120	0.570314	0.391	0.103	1.34906e-115	Alveolar Fibroblasts
VPS13C	1.03531e-103	0.570293	0.526	0.224	5.5382e-99	Alveolar Fibroblasts
GMDS-DT	1.69309e-182	0.569143	0.357	0.039	9.05685e-178	Alveolar Fibroblasts
CDC42BPA	8.1306e-92	0.5689	0.484	0.215	4.3493e-87	Alveolar Fibroblasts
DCAF6	7.28695e-113	0.568515	0.455	0.154	3.89801e-108	Alveolar Fibroblasts
MAN2A1	2.27796e-117	0.568366	0.438	0.134	1.21855e-112	Alveolar Fibroblasts
XPR1	1.33166e-186	0.568276	0.357	0.038	7.12347e-182	Alveolar Fibroblasts
SCAF8	6.64894e-150	0.567986	0.402	0.081	3.55672e-145	Alveolar Fibroblasts
ATP13A3	1.0831e-107	0.56777	0.447	0.151	5.79381e-103	Alveolar Fibroblasts
LDLRAD4	4.77198e-127	0.567631	0.34	0.065	2.55268e-122	Alveolar Fibroblasts
TSHZ2	6.29649e-59	0.56677	0.502	0.31	3.36818e-54	Alveolar Fibroblasts
FNDC3A	8.28983e-99	0.566171	0.484	0.198	4.43448e-94	Alveolar Fibroblasts
SLCO3A1	8.47323e-102	0.565909	0.433	0.152	4.53259e-97	Alveolar Fibroblasts
ATAD2B	2.27996e-146	0.565425	0.405	0.085	1.21962e-141	Alveolar Fibroblasts
FAM214A	4.11573e-275	0.564811	0.332	0	2.20163e-270	Alveolar Fibroblasts
USP25	1.75038e-147	0.56368	0.378	0.071	9.36333e-143	Alveolar Fibroblasts
RIN2	4.87043e-101	0.563439	0.423	0.142	2.60534e-96	Alveolar Fibroblasts
AP002518.2	1.70449e-232	0.563369	0.283	0	9.11782e-228	Alveolar Fibroblasts
USP9X	3.02309e-113	0.563226	0.478	0.167	1.61714e-108	Alveolar Fibroblasts
AC092445.1	1.70449e-232	0.562497	0.283	0	9.11782e-228	Alveolar Fibroblasts
ANKRD44	3.06711e-124	0.562356	0.372	0.082	1.64069e-119	Alveolar Fibroblasts
C20orf194	1.01237e-270	0.561835	0.327	0	5.41546e-266	Alveolar Fibroblasts
RANBP9	4.8774e-135	0.561396	0.411	0.097	2.60907e-130	Alveolar Fibroblasts
BICD1	4.81776e-148	0.561157	0.37	0.066	2.57716e-143	Alveolar Fibroblasts
CMIP	5.90722e-142	0.561063	0.364	0.068	3.15995e-137	Alveolar Fibroblasts
CHSY3	1.12296e-207	0.561009	0.32	0.016	6.00706e-203	Alveolar Fibroblasts
KCNT2	1.13174e-157	0.560663	0.363	0.054	6.05401e-153	Alveolar Fibroblasts
CREB3L2	6.17952e-89	0.560005	0.476	0.206	3.30561e-84	Alveolar Fibroblasts
SNX29	8.00811e-127	0.559933	0.397	0.098	4.28378e-122	Alveolar Fibroblasts
KAT6A	1.42204e-116	0.559892	0.431	0.129	7.60694e-112	Alveolar Fibroblasts
UBE3C	4.05168e-137	0.559107	0.415	0.099	2.16736e-132	Alveolar Fibroblasts
RALGAPA1	1.09108e-109	0.558964	0.471	0.165	5.83651e-105	Alveolar Fibroblasts
SYNE1	2.68568e-89	0.558809	0.603	0.33	1.43665e-84	Alveolar Fibroblasts
WDR70	8.29654e-130	0.55787	0.428	0.113	4.43807e-125	Alveolar Fibroblasts
PTPRC	4.71834e-145	0.557596	0.254	0.019	2.52398e-140	Alveolar Fibroblasts
PTPN12	1.42738e-99	0.557293	0.469	0.184	7.63547e-95	Alveolar Fibroblasts
ZEB2	5.08465e-79	0.557131	0.615	0.408	2.71993e-74	Alveolar Fibroblasts
PDGFC	2.47699e-139	0.55651	0.332	0.054	1.32502e-134	Alveolar Fibroblasts
TRIP12	1.35007e-112	0.55642	0.474	0.167	7.2219e-108	Alveolar Fibroblasts
LARP4B	9.4005e-143	0.556178	0.401	0.085	5.02861e-138	Alveolar Fibroblasts
FBXO11	3.37931e-114	0.555611	0.447	0.144	1.80769e-109	Alveolar Fibroblasts
VPS8	1.11321e-155	0.555583	0.357	0.055	5.95488e-151	Alveolar Fibroblasts
RBM6	1.16229e-100	0.555582	0.525	0.228	6.21743e-96	Alveolar Fibroblasts
DCLK1	4.01438e-64	0.555115	0.425	0.21	2.14741e-59	Alveolar Fibroblasts
SETD2	2.95514e-113	0.554709	0.476	0.165	1.58079e-108	Alveolar Fibroblasts
ARHGAP15	7.03012e-112	0.55408	0.297	0.055	3.76062e-107	Alveolar Fibroblasts
SPECC1L	6.73883e-145	0.553007	0.403	0.085	3.6048e-140	Alveolar Fibroblasts
DHX36	2.35485e-273	0.552791	0.33	0	1.25968e-268	Alveolar Fibroblasts
SERINC5	1.10607e-132	0.552186	0.383	0.083	5.9167e-128	Alveolar Fibroblasts
IMPAD1	4.11572e-275	0.55156	0.332	0	2.20162e-270	Alveolar Fibroblasts
ALCAM	8.50497e-85	0.551541	0.308	0.087	4.54956e-80	Alveolar Fibroblasts
SLMAP	3.60894e-111	0.551439	0.422	0.132	1.93053e-106	Alveolar Fibroblasts
NEGR1	2.44106e-44	0.551106	0.425	0.262	1.3058e-39	Alveolar Fibroblasts
RFX7	4.63144e-181	0.550623	0.347	0.036	2.4775e-176	Alveolar Fibroblasts
ANKIB1	6.31381e-115	0.550193	0.44	0.138	3.37745e-110	Alveolar Fibroblasts
ATP11A	9.73497e-109	0.549449	0.334	0.079	5.20753e-104	Alveolar Fibroblasts
DENND4A	5.25604e-127	0.548812	0.415	0.103	2.81162e-122	Alveolar Fibroblasts
RASA2	9.90037e-141	0.548425	0.376	0.073	5.296e-136	Alveolar Fibroblasts
SERPINE1	4.34227e-48	0.548337	0.349	0.163	2.32281e-43	Alveolar Fibroblasts
TSPAN5	1.01575e-131	0.547754	0.299	0.043	5.43357e-127	Alveolar Fibroblasts
GOLGA4	5.7824e-92	0.547697	0.623	0.373	3.09318e-87	Alveolar Fibroblasts
LINC01578	1.77886e-272	0.547466	0.329	0	9.51564e-268	Alveolar Fibroblasts
VPS13D	6.41869e-123	0.547375	0.404	0.103	3.43355e-118	Alveolar Fibroblasts
ATXN2	3.44254e-97	0.547275	0.458	0.178	1.84152e-92	Alveolar Fibroblasts
RB1	5.35671e-128	0.546786	0.389	0.09	2.86546e-123	Alveolar Fibroblasts
SMARCC1	5.63256e-125	0.546636	0.418	0.112	3.01302e-120	Alveolar Fibroblasts
GXYLT2	4.5802e-101	0.546184	0.425	0.146	2.45009e-96	Alveolar Fibroblasts
MAP2K5	5.11475e-153	0.545954	0.39	0.071	2.73603e-148	Alveolar Fibroblasts
OSBPL8	1.67507e-75	0.545708	0.575	0.357	8.96044e-71	Alveolar Fibroblasts
ANO6	8.2284e-90	0.544805	0.539	0.257	4.40162e-85	Alveolar Fibroblasts
ACSL4	1.63699e-95	0.544202	0.425	0.152	8.75675e-91	Alveolar Fibroblasts
PPP3R1	4.59065e-137	0.543751	0.393	0.087	2.45568e-132	Alveolar Fibroblasts
SGMS1	2.03494e-117	0.54317	0.402	0.109	1.08855e-112	Alveolar Fibroblasts
ANK3	2.13727e-120	0.543066	0.267	0.036	1.14329e-115	Alveolar Fibroblasts
ATF7IP	4.43386e-110	0.541972	0.429	0.134	2.37181e-105	Alveolar Fibroblasts
MCTP2	4.06492e-168	0.541837	0.328	0.034	2.17445e-163	Alveolar Fibroblasts
AF117829.1	4.27917e-261	0.54161	0.316	0	2.28906e-256	Alveolar Fibroblasts
PBX1	1.7025e-69	0.540936	0.581	0.397	9.1072e-65	Alveolar Fibroblasts
EFNA5	1.06986e-104	0.540264	0.326	0.076	5.72298e-100	Alveolar Fibroblasts
SETD5	2.81854e-97	0.539055	0.515	0.217	1.50772e-92	Alveolar Fibroblasts
COL12A1	3.50117e-74	0.538553	0.37	0.137	1.87288e-69	Alveolar Fibroblasts
CSNK1G1	1.4373e-164	0.538194	0.362	0.052	7.68856e-160	Alveolar Fibroblasts
GMDS	2.23825e-122	0.537199	0.359	0.078	1.19731e-117	Alveolar Fibroblasts
SETX	9.77519e-98	0.536963	0.473	0.186	5.22904e-93	Alveolar Fibroblasts
RALGAPA2	2.3892e-139	0.536896	0.315	0.046	1.27805e-134	Alveolar Fibroblasts
WDPCP	2.24212e-163	0.536722	0.342	0.043	1.19937e-158	Alveolar Fibroblasts
ETNK1	4.45735e-109	0.536675	0.406	0.122	2.38437e-104	Alveolar Fibroblasts
GAB1	1.20164e-133	0.536643	0.392	0.084	6.42796e-129	Alveolar Fibroblasts
PKD2	1.00539e-91	0.536458	0.492	0.214	5.37812e-87	Alveolar Fibroblasts
ROBO2	3.26291e-80	0.536325	0.366	0.119	1.74543e-75	Alveolar Fibroblasts
PHC3	1.01385e-115	0.536158	0.435	0.132	5.42337e-111	Alveolar Fibroblasts
MTHFD1L	5.23427e-101	0.536149	0.391	0.121	2.79997e-96	Alveolar Fibroblasts
BACH1	4.01972e-100	0.535593	0.393	0.122	2.15027e-95	Alveolar Fibroblasts
CPEB4	1.68468e-106	0.535481	0.334	0.08	9.01186e-102	Alveolar Fibroblasts
PXDNL	7.53023e-179	0.535021	0.254	0.008	4.02815e-174	Alveolar Fibroblasts
THSD4	6.52341e-111	0.534299	0.32	0.067	3.48957e-106	Alveolar Fibroblasts
TMTC2	3.11279e-149	0.533666	0.329	0.043	1.66512e-144	Alveolar Fibroblasts
ACACA	5.33204e-148	0.533552	0.361	0.06	2.85227e-143	Alveolar Fibroblasts
PLCB1	7.1028e-85	0.533235	0.298	0.079	3.7995e-80	Alveolar Fibroblasts
INVS	3.3081e-164	0.5317	0.352	0.046	1.7696e-159	Alveolar Fibroblasts
OPHN1	3.2247e-106	0.531692	0.375	0.103	1.72499e-101	Alveolar Fibroblasts
SEPTIN11	5.76798e-73	0.531246	0.608	0.412	3.08546e-68	Alveolar Fibroblasts
ZFY	1.12951e-132	0.53118	0.327	0.057	6.04211e-128	Alveolar Fibroblasts
TNRC6B	4.13477e-85	0.531156	0.601	0.349	2.21181e-80	Alveolar Fibroblasts
FAM49B	6.55801e-224	0.531001	0.273	0	3.50808e-219	Alveolar Fibroblasts
DOCK11	4.98426e-131	0.5297	0.363	0.074	2.66623e-126	Alveolar Fibroblasts
ZMYM4	1.1903e-109	0.52928	0.44	0.144	6.36729e-105	Alveolar Fibroblasts
GRK5	6.96432e-78	0.529054	0.445	0.194	3.72542e-73	Alveolar Fibroblasts
FGF14	1.89482e-103	0.528504	0.265	0.046	1.0136e-98	Alveolar Fibroblasts
GRB10	3.11343e-143	0.528084	0.349	0.058	1.66547e-138	Alveolar Fibroblasts
B4GALT5	9.90617e-117	0.527459	0.388	0.1	5.29911e-112	Alveolar Fibroblasts
AFDN	2.83054e-103	0.527371	0.421	0.134	1.51414e-98	Alveolar Fibroblasts
AC092490.2	1.73901e-220	0.527123	0.269	0	9.30251e-216	Alveolar Fibroblasts
ULK4	2.87917e-123	0.527044	0.363	0.077	1.54015e-118	Alveolar Fibroblasts
ITSN1	1.20533e-90	0.526805	0.438	0.167	6.44769e-86	Alveolar Fibroblasts
SESN3	1.03856e-94	0.526691	0.396	0.13	5.55559e-90	Alveolar Fibroblasts
C11orf49	2.37983e-259	0.526622	0.314	0	1.27304e-254	Alveolar Fibroblasts
THADA	1.7082e-136	0.52645	0.367	0.071	9.13766e-132	Alveolar Fibroblasts
ATRX	5.2206e-91	0.52629	0.635	0.379	2.79266e-86	Alveolar Fibroblasts
SLC25A13	3.34323e-128	0.525386	0.37	0.08	1.78839e-123	Alveolar Fibroblasts
SLC39A11	2.38382e-152	0.524659	0.334	0.047	1.27518e-147	Alveolar Fibroblasts
COMMD10	3.21053e-103	0.524005	0.379	0.11	1.71741e-98	Alveolar Fibroblasts
BABAM2	6.73666e-105	0.523809	0.384	0.112	3.60364e-100	Alveolar Fibroblasts
ROCK2	4.18395e-81	0.523767	0.571	0.309	2.23812e-76	Alveolar Fibroblasts
USP9Y	1.18604e-104	0.523022	0.376	0.106	6.34447e-100	Alveolar Fibroblasts
PLEKHA5	3.53892e-71	0.52291	0.548	0.328	1.89307e-66	Alveolar Fibroblasts
PDXDC1	1.4054e-99	0.522666	0.451	0.162	7.51791e-95	Alveolar Fibroblasts
MIB1	2.36549e-118	0.522118	0.407	0.109	1.26537e-113	Alveolar Fibroblasts
FGD4	4.16588e-101	0.521851	0.328	0.08	2.22845e-96	Alveolar Fibroblasts
FAM13A	5.31478e-86	0.521723	0.426	0.164	2.84304e-81	Alveolar Fibroblasts
LGR4	5.65051e-118	0.521666	0.29	0.048	3.02263e-113	Alveolar Fibroblasts
SLC10A7	2.60226e-157	0.521199	0.331	0.042	1.39203e-152	Alveolar Fibroblasts
SNX25	2.08621e-175	0.520608	0.31	0.026	1.11598e-170	Alveolar Fibroblasts
CAMSAP2	1.19621e-103	0.520024	0.438	0.149	6.3989e-99	Alveolar Fibroblasts
CD2AP	2.46841e-122	0.519235	0.373	0.086	1.32043e-117	Alveolar Fibroblasts
SNHG5	9.50812e-203	0.518866	0.33	0.019	5.08618e-198	Alveolar Fibroblasts
CBR4	1.26479e-111	0.518794	0.378	0.099	6.76574e-107	Alveolar Fibroblasts
FARS2	3.92182e-123	0.518373	0.365	0.082	2.0979e-118	Alveolar Fibroblasts
JAK2	6.95991e-116	0.517978	0.367	0.087	3.72307e-111	Alveolar Fibroblasts
DARS	7.28308e-256	0.517675	0.31	0	3.89594e-251	Alveolar Fibroblasts
ZNF521	5.26366e-104	0.517345	0.36	0.097	2.81569e-99	Alveolar Fibroblasts
NCAM2	6.99659e-99	0.517283	0.334	0.081	3.74268e-94	Alveolar Fibroblasts
ABCA1	1.35921e-75	0.5172	0.454	0.2	7.2708e-71	Alveolar Fibroblasts
SMURF2	1.97765e-96	0.517153	0.417	0.142	1.05791e-91	Alveolar Fibroblasts
HIPK3	2.15487e-79	0.517014	0.464	0.209	1.1527e-74	Alveolar Fibroblasts
LINC01278	5.3621e-249	0.516986	0.315	0.003	2.86835e-244	Alveolar Fibroblasts
UBR1	1.27271e-120	0.516984	0.407	0.107	6.80812e-116	Alveolar Fibroblasts
ITGA2	1.92194e-88	0.516389	0.304	0.075	1.0281e-83	Alveolar Fibroblasts
TTTY14	1.77675e-133	0.51624	0.31	0.047	9.50437e-129	Alveolar Fibroblasts
TCF7L2	3.78323e-76	0.515925	0.445	0.199	2.02376e-71	Alveolar Fibroblasts
CAB39	3.12365e-108	0.515662	0.387	0.109	1.67093e-103	Alveolar Fibroblasts
NFIB	1.17036e-90	0.515657	0.699	0.519	6.26061e-86	Alveolar Fibroblasts
PVT1	4.18298e-171	0.515106	0.326	0.033	2.2376e-166	Alveolar Fibroblasts
LRCH1	7.3496e-133	0.514957	0.354	0.066	3.93152e-128	Alveolar Fibroblasts
NAP1L4	9.805e-257	0.51494	0.311	0	5.24499e-252	Alveolar Fibroblasts
RNF38	3.36489e-136	0.514112	0.349	0.062	1.79998e-131	Alveolar Fibroblasts
FARP1	1.48719e-113	0.513925	0.365	0.091	7.95544e-109	Alveolar Fibroblasts
IL1R1	1.49847e-62	0.513677	0.566	0.371	8.01578e-58	Alveolar Fibroblasts
RAB3GAP2	2.48003e-112	0.513546	0.396	0.11	1.32664e-107	Alveolar Fibroblasts
DOK6	6.11261e-155	0.513351	0.334	0.043	3.26982e-150	Alveolar Fibroblasts
AL591368.1	4.20813e-211	0.513321	0.258	0	2.25105e-206	Alveolar Fibroblasts
DENND4C	4.43663e-115	0.51307	0.384	0.097	2.37328e-110	Alveolar Fibroblasts
UBR2	4.56367e-98	0.512733	0.426	0.146	2.44124e-93	Alveolar Fibroblasts
PPFIBP1	8.54426e-64	0.512732	0.498	0.289	4.57058e-59	Alveolar Fibroblasts
ITFG1	7.14645e-78	0.512638	0.488	0.242	3.82285e-73	Alveolar Fibroblasts
ZFPM2-AS1	1.60714e-207	0.512333	0.259	0.001	8.59706e-203	Alveolar Fibroblasts
MCC	2.23139e-117	0.511957	0.357	0.081	1.19364e-112	Alveolar Fibroblasts
FCHO2	3.17449e-105	0.511715	0.367	0.099	1.69813e-100	Alveolar Fibroblasts
VPS54	3.86844e-142	0.511487	0.378	0.072	2.06935e-137	Alveolar Fibroblasts
BMERB1	4.6794e-229	0.511184	0.279	0	2.50315e-224	Alveolar Fibroblasts
AEBP2	2.60701e-114	0.50986	0.396	0.105	1.39457e-109	Alveolar Fibroblasts
PTPN14	3.82401e-126	0.509477	0.343	0.067	2.04558e-121	Alveolar Fibroblasts
SLC9A9	8.65764e-82	0.509428	0.37	0.128	4.63123e-77	Alveolar Fibroblasts
LHFPL2	2.03783e-94	0.509383	0.366	0.111	1.0901e-89	Alveolar Fibroblasts
NOX4	1.07304e-76	0.509022	0.277	0.074	5.74e-72	Alveolar Fibroblasts
ASB3	1.20965e-157	0.508743	0.345	0.047	6.47079e-153	Alveolar Fibroblasts
GALNT1	2.34115e-87	0.508481	0.414	0.158	1.25235e-82	Alveolar Fibroblasts
GNB1	2.0845e-81	0.508387	0.487	0.231	1.11506e-76	Alveolar Fibroblasts
ASAP2	8.02992e-112	0.508324	0.367	0.092	4.29544e-107	Alveolar Fibroblasts
ST6GALNAC5	2.178e-135	0.508296	0.263	0.027	1.16508e-130	Alveolar Fibroblasts
FNIP1	7.39787e-75	0.507711	0.487	0.245	3.95734e-70	Alveolar Fibroblasts
TASOR2	3.58652e-104	0.507426	0.409	0.125	1.91854e-99	Alveolar Fibroblasts
CASC15	1.50822e-115	0.507123	0.298	0.052	8.06793e-111	Alveolar Fibroblasts
AC087286.2	8.94637e-231	0.507116	0.281	0	4.78568e-226	Alveolar Fibroblasts
COL1A2	9.61599e-126	0.506477	0.906	0.772	5.14388e-121	Alveolar Fibroblasts
AUH	3.85452e-106	0.506421	0.379	0.106	2.0619e-101	Alveolar Fibroblasts
TIAM2	3.90346e-191	0.505978	0.328	0.024	2.08808e-186	Alveolar Fibroblasts
ARMH3	3.58971e-175	0.505972	0.337	0.035	1.92025e-170	Alveolar Fibroblasts
TRPM7	1.53135e-100	0.505839	0.417	0.137	8.19163e-96	Alveolar Fibroblasts
RREB1	6.81823e-120	0.505699	0.352	0.077	3.64728e-115	Alveolar Fibroblasts
ACSL1	8.33254e-75	0.505664	0.27	0.074	4.45733e-70	Alveolar Fibroblasts
RIC1	1.01277e-130	0.505526	0.387	0.085	5.4176e-126	Alveolar Fibroblasts
HMBOX1	1.77446e-114	0.505262	0.382	0.098	9.49214e-110	Alveolar Fibroblasts
MYO1B	4.38672e-82	0.504768	0.438	0.171	2.34659e-77	Alveolar Fibroblasts
UVRAG	1.58596e-99	0.504526	0.422	0.141	8.48377e-95	Alveolar Fibroblasts
STK39	1.21323e-143	0.504347	0.305	0.039	6.48994e-139	Alveolar Fibroblasts
LARS	9.805e-257	0.504048	0.311	0	5.24499e-252	Alveolar Fibroblasts
CHSY1	5.28426e-95	0.503866	0.364	0.109	2.82671e-90	Alveolar Fibroblasts
ZMAT3	2.26873e-96	0.503855	0.347	0.096	1.21361e-91	Alveolar Fibroblasts
UST	9.93728e-129	0.503747	0.356	0.069	5.31575e-124	Alveolar Fibroblasts
FBN1	8.97586e-75	0.503646	0.714	0.501	4.80146e-70	Alveolar Fibroblasts
ZNF148	2.98343e-83	0.503475	0.462	0.201	1.59593e-78	Alveolar Fibroblasts
ATP2A2	9.41315e-82	0.503343	0.416	0.164	5.03538e-77	Alveolar Fibroblasts
ANKRD11	2.07772e-76	0.503305	0.552	0.307	1.11143e-71	Alveolar Fibroblasts
NT5C2	1.01987e-104	0.502593	0.39	0.112	5.45559e-100	Alveolar Fibroblasts
NAV3	8.24268e-80	0.502078	0.363	0.122	4.40926e-75	Alveolar Fibroblasts
BX322234.1	1.64832e-214	0.50201	0.262	0	8.81736e-210	Alveolar Fibroblasts
TNPO1	1.86797e-83	0.501599	0.485	0.221	9.99233e-79	Alveolar Fibroblasts
SEC24B	1.01948e-124	0.501541	0.375	0.084	5.45349e-120	Alveolar Fibroblasts
SHTN1	2.09416e-145	0.50153	0.297	0.035	1.12023e-140	Alveolar Fibroblasts
GALNT2	3.92854e-86	0.501369	0.431	0.171	2.10149e-81	Alveolar Fibroblasts
RAI14	5.51653e-124	0.500658	0.336	0.064	2.95096e-119	Alveolar Fibroblasts
DDAH1	3.88893e-105	0.500111	0.338	0.079	2.08031e-100	Alveolar Fibroblasts
HLA-DRA	0	2.07203	0.975	0	0	Alveolar macrophages
HLA-DRB1	0	1.85961	0.934	0	0	Alveolar macrophages
HLA-B	0	1.85931	0.949	0	0	Alveolar macrophages
HLA-A	0	1.68325	0.933	0	0	Alveolar macrophages
HLA-DPB1	0	1.53463	0.845	0	0	Alveolar macrophages
HLA-DPA1	0	1.4911	0.821	0	0	Alveolar macrophages
LRMDA	0	1.47972	0.893	0.274	0	Alveolar macrophages
DOCK4	0	1.46867	0.861	0.12	0	Alveolar macrophages
SIPA1L1	0	1.43532	0.762	0.107	0	Alveolar macrophages
HLA-C	0	1.41589	0.818	0	0	Alveolar macrophages
CCL18	0	1.40912	0.666	0	0	Alveolar macrophages
DPYD	0	1.36143	0.924	0.408	0	Alveolar macrophages
H3F3A	0	1.30429	0.79	0	0	Alveolar macrophages
H2AFY	0	1.28003	0.83	0	0	Alveolar macrophages
SLC16A10	0	1.27007	0.713	0.145	0	Alveolar macrophages
FMNL2	0	1.25424	0.896	0.446	0	Alveolar macrophages
SDCCAG8	0	1.24566	0.794	0	0	Alveolar macrophages
PDE4B	0	1.23065	0.775	0.14	0	Alveolar macrophages
ZSWIM6	0	1.21557	0.844	0.222	0	Alveolar macrophages
AC020656.1	0	1.2021	0.694	0	0	Alveolar macrophages
ARL15	0	1.19934	0.798	0.099	0	Alveolar macrophages
H3F3B	0	1.19321	0.735	0	0	Alveolar macrophages
ANKUB1	0	1.19106	0.684	0.002	0	Alveolar macrophages
FAM49A	0	1.18978	0.712	0	0	Alveolar macrophages
CHST11	0	1.18527	0.821	0.238	0	Alveolar macrophages
FMN1	0	1.17986	0.702	0.074	0	Alveolar macrophages
ARHGAP26	0	1.17976	0.816	0.2	0	Alveolar macrophages
ELL2	0	1.17241	0.806	0.352	0	Alveolar macrophages
FAM49B	0	1.17055	0.78	0	0	Alveolar macrophages
SPIDR	0	1.17017	0.813	0.226	0	Alveolar macrophages
FTX	0	1.16944	0.834	0.219	0	Alveolar macrophages
DLEU2	0	1.14963	0.782	0.107	0	Alveolar macrophages
ETV6	0	1.14857	0.855	0.281	0	Alveolar macrophages
SBF2	0	1.14682	0.838	0.255	0	Alveolar macrophages
ZFAND3	0	1.12895	0.856	0.296	0	Alveolar macrophages
RAD51B	0	1.12353	0.742	0.059	0	Alveolar macrophages
PRKCE	0	1.11747	0.798	0.171	0	Alveolar macrophages
SOD2	0	1.09894	0.689	0	0	Alveolar macrophages
HIF1A	0	1.08595	0.817	0.323	0	Alveolar macrophages
FHIT	0	1.08527	0.71	0.117	0	Alveolar macrophages
ZBTB20	0	1.07553	0.748	0.158	0	Alveolar macrophages
SSH2	0	1.07036	0.847	0.368	0	Alveolar macrophages
HLA-DQA1	0	1.06697	0.63	0	0	Alveolar macrophages
WWOX	0	1.05325	0.679	0.078	0	Alveolar macrophages
SIK3	0	1.05294	0.738	0.109	0	Alveolar macrophages
TCF12	0	1.05249	0.759	0.171	0	Alveolar macrophages
SLC8A1	0	1.05013	0.853	0.425	0	Alveolar macrophages
ELMO1	0	1.0493	0.771	0.256	0	Alveolar macrophages
ZDHHC20	0	1.04429	0.84	0.344	0	Alveolar macrophages
MED13L	0	1.0383	0.771	0.213	0	Alveolar macrophages
FKBP5	0	1.03418	0.909	0.547	0	Alveolar macrophages
ATXN1	0	1.03106	0.837	0.294	0	Alveolar macrophages
ABCA1	2.37897e-234	1.02755	0.63	0.212	1.27258e-229	Alveolar macrophages
MAML2	0	1.0265	0.813	0.343	0	Alveolar macrophages
KCNMA1	6.27926e-243	1.02558	0.753	0.36	3.35896e-238	Alveolar macrophages
LPP	0	1.01327	0.882	0.419	0	Alveolar macrophages
AFF1	0	1.00278	0.756	0.197	0	Alveolar macrophages
AP003086.1	0	1.0024	0.623	0	0	Alveolar macrophages
TRPS1	0	0.996528	0.699	0.159	0	Alveolar macrophages
EXOC4	0	0.994781	0.74	0.194	0	Alveolar macrophages
SLC1A3	0	0.991344	0.769	0.286	0	Alveolar macrophages
GAB2	0	0.988095	0.721	0.145	0	Alveolar macrophages
2001-03-01	0	0.980118	0.661	0	0	Alveolar macrophages
VPS13B	0	0.976526	0.736	0.134	0	Alveolar macrophages
SAMSN1	1.55575e-261	0.976225	0.799	0.4	8.32218e-257	Alveolar macrophages
PCNX1	0	0.971238	0.774	0.264	0	Alveolar macrophages
COP1	0	0.969063	0.779	0.255	0	Alveolar macrophages
GNAQ	0	0.963748	0.888	0.523	0	Alveolar macrophages
TBC1D5	0	0.958421	0.762	0.276	0	Alveolar macrophages
FCHSD2	0	0.957914	0.664	0.117	0	Alveolar macrophages
QKI	0	0.956617	0.909	0.574	0	Alveolar macrophages
UTRN	7.31364e-306	0.956255	0.777	0.298	3.91229e-301	Alveolar macrophages
FNDC3B	0	0.954252	0.891	0.545	0	Alveolar macrophages
SERPINA1	0	0.952478	0.544	0	0	Alveolar macrophages
RAPGEF1	0	0.950933	0.823	0.377	0	Alveolar macrophages
CLIC1	0	0.949813	0.604	0	0	Alveolar macrophages
HLA-DMA	0	0.949577	0.644	0	0	Alveolar macrophages
ARHGAP15	1.53375e-273	0.947721	0.654	0.191	8.20447e-269	Alveolar macrophages
SNTB1	3.58138e-296	0.936852	0.816	0.406	1.91579e-291	Alveolar macrophages
FAM102B	0	0.934964	0.64	0	0	Alveolar macrophages
ATG7	5.37261e-307	0.934622	0.77	0.302	2.87397e-302	Alveolar macrophages
MAML3	0	0.934455	0.622	0.078	0	Alveolar macrophages
DMXL2	1.37836e-294	0.931312	0.829	0.416	7.37327e-290	Alveolar macrophages
PAN3	0	0.930902	0.712	0.133	0	Alveolar macrophages
PRKAG2	0	0.928404	0.662	0.163	0	Alveolar macrophages
DOCK10	8.7312e-269	0.922053	0.755	0.326	4.67058e-264	Alveolar macrophages
FOXP1	2.21831e-282	0.921236	0.834	0.425	1.18664e-277	Alveolar macrophages
HIF1A-AS3	0	0.921058	0.56	0.01	0	Alveolar macrophages
TCF4	2.35111e-303	0.920918	0.549	0.08	1.25768e-298	Alveolar macrophages
JARID2	0	0.9164	0.691	0.173	0	Alveolar macrophages
PICALM	3.49952e-305	0.911837	0.854	0.487	1.872e-300	Alveolar macrophages
RERE	0	0.907002	0.7	0.156	0	Alveolar macrophages
FOXN3	7.51028e-286	0.903125	0.804	0.379	4.01747e-281	Alveolar macrophages
IFNGR2	0	0.902657	0.661	0	0	Alveolar macrophages
FGD4	3.88039e-281	0.897543	0.771	0.334	2.07574e-276	Alveolar macrophages
EPB41L3	1.82714e-254	0.896759	0.757	0.352	9.77391e-250	Alveolar macrophages
DPYD-AS1	0	0.896469	0.536	0.001	0	Alveolar macrophages
DENND1A	0	0.896021	0.668	0.1	0	Alveolar macrophages
VCAN	1.96771e-203	0.893485	0.7	0.284	1.05259e-198	Alveolar macrophages
MANBA	3.81791e-273	0.891986	0.812	0.432	2.04232e-268	Alveolar macrophages
GRK3	3.80866e-301	0.891423	0.784	0.333	2.03737e-296	Alveolar macrophages
SFMBT2	0	0.891131	0.644	0.12	0	Alveolar macrophages
MGAT5	7.22728e-273	0.88956	0.677	0.219	3.86609e-268	Alveolar macrophages
MERTK	5.38481e-302	0.887147	0.45	0.032	2.88049e-297	Alveolar macrophages
IRAK3	0	0.886636	0.874	0.491	0	Alveolar macrophages
IFI30	2.41842e-294	0.884396	0.901	0.612	1.29369e-289	Alveolar macrophages
KIAA1109	0	0.883572	0.622	0	0	Alveolar macrophages
DLEU1	0	0.880174	0.572	0.007	0	Alveolar macrophages
LDLRAD4	1.6343e-251	0.877667	0.666	0.224	8.74235e-247	Alveolar macrophages
ZMYM2	1.63321e-260	0.874546	0.7	0.257	8.73655e-256	Alveolar macrophages
ACSL1	0	0.874005	0.901	0.58	0	Alveolar macrophages
PPP3CA	1.14183e-279	0.872331	0.75	0.302	6.108e-275	Alveolar macrophages
C20orf194	0	0.868912	0.606	0	0	Alveolar macrophages
CLASP1	0	0.868278	0.64	0.103	0	Alveolar macrophages
RNF144B	3.99375e-268	0.868018	0.721	0.264	2.13638e-263	Alveolar macrophages
SLC39A11	0	0.8639	0.668	0.151	0	Alveolar macrophages
RUNX1	0	0.861637	0.876	0.569	0	Alveolar macrophages
MCTP1	6.92907e-308	0.859369	0.718	0.217	3.70657e-303	Alveolar macrophages
ARID5B	2.05939e-290	0.857698	0.615	0.128	1.10163e-285	Alveolar macrophages
PLXDC2	0	0.853892	0.933	0.728	0	Alveolar macrophages
RABGAP1L	1.59656e-262	0.852261	0.701	0.25	8.5405e-258	Alveolar macrophages
KYNU	1.33075e-255	0.851275	0.822	0.46	7.11859e-251	Alveolar macrophages
SNHG5	0	0.851118	0.531	0.002	0	Alveolar macrophages
PDE8A	3.19966e-284	0.850988	0.71	0.247	1.71159e-279	Alveolar macrophages
SH3PXD2B	0	0.850934	0.678	0.163	0	Alveolar macrophages
TNS3	2.42894e-276	0.850585	0.79	0.369	1.29931e-271	Alveolar macrophages
ERC1	0	0.850421	0.644	0.138	0	Alveolar macrophages
ITPR2	2.27331e-279	0.849592	0.801	0.371	1.21606e-274	Alveolar macrophages
EEF1B2	0	0.848781	0.5	0	0	Alveolar macrophages
ACSL4	5.85468e-242	0.841698	0.747	0.338	3.13184e-237	Alveolar macrophages
CUX1	3.01689e-264	0.838104	0.692	0.241	1.61383e-259	Alveolar macrophages
ARID1B	2.64598e-261	0.837339	0.752	0.315	1.41541e-256	Alveolar macrophages
PTEN	1.13013e-254	0.832378	0.755	0.34	6.04541e-250	Alveolar macrophages
TRIO	2.93822e-263	0.831692	0.775	0.376	1.57174e-258	Alveolar macrophages
TENT2	8.39353e-276	0.830634	0.705	0.243	4.48995e-271	Alveolar macrophages
WDFY3	2.2193e-281	0.830134	0.655	0.179	1.18717e-276	Alveolar macrophages
BIRC6	1.98424e-273	0.828607	0.779	0.347	1.06143e-268	Alveolar macrophages
CAMK2D	1.83544e-250	0.826015	0.662	0.223	9.81834e-246	Alveolar macrophages
VTI1A	1.29158e-300	0.824454	0.65	0.159	6.90906e-296	Alveolar macrophages
LINC01578	0	0.824313	0.599	0	0	Alveolar macrophages
CDKAL1	0	0.822833	0.622	0.095	0	Alveolar macrophages
SNX29	2.52134e-286	0.82149	0.641	0.161	1.34874e-281	Alveolar macrophages
EIF4G3	2.36521e-239	0.819984	0.647	0.217	1.26522e-234	Alveolar macrophages
BCAS3	0	0.819831	0.587	0.056	0	Alveolar macrophages
AP2A2	0	0.818946	0.524	0	0	Alveolar macrophages
PDK4	7.51632e-178	0.818922	0.788	0.513	4.0207e-173	Alveolar macrophages
HSPA1A	0	0.817876	0.441	0	0	Alveolar macrophages
KDM4C	0	0.817209	0.663	0.139	0	Alveolar macrophages
VMP1	4.07937e-265	0.816571	0.886	0.588	2.18218e-260	Alveolar macrophages
TBC1D22A	6.43974e-282	0.8159	0.679	0.204	3.44481e-277	Alveolar macrophages
PHF21A	0	0.814491	0.604	0.102	0	Alveolar macrophages
MBNL1	0	0.812951	0.92	0.673	0	Alveolar macrophages
CELF2	1.4292e-242	0.812685	0.853	0.546	7.64524e-238	Alveolar macrophages
VPS8	1.57736e-260	0.808967	0.715	0.277	8.43777e-256	Alveolar macrophages
ARIH1	3.94394e-273	0.808887	0.725	0.261	2.10973e-268	Alveolar macrophages
CYTH1	7.13105e-253	0.806134	0.808	0.449	3.81461e-248	Alveolar macrophages
BASP1	5.89159e-254	0.80596	0.602	0.14	3.15159e-249	Alveolar macrophages
ADAM9	1.30033e-248	0.805946	0.723	0.296	6.95586e-244	Alveolar macrophages
DIAPH2	1.61213e-254	0.804204	0.713	0.276	8.62376e-250	Alveolar macrophages
HLA-DMB	0	0.801898	0.598	0	0	Alveolar macrophages
RREB1	3.23619e-250	0.800263	0.753	0.345	1.73114e-245	Alveolar macrophages
VAV3	1.40911e-302	0.797895	0.576	0.099	7.53776e-298	Alveolar macrophages
USP15	2.29328e-236	0.796123	0.829	0.521	1.22674e-231	Alveolar macrophages
ZNF331	7.37682e-141	0.795008	0.609	0.295	3.94608e-136	Alveolar macrophages
ASAP1	6.79323e-239	0.794881	0.784	0.425	3.6339e-234	Alveolar macrophages
IMMP2L	0	0.79411	0.521	0.062	0	Alveolar macrophages
TET2	5.95465e-257	0.792118	0.668	0.216	3.18532e-252	Alveolar macrophages
YWHAE	0	0.791866	0.578	0	0	Alveolar macrophages
JMJD1C	4.46727e-277	0.790959	0.877	0.574	2.38968e-272	Alveolar macrophages
SNHG29	0	0.789429	0.479	0	0	Alveolar macrophages
BMP2K	5.53621e-211	0.78637	0.663	0.27	2.96148e-206	Alveolar macrophages
FOXO3	2.62099e-211	0.785999	0.689	0.301	1.40205e-206	Alveolar macrophages
STARD13	0	0.783949	0.485	0.025	0	Alveolar macrophages
SESN1	5.27384e-272	0.779902	0.63	0.162	2.82114e-267	Alveolar macrophages
ELF2	1.42763e-229	0.779811	0.712	0.307	7.63681e-225	Alveolar macrophages
FAM126A	0	0.777791	0.528	0	0	Alveolar macrophages
USP34	1.01609e-240	0.777037	0.711	0.291	5.43537e-236	Alveolar macrophages
COG5	4.9737e-272	0.775398	0.647	0.18	2.66058e-267	Alveolar macrophages
SDC2	2.49904e-233	0.774505	0.574	0.131	1.33681e-228	Alveolar macrophages
AKAP13	4.66314e-269	0.773923	0.893	0.631	2.49445e-264	Alveolar macrophages
PTPRJ	6.56015e-249	0.771072	0.639	0.198	3.50922e-244	Alveolar macrophages
SMCHD1	1.06852e-211	0.768905	0.715	0.33	5.71582e-207	Alveolar macrophages
UBR5	2.22724e-220	0.763554	0.703	0.313	1.19142e-215	Alveolar macrophages
PLCL2	0	0.763048	0.56	0.085	0	Alveolar macrophages
FNDC3A	5.11281e-212	0.762935	0.746	0.396	2.73499e-207	Alveolar macrophages
SMYD3	3.0905e-291	0.762453	0.503	0.064	1.6532e-286	Alveolar macrophages
FCHO2	1.85506e-189	0.760138	0.726	0.395	9.92329e-185	Alveolar macrophages
FNBP1	1.897e-230	0.753444	0.782	0.421	1.01476e-225	Alveolar macrophages
MEF2A	5.17776e-228	0.752881	0.78	0.447	2.76974e-223	Alveolar macrophages
DAPK1	1.36591e-203	0.752443	0.721	0.367	7.30665e-199	Alveolar macrophages
TRAPPC9	0	0.752132	0.58	0.081	0	Alveolar macrophages
ITSN1	1.57316e-189	0.751774	0.546	0.173	8.41529e-185	Alveolar macrophages
FBXL17	4.75859e-262	0.751579	0.579	0.133	2.54551e-257	Alveolar macrophages
TPRG1	1.71668e-237	0.750857	0.496	0.091	9.18306e-233	Alveolar macrophages
KIF13A	1.39122e-229	0.750083	0.608	0.19	7.44205e-225	Alveolar macrophages
ABHD15-AS1	0	0.749391	0.492	0.001	0	Alveolar macrophages
ATP9B	9.47132e-233	0.748727	0.677	0.26	5.0665e-228	Alveolar macrophages
CHD1	7.89818e-180	0.74776	0.671	0.325	4.22497e-175	Alveolar macrophages
BTBD9	0	0.747751	0.512	0.047	0	Alveolar macrophages
MAN1A1	4.98963e-209	0.747315	0.811	0.523	2.6691e-204	Alveolar macrophages
PTPRM	1.81473e-248	0.743815	0.562	0.131	9.70754e-244	Alveolar macrophages
SMAP2	1.13535e-187	0.74313	0.741	0.419	6.07331e-183	Alveolar macrophages
PIK3R5	6.70213e-237	0.74268	0.672	0.234	3.58517e-232	Alveolar macrophages
LRRK2	6.79716e-230	0.739153	0.5	0.099	3.63601e-225	Alveolar macrophages
MTSS1	7.97749e-254	0.738914	0.392	0.029	4.2674e-249	Alveolar macrophages
CLIP4	1.88266e-147	0.737305	0.693	0.425	1.00709e-142	Alveolar macrophages
NUMB	1.90979e-228	0.73676	0.769	0.406	1.0216e-223	Alveolar macrophages
ZCCHC7	3.17031e-250	0.735903	0.621	0.174	1.69589e-245	Alveolar macrophages
MIR181A1HG	0	0.73571	0.533	0.066	0	Alveolar macrophages
ATP5MD	0	0.735603	0.45	0	0	Alveolar macrophages
STAG1	9.91942e-252	0.735121	0.628	0.179	5.3062e-247	Alveolar macrophages
COLEC12	8.60539e-159	0.733875	0.712	0.433	4.60328e-154	Alveolar macrophages
LINC00278	2.48779e-281	0.733304	0.401	0.023	1.33079e-276	Alveolar macrophages
CHD2	1.13829e-210	0.733279	0.692	0.301	6.08908e-206	Alveolar macrophages
KMT2C	1.10264e-227	0.732481	0.783	0.429	5.89835e-223	Alveolar macrophages
PCCA	7.17074e-259	0.732479	0.608	0.158	3.83584e-254	Alveolar macrophages
NF1	5.61746e-231	0.732037	0.642	0.22	3.00495e-226	Alveolar macrophages
NCOA2	6.33578e-247	0.731565	0.589	0.15	3.3892e-242	Alveolar macrophages
AGTPBP1	2.91133e-231	0.729298	0.607	0.18	1.55736e-226	Alveolar macrophages
CAMK1D	1.80792e-189	0.728801	0.632	0.267	9.67108e-185	Alveolar macrophages
PIP4K2A	4.07916e-225	0.728663	0.743	0.369	2.18207e-220	Alveolar macrophages
ALCAM	9.13948e-219	0.728393	0.837	0.57	4.88898e-214	Alveolar macrophages
NT5C2	2.44392e-211	0.727423	0.653	0.253	1.30733e-206	Alveolar macrophages
NCOA1	2.86168e-220	0.725075	0.669	0.265	1.5308e-215	Alveolar macrophages
STRN3	5.27229e-234	0.722569	0.61	0.18	2.82031e-229	Alveolar macrophages
ANKS1A	8.30291e-249	0.721933	0.651	0.209	4.44148e-244	Alveolar macrophages
UBE2E2	3.58366e-204	0.720345	0.778	0.508	1.91701e-199	Alveolar macrophages
LRBA	1.41291e-282	0.719816	0.538	0.087	7.55811e-278	Alveolar macrophages
PUM2	3.01936e-223	0.719403	0.66	0.241	1.61515e-218	Alveolar macrophages
CBLB	1.73229e-229	0.719052	0.536	0.123	9.26653e-225	Alveolar macrophages
PIAS1	7.70822e-210	0.718041	0.792	0.478	4.12336e-205	Alveolar macrophages
MRTFA	1.63791e-278	0.71796	0.579	0.114	8.76169e-274	Alveolar macrophages
BACH1	1.62321e-224	0.717861	0.79	0.463	8.68306e-220	Alveolar macrophages
ATP6V0C	8.38836e-191	0.717762	0.824	0.253	4.48719e-186	Alveolar macrophages
ZNF438	2.0457e-251	0.717753	0.592	0.151	1.09431e-246	Alveolar macrophages
RAPGEF2	5.95632e-248	0.717473	0.603	0.164	3.18622e-243	Alveolar macrophages
GNA13	5.14943e-193	0.716005	0.693	0.331	2.75459e-188	Alveolar macrophages
RBM47	8.59906e-223	0.715948	0.829	0.57	4.5999e-218	Alveolar macrophages
RABGEF1	7.19263e-292	0.715094	0.543	0.083	3.84756e-287	Alveolar macrophages
SUMF1	8.86215e-203	0.714444	0.669	0.291	4.74063e-198	Alveolar macrophages
FAF1	2.04661e-238	0.714047	0.591	0.163	1.09479e-233	Alveolar macrophages
MOB3B	8.91044e-192	0.712846	0.739	0.412	4.76646e-187	Alveolar macrophages
ZNF609	1.96934e-208	0.712773	0.62	0.225	1.05346e-203	Alveolar macrophages
MLLT10	3.8727e-210	0.711194	0.648	0.25	2.07162e-205	Alveolar macrophages
ARRDC3	2.14673e-220	0.711165	0.595	0.171	1.14835e-215	Alveolar macrophages
FRMD4A	4.63563e-175	0.710841	0.735	0.451	2.47974e-170	Alveolar macrophages
DOCK8	4.39418e-250	0.710549	0.878	0.612	2.35058e-245	Alveolar macrophages
DYRK1A	5.05957e-221	0.706427	0.622	0.207	2.70652e-216	Alveolar macrophages
RASA1	1.58477e-218	0.70586	0.649	0.237	8.47743e-214	Alveolar macrophages
PPP6R3	1.69873e-217	0.703663	0.613	0.204	9.08703e-213	Alveolar macrophages
HELZ	4.57371e-188	0.703652	0.613	0.243	2.44662e-183	Alveolar macrophages
ANKRD17	7.02876e-197	0.702964	0.66	0.291	3.75989e-192	Alveolar macrophages
2007-03-01	0	0.702881	0.523	0	0	Alveolar macrophages
LDLRAD3	7.42266e-224	0.701927	0.531	0.124	3.9706e-219	Alveolar macrophages
TMCC1	2.31502e-229	0.701603	0.575	0.158	1.23837e-224	Alveolar macrophages
MKLN1	1.94301e-217	0.7009	0.642	0.232	1.03937e-212	Alveolar macrophages
MACF1	1.55042e-168	0.700759	0.667	0.331	8.29368e-164	Alveolar macrophages
METRNL	0	0.700447	0.526	0	0	Alveolar macrophages
ANKHD1	3.9702e-303	0.70034	0.597	0.11	2.12378e-298	Alveolar macrophages
2006-03-01	0	0.699662	0.513	0	0	Alveolar macrophages
SLC44A1	5.18109e-181	0.698936	0.554	0.185	2.77152e-176	Alveolar macrophages
PELI1	5.04273e-170	0.698437	0.605	0.237	2.69751e-165	Alveolar macrophages
PDE7A	1.7717e-267	0.697779	0.555	0.106	9.47733e-263	Alveolar macrophages
NEK7	3.42809e-209	0.697522	0.623	0.223	1.83379e-204	Alveolar macrophages
ERBIN	8.68437e-210	0.696227	0.688	0.295	4.64553e-205	Alveolar macrophages
PDE3B	5.14932e-185	0.696224	0.595	0.223	2.75453e-180	Alveolar macrophages
FAM172A	6.14605e-249	0.695702	0.583	0.143	3.28771e-244	Alveolar macrophages
IQGAP2	2.63051e-173	0.695495	0.758	0.474	1.40714e-168	Alveolar macrophages
ST8SIA4	6.38488e-287	0.693433	0.469	0.046	3.41546e-282	Alveolar macrophages
PTK2B	4.02508e-184	0.693338	0.702	0.359	2.15313e-179	Alveolar macrophages
MBNL2	7.4354e-231	0.691603	0.567	0.146	3.97742e-226	Alveolar macrophages
CEP170	4.25584e-195	0.690968	0.774	0.46	2.27658e-190	Alveolar macrophages
KDM6A	1.90936e-267	0.690234	0.577	0.122	1.02137e-262	Alveolar macrophages
HERC4	1.13444e-189	0.690019	0.656	0.295	6.06845e-185	Alveolar macrophages
CAB39	2.08271e-196	0.689885	0.718	0.368	1.11411e-191	Alveolar macrophages
NIPBL	7.26771e-203	0.689872	0.77	0.431	3.88771e-198	Alveolar macrophages
PEAK1	7.78224e-285	0.689255	0.512	0.07	4.16295e-280	Alveolar macrophages
LINC00486	0	0.689114	0.533	0.004	0	Alveolar macrophages
DOCK2	5.76388e-203	0.688977	0.775	0.454	3.08327e-198	Alveolar macrophages
ANKRD44	2.36994e-181	0.688969	0.624	0.261	1.26775e-176	Alveolar macrophages
MYO5A	7.35175e-175	0.688936	0.659	0.315	3.93267e-170	Alveolar macrophages
ZEB2	4.92318e-239	0.688275	0.909	0.709	2.63355e-234	Alveolar macrophages
KDM2A	5.02895e-211	0.686314	0.683	0.288	2.69014e-206	Alveolar macrophages
TBXAS1	4.70397e-206	0.685683	0.824	0.556	2.5163e-201	Alveolar macrophages
CMIP	2.96029e-189	0.684634	0.729	0.388	1.58355e-184	Alveolar macrophages
THBS1	5.37718e-131	0.684122	0.764	0.544	2.87641e-126	Alveolar macrophages
PTBP2	7.73178e-277	0.68325	0.508	0.071	4.13596e-272	Alveolar macrophages
LGMN	9.03695e-115	0.681544	0.583	0.298	4.83414e-110	Alveolar macrophages
ATP5MPL	0	0.681154	0.466	0	0	Alveolar macrophages
PHKB	4.34855e-180	0.678914	0.638	0.278	2.32617e-175	Alveolar macrophages
LDHA	0	0.678759	0.481	0	0	Alveolar macrophages
HERC1	1.1897e-190	0.678409	0.662	0.292	6.36404e-186	Alveolar macrophages
CEMIP2	6.48761e-243	0.675326	0.496	0.087	3.47042e-238	Alveolar macrophages
SESTD1	7.57875e-184	0.675043	0.614	0.246	4.0541e-179	Alveolar macrophages
PCSK5	1.48099e-234	0.673121	0.465	0.075	7.92224e-230	Alveolar macrophages
TLR2	8.60226e-204	0.672832	0.562	0.158	4.60161e-199	Alveolar macrophages
NFAT5	6.00396e-207	0.672758	0.576	0.177	3.2117e-202	Alveolar macrophages
RBMS1	4.26937e-185	0.672681	0.78	0.511	2.28381e-180	Alveolar macrophages
ESYT2	3.16446e-218	0.67255	0.569	0.161	1.69276e-213	Alveolar macrophages
ERRFI1	8.79171e-175	0.672407	0.464	0.117	4.70295e-170	Alveolar macrophages
GTDC1	5.57853e-216	0.672393	0.58	0.17	2.98412e-211	Alveolar macrophages
MAP4K3	9.98154e-263	0.67114	0.562	0.113	5.33943e-258	Alveolar macrophages
DYM	1.57418e-220	0.67062	0.591	0.177	8.42078e-216	Alveolar macrophages
PDGFC	3.24278e-166	0.669681	0.593	0.243	1.73466e-161	Alveolar macrophages
SPPL3	5.72495e-203	0.668065	0.597	0.2	3.06245e-198	Alveolar macrophages
HIPK2	5.82826e-196	0.667568	0.785	0.478	3.11771e-191	Alveolar macrophages
P4HA1	1.15632e-158	0.667232	0.688	0.41	6.18552e-154	Alveolar macrophages
PBX3	6.14293e-177	0.666865	0.589	0.233	3.28604e-172	Alveolar macrophages
SLC49A4	1.42453e-233	0.666789	0.548	0.131	7.62023e-229	Alveolar macrophages
ATP13A3	2.80207e-187	0.666548	0.657	0.282	1.49891e-182	Alveolar macrophages
DIP2B	6.50897e-223	0.666486	0.593	0.176	3.48184e-218	Alveolar macrophages
USP25	1.672e-191	0.665914	0.673	0.305	8.94402e-187	Alveolar macrophages
AP001011.1	0	0.665879	0.411	0	0	Alveolar macrophages
NHSL1	4.03277e-280	0.665323	0.425	0.032	2.15725e-275	Alveolar macrophages
CTNND1	1.64239e-192	0.664884	0.693	0.33	8.78566e-188	Alveolar macrophages
FBXO11	3.97874e-193	0.664405	0.641	0.268	2.12835e-188	Alveolar macrophages
ITFG1	1.29928e-169	0.663399	0.687	0.367	6.95025e-165	Alveolar macrophages
SNX9	8.20264e-157	0.661121	0.615	0.291	4.38784e-152	Alveolar macrophages
CLASP2	3.90588e-210	0.660279	0.579	0.174	2.08937e-205	Alveolar macrophages
AGFG1	2.33184e-192	0.660105	0.766	0.456	1.24737e-187	Alveolar macrophages
CCDC91	3.46026e-154	0.659831	0.656	0.357	1.851e-149	Alveolar macrophages
FRYL	6.65573e-191	0.658663	0.6	0.222	3.56035e-186	Alveolar macrophages
RGL1	3.47947e-247	0.658271	0.425	0.044	1.86128e-242	Alveolar macrophages
ZNF407	1.90293e-265	0.65693	0.496	0.072	1.01793e-260	Alveolar macrophages
TNFSF13	9.24949e-218	0.656668	0.674	0.193	4.94783e-213	Alveolar macrophages
ABR	1.85407e-193	0.656557	0.699	0.339	9.91799e-189	Alveolar macrophages
DENND4C	5.44999e-173	0.655878	0.741	0.458	2.91536e-168	Alveolar macrophages
GLS	4.58418e-172	0.654403	0.662	0.322	2.45221e-167	Alveolar macrophages
DHX36	0	0.654291	0.513	0	0	Alveolar macrophages
BAZ2B	4.92374e-165	0.6536	0.714	0.404	2.63386e-160	Alveolar macrophages
TTC37	0	0.652964	0.496	0	0	Alveolar macrophages
FBXW7	5.93099e-208	0.65198	0.553	0.156	3.17266e-203	Alveolar macrophages
PIK3R1	1.92661e-173	0.65174	0.631	0.273	1.0306e-168	Alveolar macrophages
FOXO1	5.36563e-215	0.651541	0.505	0.112	2.87024e-210	Alveolar macrophages
EEF1G	4.46253e-198	0.650472	0.571	0.14	2.38714e-193	Alveolar macrophages
NPL	7.80616e-148	0.650309	0.672	0.376	4.17575e-143	Alveolar macrophages
DOCK5	2.57991e-249	0.650078	0.535	0.103	1.38007e-244	Alveolar macrophages
ATP11B	2.36835e-200	0.64917	0.594	0.204	1.2669e-195	Alveolar macrophages
KIF1B	1.3849e-186	0.64888	0.595	0.217	7.40825e-182	Alveolar macrophages
PDS5B	4.93328e-187	0.648378	0.581	0.203	2.63896e-182	Alveolar macrophages
CCNY	3.2793e-173	0.648128	0.6	0.25	1.7542e-168	Alveolar macrophages
TBL1XR1	1.68049e-167	0.647728	0.637	0.289	8.98942e-163	Alveolar macrophages
AC092691.1	1.37293e-261	0.647602	0.303	0	7.34421e-257	Alveolar macrophages
SLC25A24	0	0.647324	0.503	0	0	Alveolar macrophages
STK3	3.15886e-197	0.6469	0.55	0.165	1.68977e-192	Alveolar macrophages
PFKFB3	1.59966e-240	0.646677	0.516	0.096	8.55708e-236	Alveolar macrophages
PPM1L	2.62297e-261	0.645543	0.42	0.038	1.40311e-256	Alveolar macrophages
AP3B1	5.34888e-170	0.645105	0.675	0.349	2.86128e-165	Alveolar macrophages
CAMKMT	2.52927e-302	0.645037	0.477	0.044	1.35298e-297	Alveolar macrophages
ZBTB16	2.45536e-223	0.644265	0.397	0.044	1.31344e-218	Alveolar macrophages
HSPA1B	0	0.64383	0.391	0	0	Alveolar macrophages
TNRC6B	1.10048e-169	0.642734	0.695	0.363	5.88679e-165	Alveolar macrophages
GPHN	4.02029e-289	0.641828	0.48	0.052	2.15057e-284	Alveolar macrophages
TBC1D14	2.56616e-200	0.641128	0.488	0.112	1.37271e-195	Alveolar macrophages
GNA12	7.51933e-197	0.640889	0.534	0.151	4.02232e-192	Alveolar macrophages
SLC2A3	1.17099e-132	0.638342	0.715	0.424	6.26399e-128	Alveolar macrophages
MAP3K5	3.29592e-185	0.638308	0.632	0.264	1.76309e-180	Alveolar macrophages
IGSF6	0	0.63599	0.452	0	0	Alveolar macrophages
SGMS1	6.671e-182	0.635021	0.619	0.248	3.56852e-177	Alveolar macrophages
DDX24	0	0.634571	0.475	0	0	Alveolar macrophages
GPD2	2.18702e-178	0.634438	0.629	0.272	1.1699e-173	Alveolar macrophages
ENTPD1-AS1	1.41016e-255	0.633435	0.44	0.049	7.54335e-251	Alveolar macrophages
ARID2	1.62245e-219	0.63342	0.562	0.152	8.67897e-215	Alveolar macrophages
TNIK	7.32216e-148	0.63298	0.509	0.187	3.91684e-143	Alveolar macrophages
AC011933.4	0	0.632858	0.421	0	0	Alveolar macrophages
INPP4A	1.17422e-179	0.632147	0.564	0.2	6.28126e-175	Alveolar macrophages
PHC3	3.42439e-184	0.631885	0.591	0.215	1.83181e-179	Alveolar macrophages
DISC1	1.88692e-264	0.630935	0.472	0.061	1.00937e-259	Alveolar macrophages
FER	8.74465e-220	0.630076	0.51	0.111	4.67777e-215	Alveolar macrophages
GSK3B	2.08607e-167	0.629776	0.595	0.247	1.1159e-162	Alveolar macrophages
UTY	2.11596e-151	0.629575	0.391	0.09	1.13189e-146	Alveolar macrophages
ETS2	5.54961e-174	0.629409	0.798	0.476	2.96865e-169	Alveolar macrophages
LUC7L2	0	0.629283	0.485	0	0	Alveolar macrophages
ARMH3	1.03088e-213	0.628881	0.539	0.141	5.51447e-209	Alveolar macrophages
ETNK1	2.79236e-167	0.628802	0.694	0.372	1.49372e-162	Alveolar macrophages
MXD1	1.43956e-167	0.628573	0.564	0.195	7.70062e-163	Alveolar macrophages
BABAM2	1.2307e-190	0.628001	0.53	0.158	6.58339e-186	Alveolar macrophages
ATP1B3	1.34341e-156	0.626598	0.866	0.743	7.18632e-152	Alveolar macrophages
SGK3	6.28176e-176	0.625768	0.732	0.397	3.3603e-171	Alveolar macrophages
WDR70	1.56317e-209	0.625153	0.558	0.158	8.36189e-205	Alveolar macrophages
MAN2A1	4.65791e-167	0.624913	0.609	0.26	2.49165e-162	Alveolar macrophages
ZNF638	1.46994e-166	0.624887	0.679	0.358	7.86314e-162	Alveolar macrophages
TPK1	1.42139e-186	0.624608	0.521	0.149	7.60342e-182	Alveolar macrophages
MBD5	5.14816e-208	0.624175	0.492	0.111	2.7539e-203	Alveolar macrophages
MCF2L2	3.75757e-277	0.623875	0.437	0.037	2.01004e-272	Alveolar macrophages
RB1	3.25268e-173	0.623814	0.643	0.281	1.73995e-168	Alveolar macrophages
TPST1	1.67501e-265	0.623435	0.37	0.017	8.96013e-261	Alveolar macrophages
UVRAG	5.35881e-172	0.622871	0.579	0.217	2.86659e-167	Alveolar macrophages
UBR2	2.17603e-186	0.622832	0.625	0.249	1.16402e-181	Alveolar macrophages
KIF13B	8.77964e-192	0.621548	0.536	0.157	4.69649e-187	Alveolar macrophages
FGL2	1.38954e-189	0.621183	0.576	0.175	7.43309e-185	Alveolar macrophages
FNIP1	1.19503e-158	0.620794	0.643	0.315	6.39259e-154	Alveolar macrophages
GMDS-DT	1.21527e-257	0.619956	0.451	0.055	6.50083e-253	Alveolar macrophages
ASH1L	2.46379e-164	0.618089	0.687	0.363	1.31796e-159	Alveolar macrophages
PARP8	2.81951e-160	0.616619	0.52	0.177	1.50824e-155	Alveolar macrophages
FPR3	2.44145e-150	0.616601	0.629	0.285	1.30601e-145	Alveolar macrophages
ACSL3	3.75841e-152	0.615814	0.67	0.364	2.01048e-147	Alveolar macrophages
RAB8B	1.75328e-173	0.61549	0.702	0.382	9.37881e-169	Alveolar macrophages
PITPNC1	1.74876e-183	0.614637	0.498	0.137	9.35466e-179	Alveolar macrophages
DENND4A	2.9162e-174	0.614385	0.589	0.225	1.55996e-169	Alveolar macrophages
SRPK2	3.85204e-151	0.613095	0.583	0.252	2.06057e-146	Alveolar macrophages
CASC4	0	0.612639	0.465	0	0	Alveolar macrophages
RBM6	1.39332e-157	0.612483	0.629	0.296	7.45329e-153	Alveolar macrophages
UBAC2	7.10349e-173	0.611744	0.565	0.205	3.79987e-168	Alveolar macrophages
CDK14	4.62638e-185	0.611736	0.514	0.147	2.47479e-180	Alveolar macrophages
NCOA3	1.57245e-175	0.611398	0.562	0.194	8.41152e-171	Alveolar macrophages
PIK3CB	5.94351e-169	0.609934	0.629	0.279	3.17936e-164	Alveolar macrophages
SEMA3C	8.10543e-129	0.608618	0.578	0.294	4.33584e-124	Alveolar macrophages
PCED1B	3.94192e-136	0.607729	0.544	0.237	2.10865e-131	Alveolar macrophages
JAZF1	7.08832e-179	0.606202	0.538	0.169	3.79176e-174	Alveolar macrophages
MYO1E	3.78933e-163	0.606165	0.507	0.16	2.02703e-158	Alveolar macrophages
TNKS	6.88897e-240	0.606149	0.5	0.09	3.68512e-235	Alveolar macrophages
LARP4B	4.33526e-178	0.606035	0.636	0.27	2.31906e-173	Alveolar macrophages
TMEM131	8.67659e-170	0.605338	0.595	0.242	4.64137e-165	Alveolar macrophages
MITF	3.87583e-137	0.603846	0.676	0.429	2.0733e-132	Alveolar macrophages
RIC1	9.52867e-203	0.603337	0.495	0.115	5.09717e-198	Alveolar macrophages
EXOC6B	2.49697e-248	0.602404	0.451	0.059	1.3357e-243	Alveolar macrophages
SRGAP1	4.7518e-251	0.60054	0.394	0.031	2.54188e-246	Alveolar macrophages
ST3GAL1	1.11535e-150	0.600167	0.668	0.366	5.96633e-146	Alveolar macrophages
CPQ	7.17128e-146	0.599964	0.624	0.313	3.83613e-141	Alveolar macrophages
MEF2C	9.96218e-182	0.599555	0.45	0.096	5.32907e-177	Alveolar macrophages
SMIM25	0	0.598406	0.427	0	0	Alveolar macrophages
ITGAV	7.74265e-164	0.598309	0.558	0.205	4.14178e-159	Alveolar macrophages
BRWD1	7.62548e-158	0.598008	0.595	0.253	4.0791e-153	Alveolar macrophages
AC068282.1	0	0.59791	0.384	0	0	Alveolar macrophages
PAPSS2	1.90017e-178	0.597611	0.486	0.122	1.01646e-173	Alveolar macrophages
SIK2	1.41643e-141	0.597583	0.51	0.193	7.57692e-137	Alveolar macrophages
USP9X	2.3921e-150	0.595967	0.672	0.365	1.27961e-145	Alveolar macrophages
ATAD2B	1.24079e-205	0.595915	0.518	0.128	6.63735e-201	Alveolar macrophages
NARS	0	0.595073	0.466	0	0	Alveolar macrophages
SSBP2	5.62109e-245	0.594839	0.377	0.028	3.00689e-240	Alveolar macrophages
DOCK11	8.72092e-157	0.594809	0.742	0.483	4.66508e-152	Alveolar macrophages
GPCPD1	3.69811e-200	0.594425	0.872	0.683	1.97823e-195	Alveolar macrophages
BCAT1	1.31726e-162	0.591738	0.553	0.191	7.04641e-158	Alveolar macrophages
NLK	8.77487e-189	0.591203	0.51	0.141	4.69394e-184	Alveolar macrophages
PIKFYVE	5.6498e-172	0.590952	0.51	0.155	3.02225e-167	Alveolar macrophages
FRMD4B	2.38248e-106	0.590853	0.494	0.225	1.27446e-101	Alveolar macrophages
MON2	2.5891e-166	0.590462	0.538	0.187	1.38499e-161	Alveolar macrophages
UBR3	2.54862e-169	0.590378	0.543	0.187	1.36333e-164	Alveolar macrophages
MYCBP2	2.94072e-135	0.590045	0.67	0.392	1.57308e-130	Alveolar macrophages
WDR7	2.81186e-172	0.588355	0.501	0.148	1.50415e-167	Alveolar macrophages
AC087286.2	0	0.588305	0.371	0	0	Alveolar macrophages
RANBP9	6.70773e-175	0.588138	0.506	0.149	3.58816e-170	Alveolar macrophages
TAOK1	7.53909e-151	0.587897	0.7	0.402	4.03289e-146	Alveolar macrophages
CPM	3.18959e-121	0.587298	0.759	0.56	1.70621e-116	Alveolar macrophages
FAM13A	1.89897e-149	0.587223	0.447	0.129	1.01582e-144	Alveolar macrophages
REV3L	3.11469e-151	0.586759	0.594	0.264	1.66614e-146	Alveolar macrophages
KAT6A	7.33148e-158	0.586539	0.574	0.23	3.92183e-153	Alveolar macrophages
PLXNC1	1.18908e-237	0.586359	0.385	0.033	6.36073e-233	Alveolar macrophages
UBXN2B	6.81279e-142	0.586309	0.579	0.265	3.64437e-137	Alveolar macrophages
ARID4B	2.44104e-150	0.585783	0.706	0.423	1.30579e-145	Alveolar macrophages
AMBRA1	1.32431e-263	0.585696	0.496	0.072	7.08411e-259	Alveolar macrophages
WDFY2	5.011e-138	0.583931	0.586	0.277	2.68053e-133	Alveolar macrophages
ZFHX3	1.0506e-130	0.583652	0.617	0.324	5.61999e-126	Alveolar macrophages
RCOR1	9.22553e-143	0.582222	0.599	0.287	4.93501e-138	Alveolar macrophages
CDK19	4.87098e-186	0.581012	0.511	0.139	2.60564e-181	Alveolar macrophages
C22orf34	0	0.58028	0.405	0	0	Alveolar macrophages
SERINC5	1.85653e-153	0.580218	0.551	0.213	9.93112e-149	Alveolar macrophages
ARHGAP24	7.62371e-109	0.580061	0.447	0.179	4.07815e-104	Alveolar macrophages
SNHG6	0	0.579982	0.433	0.002	0	Alveolar macrophages
C2CD5	8.26596e-174	0.579523	0.534	0.169	4.42171e-169	Alveolar macrophages
SELENOP	8.16057e-122	0.578501	0.301	0.055	4.36533e-117	Alveolar macrophages
USP32	1.00402e-146	0.577887	0.59	0.267	5.3708e-142	Alveolar macrophages
AL356124.1	0	0.577288	0.385	0	0	Alveolar macrophages
PPP3R1	2.01976e-155	0.577287	0.569	0.226	1.08043e-150	Alveolar macrophages
DMXL1	2.7773e-156	0.576506	0.57	0.229	1.48566e-151	Alveolar macrophages
H2AFZ	0	0.576005	0.414	0	0	Alveolar macrophages
AP000331.1	0	0.575394	0.426	0	0	Alveolar macrophages
TLE4	6.90143e-134	0.574928	0.61	0.315	3.69178e-129	Alveolar macrophages
ATP8B4	1.19314e-227	0.574567	0.341	0.022	6.38247e-223	Alveolar macrophages
EXT1	2.50681e-226	0.574175	0.356	0.028	1.34097e-221	Alveolar macrophages
C9orf72	3.39364e-135	0.573722	0.62	0.318	1.81536e-130	Alveolar macrophages
USP24	9.42306e-169	0.573696	0.511	0.16	5.04068e-164	Alveolar macrophages
TNRC6A	2.27801e-148	0.573389	0.58	0.25	1.21858e-143	Alveolar macrophages
GAS5	0	0.573112	0.41	0.001	0	Alveolar macrophages
NEDD8	0	0.57289	0.416	0	0	Alveolar macrophages
VPS13D	1.36569e-165	0.571941	0.52	0.169	7.30547e-161	Alveolar macrophages
ANKRD11	3.89635e-139	0.571879	0.702	0.425	2.08427e-134	Alveolar macrophages
IGF2R	3.99153e-151	0.571767	0.716	0.418	2.13519e-146	Alveolar macrophages
EVI5	1.15158e-131	0.57176	0.64	0.36	6.16017e-127	Alveolar macrophages
LRRC23	9.24557e-97	0.571273	0.344	0.11	4.94573e-92	Alveolar macrophages
ARHGEF3	1.28677e-130	0.571114	0.515	0.215	6.8833e-126	Alveolar macrophages
PDE4D	4.34503e-228	0.571072	0.316	0.013	2.32429e-223	Alveolar macrophages
MARK3	6.41915e-147	0.570618	0.611	0.293	3.4338e-142	Alveolar macrophages
UBE2H	2.54654e-154	0.570293	0.582	0.249	1.36222e-149	Alveolar macrophages
IFNAR2	5.59366e-176	0.569598	0.552	0.18	2.99222e-171	Alveolar macrophages
ABHD3	3.11384e-127	0.56938	0.547	0.256	1.66569e-122	Alveolar macrophages
CPEB3	4.67555e-218	0.569264	0.476	0.09	2.50109e-213	Alveolar macrophages
DICER1	1.74612e-134	0.569049	0.684	0.408	9.3405e-130	Alveolar macrophages
AC084871.1	0	0.568477	0.402	0	0	Alveolar macrophages
TFRC	6.67697e-186	0.56744	0.894	0.766	3.57171e-181	Alveolar macrophages
MAP3K8	5.31132e-125	0.567081	0.726	0.487	2.84118e-120	Alveolar macrophages
SLC22A15	1.14926e-206	0.56694	0.48	0.098	6.14774e-202	Alveolar macrophages
TUT7	2.59761e-141	0.566889	0.586	0.268	1.38954e-136	Alveolar macrophages
XRN1	1.36855e-144	0.566407	0.597	0.274	7.32077e-140	Alveolar macrophages
RICTOR	8.11317e-150	0.566086	0.545	0.21	4.33998e-145	Alveolar macrophages
SRGAP2	2.10289e-173	0.565902	0.52	0.164	1.1249e-168	Alveolar macrophages
PSME1	0	0.564664	0.387	0	0	Alveolar macrophages
FBXO34	2.57817e-159	0.564577	0.478	0.142	1.37914e-154	Alveolar macrophages
XPR1	4.67811e-184	0.562138	0.474	0.114	2.50246e-179	Alveolar macrophages
TMEM117	6.75013e-250	0.561779	0.361	0.02	3.61085e-245	Alveolar macrophages
SETD2	4.59768e-137	0.561613	0.585	0.272	2.45944e-132	Alveolar macrophages
CERS6	3.73817e-126	0.561346	0.614	0.329	1.99966e-121	Alveolar macrophages
CENPP	4.80353e-203	0.560358	0.383	0.05	2.56955e-198	Alveolar macrophages
EPS15	6.0819e-131	0.560262	0.643	0.359	3.25339e-126	Alveolar macrophages
ATF6	1.22576e-121	0.559608	0.623	0.355	6.55698e-117	Alveolar macrophages
AKT3	1.55272e-123	0.559098	0.463	0.177	8.30595e-119	Alveolar macrophages
PREX1	4.73894e-120	0.558492	0.532	0.244	2.535e-115	Alveolar macrophages
SCLT1	2.09362e-174	0.558476	0.446	0.105	1.11994e-169	Alveolar macrophages
ARHGAP10	3.85845e-116	0.558355	0.624	0.377	2.064e-111	Alveolar macrophages
MARCKS	3.98698e-128	0.55772	0.443	0.132	2.13275e-123	Alveolar macrophages
ST6GALNAC3	1.03043e-225	0.557357	0.318	0.015	5.51207e-221	Alveolar macrophages
ATP11A	2.17379e-146	0.557241	0.552	0.224	1.16283e-141	Alveolar macrophages
SNHG14	0	0.55715	0.38	0	0	Alveolar macrophages
MAP2K1	3.81273e-130	0.55715	0.708	0.462	2.03954e-125	Alveolar macrophages
ZHX2	1.54297e-257	0.55659	0.395	0.029	8.25381e-253	Alveolar macrophages
MED13	2.62643e-135	0.55568	0.587	0.285	1.40496e-130	Alveolar macrophages
SOS1	1.6362e-167	0.555668	0.542	0.184	8.75255e-163	Alveolar macrophages
ADK	3.23209e-129	0.555135	0.494	0.189	1.72894e-124	Alveolar macrophages
AFF4	2.12414e-141	0.554786	0.686	0.398	1.13626e-136	Alveolar macrophages
PHC2	4.98407e-139	0.55467	0.556	0.229	2.66613e-134	Alveolar macrophages
RBPJ	2.96292e-132	0.554085	0.835	0.688	1.58495e-127	Alveolar macrophages
RAPGEF6	6.45064e-229	0.553468	0.439	0.062	3.45064e-224	Alveolar macrophages
POU2F1	1.45138e-150	0.55264	0.487	0.159	7.76387e-146	Alveolar macrophages
VPS13C	2.11724e-149	0.552184	0.768	0.503	1.13258e-144	Alveolar macrophages
CPNE8	4.48143e-134	0.5515	0.52	0.21	2.39725e-129	Alveolar macrophages
NFIA	1.538e-105	0.551078	0.447	0.181	8.22721e-101	Alveolar macrophages
FBXL20	4.92177e-160	0.550521	0.487	0.15	2.6328e-155	Alveolar macrophages
NBAS	7.71762e-156	0.550461	0.481	0.15	4.12839e-151	Alveolar macrophages
BRAF	2.78034e-162	0.549361	0.472	0.134	1.48729e-157	Alveolar macrophages
APP	7.698e-108	0.548687	0.575	0.305	4.11789e-103	Alveolar macrophages
GNB4	7.72878e-128	0.548386	0.678	0.405	4.13436e-123	Alveolar macrophages
MFSD14C	0	0.548242	0.424	0	0	Alveolar macrophages
ARFGEF1	6.37053e-136	0.547818	0.597	0.294	3.40779e-131	Alveolar macrophages
BNC2	4.68766e-222	0.546982	0.289	0.007	2.50757e-217	Alveolar macrophages
DIRC3	1.77204e-218	0.546443	0.27	0.004	9.47917e-214	Alveolar macrophages
LSAMP	6.43693e-19	0.54388	0.339	0.277	3.44331e-14	Alveolar macrophages
OIP5-AS1	0	0.543208	0.448	0.001	0	Alveolar macrophages
PLD1	5.27065e-152	0.543177	0.446	0.124	2.81943e-147	Alveolar macrophages
PLCG2	2.25941e-134	0.543039	0.553	0.233	1.20863e-129	Alveolar macrophages
NAMPT	2.62152e-114	0.542276	0.794	0.672	1.40233e-109	Alveolar macrophages
ITCH	6.02199e-141	0.541603	0.58	0.257	3.22134e-136	Alveolar macrophages
RNASEK	4.55273e-93	0.541532	0.582	0.303	2.43539e-88	Alveolar macrophages
KANSL1	1.90438e-122	0.54079	0.588	0.306	1.01871e-117	Alveolar macrophages
CDK17	1.99554e-155	0.539708	0.483	0.148	1.06747e-150	Alveolar macrophages
SLC25A13	1.09804e-138	0.539688	0.526	0.208	5.87377e-134	Alveolar macrophages
PPARD	8.06041e-154	0.538926	0.512	0.175	4.31176e-149	Alveolar macrophages
PTK2	2.38251e-173	0.538663	0.384	0.067	1.27448e-168	Alveolar macrophages
KIF16B	3.13474e-93	0.537285	0.529	0.296	1.67687e-88	Alveolar macrophages
WAC	3.8374e-120	0.536874	0.678	0.433	2.05274e-115	Alveolar macrophages
H2AFJ	0	0.535997	0.39	0	0	Alveolar macrophages
CD2AP	9.31914e-141	0.53576	0.474	0.161	4.98509e-136	Alveolar macrophages
ULK4	1.94692e-209	0.535492	0.422	0.065	1.04147e-204	Alveolar macrophages
CSNK1G1	2.59737e-155	0.534765	0.482	0.152	1.38941e-150	Alveolar macrophages
RNGTT	2.49797e-182	0.534606	0.448	0.099	1.33624e-177	Alveolar macrophages
DLG1	4.48644e-134	0.534472	0.484	0.178	2.39993e-129	Alveolar macrophages
JAK2	1.62254e-134	0.534328	0.51	0.199	8.67945e-130	Alveolar macrophages
OSCAR	0	0.533653	0.418	0	0	Alveolar macrophages
TRPM7	3.47548e-138	0.533019	0.556	0.237	1.85914e-133	Alveolar macrophages
RAB31	2.88662e-137	0.53199	0.845	0.71	1.54414e-132	Alveolar macrophages
STIM1	1.24353e-128	0.531852	0.545	0.25	6.65202e-124	Alveolar macrophages
CSGALNACT2	2.71731e-137	0.531672	0.667	0.355	1.45357e-132	Alveolar macrophages
RIN2	7.58825e-122	0.531521	0.505	0.208	4.05918e-117	Alveolar macrophages
WDPCP	2.03479e-206	0.530471	0.414	0.063	1.08847e-201	Alveolar macrophages
NSMCE2	6.23609e-117	0.530106	0.548	0.271	3.33587e-112	Alveolar macrophages
AC079793.1	4.22804e-282	0.529316	0.325	0	2.26171e-277	Alveolar macrophages
UBE2W	2.63241e-129	0.528737	0.621	0.335	1.40816e-124	Alveolar macrophages
SLC8A1-AS1	1.68905e-290	0.528132	0.36	0.006	9.03523e-286	Alveolar macrophages
AHR	6.85183e-114	0.527424	0.633	0.368	3.66525e-109	Alveolar macrophages
ADAMTS2	2.46964e-202	0.526541	0.331	0.027	1.32109e-197	Alveolar macrophages
MAF	1.61332e-106	0.525955	0.541	0.264	8.63015e-102	Alveolar macrophages
C9orf16	0	0.525718	0.372	0	0	Alveolar macrophages
CREM	7.71386e-108	0.525532	0.52	0.237	4.12638e-103	Alveolar macrophages
SYTL3	1.27332e-151	0.52548	0.364	0.072	6.81137e-147	Alveolar macrophages
ZFP36L1	2.94209e-98	0.525464	0.673	0.41	1.57381e-93	Alveolar macrophages
RASA2	1.60119e-125	0.525373	0.515	0.214	8.56525e-121	Alveolar macrophages
ZFC3H1	4.84869e-128	0.525166	0.561	0.258	2.59371e-123	Alveolar macrophages
SOAT1	6.43447e-129	0.524837	0.762	0.548	3.44199e-124	Alveolar macrophages
FAM214A	0	0.524705	0.365	0	0	Alveolar macrophages
SLC7A8	2.26616e-107	0.523998	0.526	0.263	1.21224e-102	Alveolar macrophages
RNF145	6.53961e-114	0.523532	0.462	0.178	3.49823e-109	Alveolar macrophages
CDC42SE2	3.20419e-126	0.523321	0.56	0.26	1.71401e-121	Alveolar macrophages
PHIP	4.82793e-109	0.523254	0.671	0.451	2.58261e-104	Alveolar macrophages
PHACTR4	6.88739e-121	0.523016	0.56	0.268	3.68427e-116	Alveolar macrophages
TG	0	0.522589	0.387	0.003	0	Alveolar macrophages
MS4A4E	2.18675e-232	0.522269	0.288	0.004	1.16976e-227	Alveolar macrophages
SNX13	2.13534e-109	0.521513	0.527	0.257	1.14226e-104	Alveolar macrophages
HMBOX1	1.56753e-167	0.521477	0.444	0.108	8.38521e-163	Alveolar macrophages
FTO	9.40427e-172	0.521082	0.448	0.108	5.03063e-167	Alveolar macrophages
SCAF8	4.69442e-164	0.520979	0.474	0.134	2.51119e-159	Alveolar macrophages
GALNT2	6.62558e-118	0.520964	0.496	0.211	3.54422e-113	Alveolar macrophages
PUM1	7.30523e-123	0.520899	0.655	0.387	3.90779e-118	Alveolar macrophages
RNF111	3.79334e-132	0.520687	0.507	0.2	2.02917e-127	Alveolar macrophages
GATAD2B	2.83951e-138	0.519639	0.513	0.193	1.51894e-133	Alveolar macrophages
B4GALT5	1.00411e-119	0.519479	0.513	0.222	5.37131e-115	Alveolar macrophages
DHRSX	3.64611e-118	0.519382	0.514	0.227	1.95041e-113	Alveolar macrophages
SND1	1.06942e-107	0.519291	0.628	0.385	5.72063e-103	Alveolar macrophages
MAP3K2	3.64514e-108	0.518674	0.667	0.428	1.94989e-103	Alveolar macrophages
ITPR1	3.68532e-134	0.51824	0.456	0.151	1.97139e-129	Alveolar macrophages
LY6E	0	0.517577	0.354	0	0	Alveolar macrophages
INPP5D	1.49229e-103	0.517572	0.408	0.151	7.98272e-99	Alveolar macrophages
GOLGA4	1.25006e-117	0.517212	0.716	0.491	6.68693e-113	Alveolar macrophages
ZNF644	4.2083e-107	0.516826	0.549	0.288	2.25115e-102	Alveolar macrophages
VWA8	1.01249e-128	0.516734	0.464	0.166	5.4161e-124	Alveolar macrophages
DENND1B	1.64478e-125	0.516084	0.513	0.214	8.79844e-121	Alveolar macrophages
MAP2K5	8.6186e-179	0.515851	0.414	0.08	4.61035e-174	Alveolar macrophages
CMSS1	2.92416e-78	0.51573	0.41	0.191	1.56422e-73	Alveolar macrophages
CHSY1	6.22894e-142	0.515474	0.394	0.097	3.33205e-137	Alveolar macrophages
FAM168A	3.07208e-153	0.51529	0.425	0.11	1.64335e-148	Alveolar macrophages
WDR37	1.14434e-181	0.515161	0.472	0.112	6.12144e-177	Alveolar macrophages
WASHC4	1.69057e-118	0.515116	0.673	0.42	9.04334e-114	Alveolar macrophages
TTYH3	1.80072e-108	0.515049	0.441	0.169	9.63261e-104	Alveolar macrophages
SLC11A2	2.15559e-114	0.515028	0.534	0.255	1.15309e-109	Alveolar macrophages
FAM126B	0	0.514849	0.389	0	0	Alveolar macrophages
SETD5	5.15151e-129	0.514782	0.528	0.222	2.7557e-124	Alveolar macrophages
HIPK3	2.08473e-106	0.514422	0.565	0.305	1.11518e-101	Alveolar macrophages
NOTCH2	9.04289e-121	0.514147	0.523	0.225	4.83731e-116	Alveolar macrophages
H2AFV	0	0.51406	0.397	0	0	Alveolar macrophages
ATP2A2	1.30276e-109	0.514035	0.614	0.362	6.96883e-105	Alveolar macrophages
ANTXR2	5.19305e-193	0.513736	0.345	0.037	2.77792e-188	Alveolar macrophages
LRCH1	1.24954e-164	0.51363	0.444	0.11	6.68417e-160	Alveolar macrophages
BMPR2	1.09317e-114	0.513469	0.564	0.288	5.84772e-110	Alveolar macrophages
AC008771.1	7.84661e-308	0.513411	0.353	0	4.19739e-303	Alveolar macrophages
RNF149	7.81067e-194	0.513274	0.912	0.791	4.17816e-189	Alveolar macrophages
RALGAPA1	3.71095e-127	0.51257	0.495	0.192	1.9851e-122	Alveolar macrophages
DENND5A	3.31762e-118	0.511672	0.673	0.433	1.7747e-113	Alveolar macrophages
PACS1	1.49154e-146	0.511592	0.438	0.125	7.97868e-142	Alveolar macrophages
GNG10	1.8467e-141	0.511259	0.603	0.227	9.87853e-137	Alveolar macrophages
FLI1	8.12577e-111	0.510782	0.544	0.272	4.34672e-106	Alveolar macrophages
OSBPL9	3.2886e-118	0.510411	0.503	0.216	1.75917e-113	Alveolar macrophages
AGO4	3.41335e-142	0.510404	0.482	0.164	1.8259e-137	Alveolar macrophages
UBR1	4.41142e-148	0.509559	0.475	0.149	2.3598e-143	Alveolar macrophages
L3MBTL4	2.77834e-235	0.509361	0.365	0.027	1.48622e-230	Alveolar macrophages
KMT2E	2.27328e-117	0.508979	0.717	0.493	1.21605e-112	Alveolar macrophages
CD163	2.30779e-136	0.508946	0.88	0.78	1.2345e-131	Alveolar macrophages
TBC1D8	3.99558e-208	0.508914	0.407	0.056	2.13736e-203	Alveolar macrophages
AGPAT4	3.59542e-95	0.508834	0.446	0.194	1.9233e-90	Alveolar macrophages
TBCK	3.95729e-160	0.508465	0.42	0.101	2.11688e-155	Alveolar macrophages
SMURF2	2.82017e-149	0.507894	0.449	0.131	1.50859e-144	Alveolar macrophages
ADSS	0	0.507334	0.408	0	0	Alveolar macrophages
RASSF3	2.44909e-112	0.507304	0.521	0.236	1.31009e-107	Alveolar macrophages
MAPKAP1	1.60064e-114	0.506954	0.596	0.334	8.5623e-110	Alveolar macrophages
AL365295.1	2.11115e-285	0.504741	0.329	0	1.12932e-280	Alveolar macrophages
USP3	5.77079e-107	0.504509	0.647	0.415	3.08697e-102	Alveolar macrophages
SLC9A9	5.37669e-203	0.50445	0.29	0.014	2.87615e-198	Alveolar macrophages
INVS	2.37263e-212	0.50435	0.369	0.039	1.26919e-207	Alveolar macrophages
TMEM135	9.63106e-200	0.503481	0.383	0.051	5.15194e-195	Alveolar macrophages
LCOR	2.39143e-108	0.503164	0.506	0.233	1.27925e-103	Alveolar macrophages
RNF38	8.34309e-131	0.503127	0.489	0.183	4.46297e-126	Alveolar macrophages
MGAT4A	6.22821e-93	0.503023	0.579	0.346	3.33166e-88	Alveolar macrophages
ASPH	6.65735e-102	0.502816	0.582	0.322	3.56122e-97	Alveolar macrophages
PSD3	7.21305e-78	0.502726	0.432	0.216	3.85848e-73	Alveolar macrophages
ATP5IF1	0	0.502361	0.382	0	0	Alveolar macrophages
USP6NL	8.66134e-147	0.501112	0.401	0.098	4.63321e-142	Alveolar macrophages
PDS5A	2.34936e-105	0.5006	0.572	0.315	1.25674e-100	Alveolar macrophages
PSME4	1.03281e-98	0.500224	0.601	0.362	5.5248e-94	Alveolar macrophages
LCORL	1.1497e-118	0.500186	0.452	0.165	6.15008e-114	Alveolar macrophages
CERT1	3.09975e-118	0.500001	0.71	0.465	1.65815e-113	Alveolar macrophages
LINC01937	0	1.38241	0.732	0.005	0	AT1
AC027288.3	0	1.23044	0.689	0	0	AT1
AL008633.1	0	1.22606	0.656	0	0	AT1
PALM2-AKAP2	0	1.18849	0.678	0	0	AT1
SMURF1	0	1.18241	0.698	0	0	AT1
KIAA1109	0	1.17097	0.71	0	0	AT1
LPCAT1	0	1.14586	0.67	0	0	AT1
AL355499.1	0	1.12324	0.601	0	0	AT1
KCNQ3	0	1.0926	0.714	0.06	0	AT1
AC002066.1	0	1.0888	0.6	0	0	AT1
SDCCAG8	0	1.08871	0.655	0	0	AT1
FAM49B	0	1.0789	0.657	0	0	AT1
SNHG14	0	1.06967	0.638	0.008	0	AT1
AC044810.2	0	1.02677	0.555	0	0	AT1
FAM160A1	0	0.972011	0.605	0	0	AT1
AC112206.2	0	0.96721	0.538	0	0	AT1
C11orf49	0	0.932588	0.581	0	0	AT1
LMO3	0	0.925926	0.851	0.373	0	AT1
SLC41A2	0	0.921253	0.67	0.11	0	AT1
LINC01578	0	0.883088	0.533	0	0	AT1
HULC	0	0.877685	0.486	0.015	0	AT1
PLCG2	0	0.864886	0.619	0.069	0	AT1
CCDC84	0	0.854328	0.551	0	0	AT1
ZDHHC21	0	0.850241	0.714	0.199	0	AT1
HLA-B	0	0.845121	0.405	0	0	AT1
2006-03-01	0	0.84346	0.532	0	0	AT1
TTC37	0	0.830549	0.541	0	0	AT1
AL132857.1	0	0.82813	0.466	0	0	AT1
GPR39	0	0.824114	0.776	0.295	0	AT1
MLLT3	0	0.812538	0.765	0.299	0	AT1
ANKHD1	0	0.811599	0.555	0.028	0	AT1
C20orf194	0	0.798348	0.504	0	0	AT1
AC118549.1	0	0.788445	0.513	0	0	AT1
AC112770.1	0	0.788428	0.349	0	0	AT1
AF117829.1	0	0.785312	0.486	0	0	AT1
PDE4D	0	0.780475	0.826	0.417	0	AT1
AC098617.1	0	0.775188	0.447	0	0	AT1
BCAT1	0	0.771733	0.541	0.09	0	AT1
AL049828.1	0	0.766406	0.457	0	0	AT1
LINC02615	0	0.76393	0.641	0.189	0	AT1
YWHAE	0	0.757394	0.476	0	0	AT1
CTNND1	0	0.754966	0.814	0.388	0	AT1
CEP70	0	0.75344	0.594	0.129	0	AT1
FNIP1	0	0.747986	0.537	0.046	0	AT1
RAPGEF6	0	0.74427	0.524	0.034	0	AT1
HLA-A	0	0.741202	0.38	0	0	AT1
C3orf52	0	0.740472	0.485	0	0	AT1
CASC4	0	0.73864	0.481	0	0	AT1
RAD51B	0	0.736521	0.645	0.179	0	AT1
ZBTB16	0	0.73345	0.74	0.301	0	AT1
FAM13A	0	0.732645	0.66	0.211	0	AT1
ITPR2	0	0.731246	0.641	0.182	0	AT1
FNDC3B	0	0.729065	0.896	0.501	0	AT1
EFNA5	0	0.728906	0.424	0.052	0	AT1
MACROD2	2.25411e-251	0.721964	0.7	0.339	1.20579e-246	AT1
DOCK5	0	0.719528	0.816	0.377	0	AT1
MEGF9	0	0.717558	0.777	0.35	0	AT1
2007-03-01	0	0.716215	0.469	0	0	AT1
BTBD9	0	0.712475	0.845	0.408	0	AT1
MCU	0	0.708902	0.813	0.364	0	AT1
FKBP5	0	0.706507	0.457	0.066	0	AT1
TTN	4.20902e-243	0.70555	0.361	0.071	2.25153e-238	AT1
FHIT	0	0.704641	0.814	0.372	0	AT1
H3F3B	0	0.701857	0.397	0	0	AT1
TRIO	0	0.699404	0.79	0.341	0	AT1
CSNK1G1	0	0.698675	0.512	0.052	0	AT1
LINC01278	0	0.696704	0.452	0.004	0	AT1
MCTP2	0	0.690624	0.558	0.123	0	AT1
GLIS3	0	0.690153	0.509	0.101	0	AT1
SPIDR	0	0.689618	0.776	0.345	0	AT1
MFSD14C	0	0.688888	0.451	0	0	AT1
PPP3R1	0	0.687858	0.472	0.024	0	AT1
H2AFY	0	0.683513	0.434	0	0	AT1
TANC2	1.04406e-307	0.682151	0.665	0.248	5.58498e-303	AT1
RUNX1	0	0.681846	0.701	0.278	0	AT1
ZSWIM6	0	0.677917	0.725	0.289	0	AT1
SRPK2	0	0.672618	0.781	0.339	0	AT1
AC079142.1	0	0.672419	0.39	0	0	AT1
FAM189A2	0	0.671296	0.405	0	0	AT1
WDR60	0	0.670187	0.427	0	0	AT1
PRKCE	0	0.669837	0.714	0.277	0	AT1
CCNY	0	0.668313	0.801	0.392	0	AT1
SLC25A24	0	0.66773	0.434	0	0	AT1
MUC1	7.64354e-268	0.667719	0.681	0.225	4.08876e-263	AT1
OSMR	0	0.667585	0.69	0.244	0	AT1
STS	0	0.667091	0.462	0.072	0	AT1
RABGEF1	0	0.666827	0.451	0.018	0	AT1
SPECC1L	0	0.666363	0.476	0.029	0	AT1
CCDC18-AS1	0	0.666182	0.423	0.003	0	AT1
MECOM	0	0.665704	0.91	0.54	0	AT1
PAM	0	0.665625	0.889	0.519	0	AT1
LRMDA	1.04e-273	0.665445	0.753	0.345	5.56327e-269	AT1
XIST	4.04741e-211	0.665	0.57	0.254	2.16508e-206	AT1
CAMK1D	0	0.663712	0.419	0.066	0	AT1
FAM214A	0	0.663074	0.436	0	0	AT1
NAP1L4	0	0.661904	0.437	0	0	AT1
CHD2	0	0.661211	0.777	0.376	0	AT1
DCLK1	3.14047e-276	0.660142	0.451	0.1	1.67993e-271	AT1
PBX3	1.37324e-284	0.658127	0.588	0.188	7.34588e-280	AT1
PARD3	0	0.654789	0.894	0.485	0	AT1
MAST4	6.58121e-231	0.653488	0.584	0.235	3.52049e-226	AT1
LINC01473	0	0.651308	0.421	0.025	0	AT1
SUCLG2	0	0.6513	0.626	0.206	0	AT1
YAP1	0	0.65088	0.757	0.338	0	AT1
DANT2	2.72932e-285	0.648282	0.782	0.332	1.46e-280	AT1
SLMAP	0	0.646197	0.692	0.251	0	AT1
HERC4	2.12333e-302	0.6461	0.745	0.314	1.13583e-297	AT1
OSBPL3	0	0.645311	0.536	0.122	0	AT1
EVA1C	0	0.644091	0.614	0.183	0	AT1
CLASP1	0	0.639676	0.652	0.219	0	AT1
COG5	6.38533e-297	0.636669	0.674	0.247	3.4157e-292	AT1
MRTFA	1.90124e-288	0.63631	0.678	0.259	1.01703e-283	AT1
RFFL	0	0.634862	0.459	0.053	0	AT1
DHX36	0	0.634449	0.424	0	0	AT1
EIF4G3	1.65218e-295	0.632741	0.666	0.239	8.83798e-291	AT1
NLGN1	8.52665e-268	0.632567	0.431	0.087	4.56116e-263	AT1
AC019117.1	0	0.632261	0.337	0	0	AT1
LYN	6.17153e-286	0.629723	0.63	0.213	3.30134e-281	AT1
ASCC3	1.56105e-292	0.628213	0.67	0.253	8.35051e-288	AT1
TBL1XR1	4.77147e-295	0.627548	0.775	0.38	2.5524e-290	AT1
FAM135A	4.0761e-291	0.627	0.593	0.186	2.18043e-286	AT1
2002-03-01	0	0.62668	0.412	0	0	AT1
MBNL1	0	0.625886	0.925	0.616	0	AT1
NFIA	1.03626e-239	0.62578	0.561	0.209	5.54325e-235	AT1
FCHO2	4.86772e-290	0.625705	0.702	0.311	2.60389e-285	AT1
PTK2	1.38422e-304	0.625475	0.813	0.408	7.40461e-300	AT1
TMEM161B-AS1	0	0.624436	0.39	0	0	AT1
ABCA3	4.92464e-259	0.623117	0.654	0.258	2.63434e-254	AT1
STK33	5.53382e-281	0.620491	0.64	0.225	2.96021e-276	AT1
MACF1	0	0.617569	0.896	0.541	0	AT1
STRN3	8.53427e-288	0.617371	0.654	0.234	4.56524e-283	AT1
PRICKLE2	8.40831e-267	0.616827	0.611	0.217	4.49786e-262	AT1
DPYD	4.38037e-263	0.614488	0.758	0.37	2.34319e-258	AT1
LRBA	1.31436e-297	0.614417	0.866	0.464	7.03091e-293	AT1
DNAH5	0	0.613459	0.419	0.052	0	AT1
IMMP2L	6.07916e-248	0.612977	0.783	0.391	3.25193e-243	AT1
AKAP13	0	0.61272	0.926	0.604	0	AT1
TRAPPC9	3.04645e-276	0.61268	0.723	0.292	1.62964e-271	AT1
MIR3936HG	0	0.61149	0.412	0.003	0	AT1
ADK	0	0.610227	0.881	0.54	0	AT1
ACACA	8.65208e-271	0.610121	0.685	0.282	4.62826e-266	AT1
L3MBTL4	4.89336e-266	0.608782	0.702	0.285	2.6176e-261	AT1
SYNE1	1.77828e-266	0.60876	0.799	0.433	9.51257e-262	AT1
JAZF1	3.62501e-267	0.607262	0.617	0.215	1.93913e-262	AT1
MPP5	0	0.606605	0.404	0	0	AT1
XPR1	6.92644e-299	0.60644	0.558	0.152	3.70516e-294	AT1
WWC1	7.93037e-265	0.604643	0.776	0.366	4.2422e-260	AT1
BBS9	3.62068e-265	0.602766	0.604	0.208	1.93681e-260	AT1
USP13	4.84721e-305	0.602597	0.507	0.115	2.59292e-300	AT1
DOCK1	6.75591e-266	0.602076	0.737	0.322	3.61394e-261	AT1
RBMS3	7.28106e-297	0.601008	0.881	0.558	3.89486e-292	AT1
DLEU2	1.5224e-293	0.600785	0.499	0.113	8.14379e-289	AT1
RALGAPA2	6.10861e-270	0.600087	0.598	0.205	3.26768e-265	AT1
ZFAND3	7.9362e-279	0.599491	0.844	0.447	4.24531e-274	AT1
FMNL2	9.25113e-247	0.599145	0.726	0.34	4.94871e-242	AT1
ST5	0	0.597341	0.383	0	0	AT1
MAPK10	9.48646e-262	0.596727	0.486	0.127	5.07459e-257	AT1
GPHN	2.64232e-250	0.595276	0.739	0.333	1.41346e-245	AT1
AL139807.1	0	0.594774	0.337	0	0	AT1
GALNT2	1.32278e-291	0.593771	0.513	0.127	7.07594e-287	AT1
DGKD	9.25425e-264	0.593309	0.588	0.192	4.95037e-259	AT1
CCSER1	4.22325e-244	0.593021	0.572	0.187	2.25914e-239	AT1
FGD4	2.88813e-267	0.592919	0.833	0.446	1.54495e-262	AT1
FAM126B	0	0.592775	0.391	0	0	AT1
ADGRV1	2.26455e-247	0.592487	0.688	0.3	1.21138e-242	AT1
UBR5	5.96935e-266	0.592455	0.668	0.264	3.19319e-261	AT1
SMC5-AS1	0	0.592111	0.388	0	0	AT1
COBLL1	8.98217e-233	0.591679	0.725	0.355	4.80483e-228	AT1
PTPRM	1.65219e-258	0.590288	0.845	0.466	8.83807e-254	AT1
LUC7L2	0	0.589395	0.391	0	0	AT1
HLA-C	0	0.589347	0.325	0	0	AT1
AC245041.2	0	0.589146	0.371	0	0	AT1
PARD3B	6.06298e-243	0.589073	0.855	0.459	3.24327e-238	AT1
EXOC4	2.608e-251	0.58807	0.788	0.394	1.3951e-246	AT1
RASA2	2.23763e-258	0.587968	0.631	0.236	1.19697e-253	AT1
SOD2	0	0.587798	0.328	0	0	AT1
ZBTB20	1.72566e-285	0.585842	0.898	0.556	9.23108e-281	AT1
FTX	2.62392e-246	0.584903	0.849	0.455	1.40361e-241	AT1
ROS1	3.51972e-277	0.584636	0.289	0.019	1.8828e-272	AT1
STK24	1.87999e-269	0.583034	0.583	0.191	1.00566e-264	AT1
FOXP1	0	0.582635	0.899	0.551	0	AT1
SMYD3	6.60565e-233	0.582528	0.854	0.467	3.53356e-228	AT1
ATP8A1	3.41939e-217	0.580726	0.688	0.34	1.82913e-212	AT1
THSD4	3.02127e-228	0.578582	0.762	0.373	1.61617e-223	AT1
PRORP	0	0.577979	0.389	0.009	0	AT1
UBE2W	0	0.577377	0.436	0.031	0	AT1
CMIP	9.63592e-252	0.57707	0.667	0.272	5.15454e-247	AT1
USP34	1.91475e-266	0.576405	0.813	0.431	1.02426e-261	AT1
OIP5-AS1	0	0.575109	0.391	0.006	0	AT1
DPY19L1	5.02568e-258	0.574971	0.58	0.194	2.68839e-253	AT1
MKLN1	2.14759e-247	0.574922	0.736	0.349	1.14881e-242	AT1
MED13L	3.39313e-251	0.574274	0.823	0.438	1.81509e-246	AT1
VPS13C	4.56738e-258	0.573291	0.741	0.358	2.44323e-253	AT1
FMN1	9.401e-248	0.573179	0.573	0.19	5.02888e-243	AT1
PICALM	3.14048e-242	0.572983	0.682	0.301	1.67994e-237	AT1
SNX25	6.69067e-226	0.571793	0.69	0.318	3.57904e-221	AT1
RREB1	6.81405e-263	0.570546	0.573	0.183	3.64504e-258	AT1
ITGAV	2.3581e-231	0.570194	0.526	0.176	1.26142e-226	AT1
ETV6	9.66778e-248	0.568816	0.536	0.17	5.17158e-243	AT1
ZCCHC7	2.26663e-233	0.568686	0.675	0.284	1.21249e-228	AT1
ANKRD17	3.43597e-244	0.566704	0.738	0.351	1.83801e-239	AT1
SAMD12	1.46417e-227	0.56643	0.791	0.394	7.83228e-223	AT1
WDFY3	2.74511e-247	0.566021	0.611	0.221	1.46844e-242	AT1
DGKH	6.06013e-254	0.564578	0.506	0.139	3.24174e-249	AT1
CASK	4.49046e-256	0.563382	0.59	0.199	2.40208e-251	AT1
UBA6-AS1	0	0.562417	0.335	0	0	AT1
COP1	2.94205e-236	0.561918	0.673	0.283	1.57379e-231	AT1
VTI1A	1.56782e-233	0.561547	0.682	0.282	8.38673e-229	AT1
ZNF407	4.64386e-242	0.559325	0.572	0.19	2.48414e-237	AT1
IFNAR2	1.42524e-270	0.558341	0.514	0.129	7.62404e-266	AT1
ADSS	0	0.555644	0.369	0	0	AT1
ERBIN	2.75988e-228	0.555142	0.679	0.294	1.47634e-223	AT1
UST	3.85752e-234	0.55504	0.428	0.106	2.0635e-229	AT1
VWA8	2.93315e-241	0.553959	0.597	0.212	1.56903e-236	AT1
ASB3	7.23429e-298	0.553508	0.451	0.087	3.86984e-293	AT1
STK32A	1.1526e-298	0.55336	0.434	0.075	6.16558e-294	AT1
GSE1	1.1069e-238	0.553142	0.628	0.244	5.92113e-234	AT1
B4GALT5	1.89414e-279	0.552847	0.467	0.102	1.01323e-274	AT1
ERC1	5.54052e-223	0.55189	0.711	0.331	2.96379e-218	AT1
C8orf34	4.30963e-252	0.550448	0.405	0.081	2.30535e-247	AT1
HIVEP2	1.08119e-245	0.549993	0.516	0.153	5.78362e-241	AT1
JMJD1C	3.0344e-244	0.549935	0.832	0.477	1.62319e-239	AT1
NCOA1	6.78432e-222	0.549585	0.721	0.35	3.62914e-217	AT1
AFF1	2.57155e-223	0.549229	0.707	0.323	1.3756e-218	AT1
ATF7	0	0.548106	0.41	0.035	0	AT1
PARP8	1.1807e-221	0.547698	0.537	0.183	6.31591e-217	AT1
CCDC85A	1.5742e-186	0.547457	0.629	0.289	8.42088e-182	AT1
GTF2IRD1	7.02052e-233	0.547383	0.616	0.226	3.75549e-228	AT1
LPP	1.72612e-283	0.546023	0.902	0.586	9.23353e-279	AT1
ARHGEF18	0	0.545929	0.413	0.04	0	AT1
MIR100HG	0	0.544977	0.276	0.001	0	AT1
ZNF638	2.29196e-230	0.544617	0.692	0.315	1.22604e-225	AT1
RCOR1	7.67547e-222	0.544468	0.663	0.283	4.10584e-217	AT1
DIP2B	1.31057e-231	0.544087	0.633	0.248	7.01062e-227	AT1
AC063944.1	0	0.543826	0.307	0	0	AT1
AL157944.1	0	0.543181	0.315	0	0	AT1
ARHGEF26-AS1	0	0.542827	0.322	0	0	AT1
TRMT11	2.0675e-290	0.542776	0.459	0.092	1.10597e-285	AT1
MLLT10	5.55424e-224	0.542468	0.701	0.323	2.97113e-219	AT1
SLCO3A1	2.37027e-218	0.542174	0.764	0.395	1.26793e-213	AT1
RBMS1	1.11966e-232	0.541481	0.781	0.422	5.98938e-228	AT1
NBAS	7.83451e-233	0.541132	0.609	0.235	4.19092e-228	AT1
ARHGAP26	4.51583e-249	0.540463	0.4	0.082	2.41565e-244	AT1
HDAC2-AS2	1.36055e-206	0.539959	0.44	0.125	7.27801e-202	AT1
CELF1	1.28708e-223	0.53975	0.706	0.331	6.88497e-219	AT1
H3F3A	0	0.538976	0.308	0	0	AT1
DDX58	0	0.538277	0.349	0	0	AT1
STT3B	2.26179e-214	0.537587	0.652	0.289	1.2099e-209	AT1
TACC2	5.02801e-239	0.537227	0.812	0.48	2.68963e-234	AT1
FBXL17	4.65494e-208	0.53691	0.661	0.283	2.49007e-203	AT1
PTBP3	1.18935e-228	0.536826	0.548	0.189	6.36216e-224	AT1
MBD5	2.8968e-204	0.53666	0.7	0.324	1.54959e-199	AT1
RABGAP1L	8.30879e-218	0.535292	0.805	0.442	4.44462e-213	AT1
SND1	8.03897e-219	0.534143	0.613	0.251	4.30029e-214	AT1
ATP11A	1.43939e-293	0.534138	0.899	0.6	7.69974e-289	AT1
LINC00472	0	0.533989	0.369	0.027	0	AT1
TBC1D5	8.26351e-209	0.533751	0.763	0.384	4.4204e-204	AT1
OPHN1	3.91417e-229	0.532834	0.543	0.176	2.09381e-224	AT1
ANK3	6.57331e-194	0.53183	0.722	0.371	3.51626e-189	AT1
TANC1	4.51813e-214	0.531119	0.769	0.399	2.41688e-209	AT1
MGAT5	1.05282e-233	0.530952	0.459	0.121	5.63186e-229	AT1
IFNGR2	0	0.52818	0.341	0	0	AT1
WWC3	4.41357e-230	0.528156	0.556	0.189	2.36095e-225	AT1
VPS13B	4.45713e-207	0.52745	0.772	0.384	2.38425e-202	AT1
ZFPM2	2.54417e-216	0.526894	0.466	0.132	1.36095e-211	AT1
AC022325.2	1.55037e-301	0.525693	0.253	0	8.29337e-297	AT1
SNTB1	2.60273e-215	0.525553	0.585	0.216	1.39228e-210	AT1
STAU2	4.05213e-219	0.525236	0.564	0.205	2.1676e-214	AT1
AL050309.1	0	0.524714	0.313	0	0	AT1
LARP4B	2.75435e-213	0.52426	0.763	0.413	1.47338e-208	AT1
COL8A1	4.92539e-225	0.523631	0.846	0.558	2.63474e-220	AT1
EDEM1	3.93706e-238	0.523395	0.569	0.189	2.10605e-233	AT1
C12orf49	0	0.522856	0.339	0	0	AT1
SSH2	4.40231e-199	0.522786	0.71	0.337	2.35493e-194	AT1
ARID1B	1.84472e-205	0.522495	0.779	0.427	9.86796e-201	AT1
SNX13	1.0216e-230	0.521349	0.551	0.186	5.46482e-226	AT1
AC016745.1	0	0.520765	0.318	0	0	AT1
ANKIB1	1.14961e-209	0.52062	0.638	0.272	6.14962e-205	AT1
LINC00578	1.02545e-282	0.520398	0.324	0.031	5.48543e-278	AT1
NUFIP2	1.41004e-241	0.519938	0.546	0.172	7.54274e-237	AT1
DIP2C	2.40246e-206	0.519828	0.623	0.252	1.28515e-201	AT1
SMCHD1	9.05998e-204	0.519359	0.573	0.23	4.84645e-199	AT1
ST6GAL1	2.20487e-199	0.518816	0.65	0.284	1.17945e-194	AT1
EXOC6B	1.13215e-190	0.518451	0.719	0.352	6.05623e-186	AT1
PPP2R2A	1.44768e-205	0.518041	0.652	0.294	7.7441e-201	AT1
GMDS-DT	3.51604e-201	0.517647	0.597	0.231	1.88083e-196	AT1
TEAD1	4.03531e-228	0.516848	0.858	0.527	2.15861e-223	AT1
MED13	1.10691e-211	0.516765	0.639	0.269	5.92119e-207	AT1
TNKS	7.75136e-212	0.516384	0.608	0.239	4.14644e-207	AT1
PHF21A	1.3485e-205	0.516061	0.598	0.242	7.21351e-201	AT1
ARHGAP21	7.50237e-199	0.515542	0.658	0.304	4.01324e-194	AT1
DNAH14	1.02739e-213	0.515471	0.581	0.209	5.4958e-209	AT1
AC016831.7	0	0.515282	0.33	0	0	AT1
FBXW7	1.27659e-205	0.514688	0.566	0.214	6.82887e-201	AT1
COBL	2.28099e-201	0.514041	0.721	0.364	1.22017e-196	AT1
TMTC2	1.48836e-173	0.513785	0.754	0.41	7.96168e-169	AT1
ROCK2	3.50198e-208	0.512852	0.641	0.274	1.87331e-203	AT1
AC006299.1	0	0.511601	0.293	0	0	AT1
KMT2C	5.93879e-216	0.510514	0.806	0.448	3.17684e-211	AT1
NCOA2	1.7029e-195	0.510387	0.65	0.288	9.10934e-191	AT1
MIR99AHG	9.82991e-198	0.510255	0.511	0.176	5.25831e-193	AT1
PRH1	0	0.509482	0.361	0.024	0	AT1
ZNF385B	1.94565e-152	0.509095	0.59	0.283	1.04079e-147	AT1
BBX	1.35117e-198	0.508746	0.649	0.299	7.22784e-194	AT1
RNGTT	5.30946e-235	0.508563	0.496	0.142	2.84019e-230	AT1
WARS	0	0.508556	0.295	0	0	AT1
AC025580.2	0	0.507357	0.314	0	0	AT1
USP6NL	9.32917e-238	0.506416	0.504	0.145	4.99045e-233	AT1
ATXN7	9.86555e-274	0.506266	0.454	0.093	5.27738e-269	AT1
SUCLG2-AS1	0	0.506093	0.307	0	0	AT1
TRAM1	8.29594e-165	0.504861	0.732	0.427	4.43775e-160	AT1
HELZ	1.53435e-201	0.504553	0.625	0.268	8.20767e-197	AT1
AC079467.1	0	0.503974	0.329	0	0	AT1
RFX3-AS1	0	0.503105	0.32	0	0	AT1
KIAA0355	0	0.501608	0.329	0	0	AT1
MTUS1	8.108e-184	0.50119	0.656	0.314	4.33721e-179	AT1
C11orf80	5.09908e-205	0.500919	0.549	0.198	2.72765e-200	AT1
REPS2	2.41316e-185	0.500173	0.579	0.24	1.29087e-180	AT1
TBCK	3.51569e-211	0.500104	0.552	0.195	1.88065e-206	AT1
ATF7IP	3.10394e-213	0.50004	0.501	0.161	1.66039e-208	AT1
SDCCAG8	0	1.48587	0.844	0	0	AT2
LPCAT1	0	1.44677	0.831	0	0	AT2
LINC01937	0	1.36341	0.749	0.007	0	AT2
AC010998.1	0	1.31745	0.762	0	0	AT2
AC019117.1	0	1.28856	0.733	0	0	AT2
LINC01578	0	1.2497	0.72	0	0	AT2
KIAA1109	0	1.18991	0.734	0	0	AT2
ROS1	0	1.14107	0.891	0.344	0	AT2
C11orf49	0	1.13972	0.709	0	0	AT2
CAMK1D	0	1.13677	0.799	0.179	0	AT2
MACROD2	0	1.11681	0.984	0.645	0	AT2
EFNA5	0	1.08803	0.827	0.226	0	AT2
PARD3B	0	1.07376	0.838	0.195	0	AT2
SPIDR	0	1.07239	0.929	0.328	0	AT2
DPYD	0	1.06476	0.952	0.434	0	AT2
NLGN1	0	1.0489	0.651	0.069	0	AT2
DANT2	0	1.0441	0.854	0.202	0	AT2
AL132857.1	0	1.03917	0.597	0	0	AT2
SLC41A2	0	1.03719	0.717	0.109	0	AT2
FHIT	0	1.03612	0.899	0.308	0	AT2
RIPOR2	0	1.03421	0.697	0.133	0	AT2
GPR39	0	1.03238	0.714	0.11	0	AT2
MLLT3	0	1.02236	0.791	0.241	0	AT2
LRBA	0	1.02165	0.9	0.353	0	AT2
SNHG14	0	1.01884	0.64	0.013	0	AT2
PDE4D	0	1.01772	0.979	0.584	0	AT2
LMO3	0	1.01731	0.915	0.538	0	AT2
AC096531.2	0	1.0151	0.514	0	0	AT2
GPHN	0	1.01213	0.911	0.318	0	AT2
PAM	0	1.01135	0.87	0.359	0	AT2
FAM49B	0	1.00978	0.647	0	0	AT2
RANBP17	0	1.00807	0.772	0.198	0	AT2
SMURF1	0	1.00196	0.628	0	0	AT2
ANKHD1	0	1.00137	0.714	0.095	0	AT2
MECOM	0	0.996635	0.976	0.547	0	AT2
IMMP2L	0	0.993193	0.833	0.271	0	AT2
FKBP5	0	0.984941	0.703	0.188	0	AT2
ATP13A4	0	0.981321	0.812	0.284	0	AT2
AL008633.1	0	0.975734	0.564	0	0	AT2
SAMD12	0	0.973395	0.82	0.224	0	AT2
ABCA1	0	0.970059	0.616	0.08	0	AT2
COL8A1	0	0.963513	0.742	0.245	0	AT2
FNDC3B	0	0.957576	0.896	0.416	0	AT2
CEP70	0	0.955122	0.812	0.322	0	AT2
FTX	0	0.954422	0.89	0.296	0	AT2
BTBD9	0	0.953241	0.912	0.351	0	AT2
ITPR2	0	0.947483	0.834	0.294	0	AT2
AUTS2	0	0.945492	0.937	0.419	0	AT2
MAPK10	0	0.941763	0.822	0.26	0	AT2
SMYD3	0	0.941182	0.902	0.35	0	AT2
ZDHHC21	0	0.940611	0.8	0.314	0	AT2
MCTP2	0	0.930869	0.764	0.22	0	AT2
MAST4	0	0.926388	0.937	0.522	0	AT2
UTRN	0	0.919926	0.937	0.504	0	AT2
ZBTB20	0	0.919009	0.924	0.448	0	AT2
PTK2	0	0.91811	0.851	0.328	0	AT2
SOX5	0	0.917198	0.798	0.255	0	AT2
RAD51B	0	0.914881	0.686	0.12	0	AT2
CTNND1	0	0.914854	0.779	0.291	0	AT2
USP34	0	0.911946	0.893	0.434	0	AT2
MAGI3	0	0.911333	0.899	0.422	0	AT2
DLG2	0	0.909954	0.863	0.305	0	AT2
DLEU2	0	0.90871	0.659	0.092	0	AT2
ZBTB16	0	0.905569	0.782	0.3	0	AT2
FAM160A1	0	0.902191	0.578	0	0	AT2
WWOX	0	0.900465	0.803	0.245	0	AT2
GPC5	0	0.897054	0.669	0.16	0	AT2
C8orf34	0	0.889945	0.741	0.204	0	AT2
ADK	0	0.888882	0.932	0.546	0	AT2
CHD2	0	0.88727	0.869	0.467	0	AT2
HERC4	0	0.886461	0.772	0.241	0	AT2
THSD4	0	0.885785	0.721	0.203	0	AT2
CADPS2	0	0.885725	0.857	0.382	0	AT2
EXOC4	0	0.885504	0.817	0.284	0	AT2
NAALADL2	0	0.884459	0.739	0.204	0	AT2
ACACA	0	0.883334	0.869	0.402	0	AT2
LPP	0	0.879841	0.895	0.452	0	AT2
FAM13A	0	0.878433	0.764	0.302	0	AT2
FCHO2	0	0.873811	0.801	0.359	0	AT2
TBL1XR1	0	0.872681	0.797	0.32	0	AT2
FOXP2	0	0.869511	0.781	0.268	0	AT2
TCF12	0	0.865962	0.817	0.289	0	AT2
AGAP1	0	0.865876	0.792	0.26	0	AT2
VPS13B	0	0.864519	0.739	0.19	0	AT2
PRICKLE2	0	0.863349	0.641	0.114	0	AT2
TCF7L1	0	0.861987	0.746	0.272	0	AT2
PTPRK	0	0.860746	0.866	0.418	0	AT2
CCSER1	0	0.859939	0.715	0.175	0	AT2
2006-03-01	0	0.858189	0.555	0	0	AT2
TTN	0	0.85598	0.838	0.541	0	AT2
ZFAND3	0	0.853388	0.875	0.364	0	AT2
ASCC3	0	0.851909	0.722	0.212	0	AT2
SRPK2	0	0.845607	0.798	0.307	0	AT2
ATP11A	0	0.843265	0.948	0.611	0	AT2
ALCAM	0	0.842664	0.908	0.567	0	AT2
PRKG1	0	0.837851	0.798	0.262	0	AT2
KCNQ3	0	0.837366	0.661	0.149	0	AT2
ARHGEF38	0	0.835052	0.759	0.279	0	AT2
AC009133.1	0	0.834764	0.484	0	0	AT2
VTI1A	0	0.832669	0.722	0.187	0	AT2
RBMS3	0	0.832112	0.591	0.146	0	AT2
MCU	0	0.831337	0.76	0.267	0	AT2
ADGRV1	0	0.82897	0.811	0.305	0	AT2
LRMDA	0	0.820209	0.845	0.363	0	AT2
PARD3	0	0.818279	0.869	0.364	0	AT2
EIF4G3	0	0.817385	0.737	0.23	0	AT2
AC118549.1	0	0.817165	0.537	0	0	AT2
VPS13C	0	0.816314	0.753	0.281	0	AT2
ZNF385B	0	0.814083	0.937	0.659	0	AT2
NEDD4L	0	0.813795	0.932	0.627	0	AT2
SNTB1	0	0.812086	0.775	0.295	0	AT2
ARID1B	0	0.808839	0.827	0.345	0	AT2
MED13L	0	0.804422	0.854	0.418	0	AT2
RAPGEF6	0	0.80384	0.567	0.053	0	AT2
TTC37	0	0.803082	0.53	0	0	AT2
SLC4A4	0	0.801794	0.72	0.271	0	AT2
TMEM163	0	0.799577	0.84	0.439	0	AT2
FBXL17	0	0.799535	0.72	0.218	0	AT2
LRP2	0	0.799419	0.61	0.192	0	AT2
CLASP1	0	0.79907	0.687	0.163	0	AT2
TRIO	0	0.798618	0.78	0.289	0	AT2
NEBL	0	0.798337	0.856	0.465	0	AT2
COP1	0	0.797327	0.712	0.206	0	AT2
RAPGEF5	0	0.796818	0.77	0.31	0	AT2
TANC2	0	0.796313	0.896	0.47	0	AT2
MACF1	0	0.795967	0.941	0.579	0	AT2
UTY	0	0.795144	0.604	0.143	0	AT2
DOCK5	0	0.791895	0.706	0.249	0	AT2
FMNL2	0	0.79076	0.728	0.258	0	AT2
VPS13A	0	0.790568	0.742	0.293	0	AT2
TRAPPC9	0	0.790193	0.703	0.187	0	AT2
MBNL1	0	0.790067	0.952	0.673	0	AT2
GMDS-DT	0	0.789404	0.681	0.178	0	AT2
FAF1	0	0.787997	0.781	0.288	0	AT2
ZNF407	0	0.787903	0.633	0.138	0	AT2
SDK1	0	0.785807	0.522	0.105	0	AT2
UBR5	0	0.784123	0.7	0.219	0	AT2
ERBB4	0	0.780505	0.827	0.334	0	AT2
MBD5	0	0.779211	0.775	0.271	0	AT2
NFIA	0	0.778741	0.821	0.415	0	AT2
USP9Y	0	0.778707	0.582	0.143	0	AT2
ZCCHC7	0	0.778348	0.712	0.237	0	AT2
HMCN1	0	0.777738	0.439	0.039	0	AT2
BIRC6	0	0.77713	0.791	0.346	0	AT2
FOXP1	0	0.775268	0.945	0.612	0	AT2
LIMCH1	0	0.774389	0.938	0.647	0	AT2
RERE	0	0.772892	0.846	0.403	0	AT2
ANK3	0	0.77283	0.941	0.578	0	AT2
PTPRG	0	0.772635	0.871	0.432	0	AT2
PARP14	0	0.77142	0.792	0.365	0	AT2
CAMKMT	0	0.768834	0.697	0.199	0	AT2
ERC1	0	0.768263	0.738	0.254	0	AT2
MAGI1	0	0.764996	0.866	0.394	0	AT2
NR6A1	0	0.764962	0.685	0.195	0	AT2
CELF2	0	0.764946	0.929	0.587	0	AT2
PRKCE	0	0.764707	0.728	0.243	0	AT2
ZNF638	0	0.763882	0.786	0.351	0	AT2
TMEM108	0	0.760873	0.585	0.119	0	AT2
KMT2C	0	0.760111	0.812	0.39	0	AT2
DOCK1	0	0.759785	0.721	0.218	0	AT2
STRN3	0	0.759651	0.685	0.22	0	AT2
NF1	0	0.759135	0.768	0.315	0	AT2
2007-03-01	0	0.757616	0.51	0	0	AT2
YAP1	0	0.757534	0.842	0.48	0	AT2
PHACTR1	0	0.756962	0.852	0.411	0	AT2
CDKAL1	0	0.756091	0.699	0.2	0	AT2
TBC1D5	0	0.756007	0.771	0.304	0	AT2
ASB3	0	0.755163	0.579	0.111	0	AT2
FNIP1	0	0.755043	0.598	0.141	0	AT2
RALGAPA2	0	0.754491	0.785	0.343	0	AT2
SNX13	0	0.754257	0.666	0.219	0	AT2
CLEC16A	0	0.754092	0.685	0.191	0	AT2
ANKRD17	0	0.753989	0.779	0.342	0	AT2
FAM214A	0	0.753841	0.497	0	0	AT2
SNX25	0	0.753721	0.891	0.529	0	AT2
PCCA	0	0.751358	0.655	0.169	0	AT2
PPP3CA	0	0.750096	0.816	0.426	0	AT2
PHIP	0	0.749752	0.773	0.372	0	AT2
TMTC2	0	0.749381	0.692	0.223	0	AT2
MEGF9	0	0.74914	0.752	0.374	0	AT2
RUNX1	0	0.747341	0.702	0.3	0	AT2
COG5	0	0.746587	0.668	0.188	0	AT2
GRK3	0	0.744508	0.579	0.143	0	AT2
PTPRM	0	0.743199	0.839	0.389	0	AT2
AFF1	0	0.742737	0.722	0.264	0	AT2
DLG1	0	0.742237	0.722	0.276	0	AT2
AL049828.1	0	0.741856	0.449	0	0	AT2
JMJD1C	0	0.740379	0.857	0.447	0	AT2
TMEM135	0	0.73816	0.624	0.151	0	AT2
BBS9	0	0.73292	0.573	0.107	0	AT2
FGD4	0	0.732283	0.771	0.32	0	AT2
CASC4	0	0.732152	0.495	0	0	AT2
LINC01278	0	0.732097	0.485	0.006	0	AT2
TEAD1	0	0.732026	0.741	0.308	0	AT2
PATJ	0	0.73132	0.822	0.381	0	AT2
PCAT1	0	0.730994	0.581	0.127	0	AT2
PARN	0	0.729224	0.646	0.237	0	AT2
ARHGAP26	0	0.728975	0.582	0.141	0	AT2
FAM135A	0	0.727741	0.649	0.212	0	AT2
ZMYM2	0	0.727741	0.712	0.282	0	AT2
RCOR1	0	0.727657	0.729	0.3	0	AT2
PTPRE	0	0.72577	0.687	0.284	0	AT2
NPNT	0	0.725324	0.772	0.435	0	AT2
XPR1	0	0.724661	0.614	0.168	0	AT2
MIR100HG	0	0.722552	0.395	0.004	0	AT2
WDFY3	0	0.720771	0.676	0.211	0	AT2
RMST	0	0.718163	0.433	0.01	0	AT2
CUX1	0	0.717529	0.842	0.429	0	AT2
SMCHD1	0	0.717186	0.646	0.228	0	AT2
ESYT2	0	0.715738	0.651	0.233	0	AT2
NAV2	0	0.715157	0.707	0.275	0	AT2
WDR60	0	0.714074	0.469	0	0	AT2
ATP2B4	0	0.713394	0.744	0.333	0	AT2
SLC5A8	0	0.712135	0.381	0	0	AT2
ERBIN	0	0.710962	0.693	0.273	0	AT2
PICALM	0	0.709683	0.713	0.297	0	AT2
EXOC6B	0	0.708892	0.628	0.16	0	AT2
PHF21A	0	0.706872	0.641	0.184	0	AT2
STK3	0	0.705392	0.726	0.279	0	AT2
CASK	0	0.70536	0.711	0.262	0	AT2
PPP3R1	0	0.705198	0.536	0.092	0	AT2
DPP4	0	0.705153	0.588	0.207	0	AT2
JAZF1	0	0.704785	0.519	0.073	0	AT2
TNKS	0	0.703934	0.635	0.176	0	AT2
ST6GAL1	0	0.703818	0.596	0.176	0	AT2
ETV6	0	0.703172	0.645	0.199	0	AT2
FUT8	0	0.70307	0.608	0.181	0	AT2
STOX2	0	0.702693	0.67	0.203	0	AT2
ZSWIM6	0	0.702252	0.68	0.228	0	AT2
KIAA1324L	0	0.702001	0.423	0	0	AT2
OPHN1	0	0.701408	0.678	0.209	0	AT2
SPECC1L	0	0.701128	0.522	0.068	0	AT2
MARK3	0	0.70107	0.803	0.42	0	AT2
[truncated: 7,160 more rows]

## Sheet: Nasal DEGs COVID vs LRTD
gene	p_val	avg_log2FC	pct.1	pct.2	p_val_adj	celltype
SERPINB4	6.43905e-60	2.51349	0.717	0.391	2.35798e-55	Basal cells
SERPINB3	2.89425e-73	2.33219	0.872	0.619	1.05987e-68	Basal cells
GSTA1	3.41316e-26	2.24696	0.351	0.124	1.2499e-21	Basal cells
ALDH3A1	3.68687e-61	2.23217	0.772	0.52	1.35013e-56	Basal cells
GPX2	3.12837e-33	2.0623	0.41	0.143	1.14561e-28	Basal cells
AKR1C2	7.61178e-38	2.03213	0.685	0.364	2.78743e-33	Basal cells
FABP5	2.33769e-63	1.99776	0.891	0.623	8.56062e-59	Basal cells
RARRES1	4.02531e-25	1.86586	0.329	0.085	1.47407e-20	Basal cells
DDIT4	3.00875e-28	1.83619	0.454	0.151	1.10181e-23	Basal cells
IFITM3	6.21088e-38	1.81514	0.549	0.244	2.27442e-33	Basal cells
AGR2	1.65746e-25	1.745	0.467	0.304	6.06963e-21	Basal cells
FTL	1.17647e-42	1.74025	0.709	0.381	4.30824e-38	Basal cells
S100A2	7.63961e-19	1.73891	0.677	0.702	2.79763e-14	Basal cells
HSPB1	5.16888e-39	1.72259	0.685	0.414	1.89284e-34	Basal cells
AQP5	7.44444e-24	1.70784	0.511	0.306	2.72615e-19	Basal cells
FXYD3	1.29032e-42	1.6532	0.736	0.437	4.72515e-38	Basal cells
SLPI	2.31271e-34	1.6437	0.731	0.495	8.46913e-30	Basal cells
EPAS1	4.20201e-38	1.62779	0.685	0.46	1.53878e-33	Basal cells
UQCRB	6.16666e-34	1.60201	0.592	0.342	2.25823e-29	Basal cells
SERF2	3.74664e-39	1.57834	0.69	0.449	1.37202e-34	Basal cells
PSCA	1.78741e-11	1.57107	0.486	0.383	6.54548e-07	Basal cells
S100A4	7.47834e-29	1.54274	0.685	0.522	2.73857e-24	Basal cells
NTS	1.19189e-16	1.5414	0.25	0.085	4.36471e-12	Basal cells
KRT18	1.58773e-33	1.53395	0.652	0.398	5.81428e-29	Basal cells
LY6D	2.84216e-18	1.52891	0.601	0.491	1.0408e-13	Basal cells
HES1	6.0113e-19	1.50195	0.511	0.35	2.20134e-14	Basal cells
ALOX15	8.57174e-27	1.49653	0.394	0.128	3.13897e-22	Basal cells
PTMS	3.00834e-21	1.43603	0.438	0.261	1.10165e-16	Basal cells
WFDC2	5.59981e-29	1.40769	0.832	0.673	2.05065e-24	Basal cells
TSPO	5.49992e-31	1.38938	0.614	0.393	2.01407e-26	Basal cells
CLCA2	2.0904e-15	1.38118	0.334	0.228	7.65504e-11	Basal cells
COX7C	4.11106e-32	1.37555	0.655	0.426	1.50547e-27	Basal cells
LYPD2	3.73308e-13	1.37333	0.304	0.157	1.36706e-08	Basal cells
SOD1	9.07479e-26	1.35869	0.56	0.337	3.32319e-21	Basal cells
S100A10	2.47332e-29	1.35193	0.802	0.596	9.05731e-25	Basal cells
TSPAN1	1.38561e-16	1.34842	0.364	0.24	5.0741e-12	Basal cells
MT1E	1.54919e-13	1.34667	0.348	0.166	5.67312e-09	Basal cells
FAM107B	9.68854e-23	1.32274	0.614	0.46	3.54794e-18	Basal cells
IFI27	1.67343e-20	1.31194	0.467	0.269	6.12809e-16	Basal cells
MIF	7.99179e-28	1.31014	0.677	0.497	2.92659e-23	Basal cells
PRDX5	2.55896e-24	1.30614	0.554	0.329	9.3709e-20	Basal cells
CALM1	2.23832e-28	1.28462	0.658	0.487	8.19672e-24	Basal cells
KRT8	5.59463e-20	1.28058	0.603	0.445	2.04875e-15	Basal cells
PPIA	4.264e-28	1.28007	0.679	0.453	1.56148e-23	Basal cells
GSTP1	5.17199e-45	1.27954	0.932	0.758	1.89398e-40	Basal cells
PRDX2	1.72844e-16	1.27834	0.353	0.186	6.32953e-12	Basal cells
IL33	2.36481e-15	1.25664	0.25	0.072	8.65992e-11	Basal cells
GAPDH	1.17555e-35	1.24805	0.88	0.654	4.30487e-31	Basal cells
CLCA4	7.06116e-12	1.24195	0.367	0.257	2.5858e-07	Basal cells
PCP4L1	4.27236e-14	1.22307	0.285	0.149	1.56454e-09	Basal cells
AQP3	6.74614e-22	1.21311	0.804	0.673	2.47043e-17	Basal cells
EEF1A1	1.07601e-53	1.19713	0.978	0.839	3.94034e-49	Basal cells
HPGD	1.24065e-12	1.19658	0.323	0.178	4.54324e-08	Basal cells
CBX3	1.30504e-19	1.19618	0.552	0.387	4.77907e-15	Basal cells
AKR1B10	6.05406e-14	1.19178	0.269	0.118	2.217e-09	Basal cells
PRDX1	4.97344e-35	1.1774	0.905	0.679	1.82128e-30	Basal cells
NSA2	5.30045e-20	1.17541	0.59	0.427	1.94103e-15	Basal cells
CD74	6.35516e-16	1.16871	0.323	0.255	2.32726e-11	Basal cells
TAGLN2	5.82061e-18	1.16454	0.503	0.346	2.13151e-13	Basal cells
LY6E	1.53422e-16	1.15717	0.481	0.346	5.61832e-12	Basal cells
IFITM2	4.15139e-16	1.15197	0.296	0.085	1.52024e-11	Basal cells
S100A14	5.86812e-17	1.13541	0.671	0.544	2.1489e-12	Basal cells
CALM2	1.68153e-16	1.12961	0.47	0.311	6.15777e-12	Basal cells
BLVRB	2.05266e-17	1.11861	0.356	0.172	7.51683e-13	Basal cells
RAB25	1.99815e-13	1.11013	0.348	0.188	7.31723e-09	Basal cells
HNRNPA2B1	7.97539e-20	1.10585	0.633	0.491	2.92059e-15	Basal cells
CHCHD10	2.17578e-15	1.10455	0.44	0.296	7.96772e-11	Basal cells
TPT1	5.37392e-42	1.1015	0.97	0.89	1.96793e-37	Basal cells
SAT1	1.31662e-32	1.08536	0.973	0.907	4.82148e-28	Basal cells
NUPR1	3.75414e-15	1.08013	0.448	0.28	1.37477e-10	Basal cells
FTH1	1.02159e-26	1.06909	0.826	0.735	3.74106e-22	Basal cells
AKR1C3	9.74714e-17	1.06256	0.378	0.197	3.5694e-12	Basal cells
HIST1H4C	5.42444e-09	1.06103	0.28	0.159	0.000198643	Basal cells
XBP1	7.04793e-12	1.0561	0.337	0.255	2.58095e-07	Basal cells
ARPC1B	2.32002e-12	1.05473	0.329	0.184	8.49592e-08	Basal cells
PRXL2A	1.59679e-11	1.04592	0.397	0.242	5.84745e-07	Basal cells
ATP5F1E	6.95435e-22	1.04501	0.715	0.497	2.54668e-17	Basal cells
EDF1	7.17572e-13	1.04452	0.435	0.29	2.62775e-08	Basal cells
ATP5MC3	1.275e-14	1.03854	0.465	0.327	4.66905e-10	Basal cells
EIF3K	9.44061e-13	1.03809	0.522	0.387	3.45715e-08	Basal cells
TXNDC17	3.95784e-14	1.02995	0.451	0.28	1.44936e-09	Basal cells
ALDH2	2.35143e-14	1.02478	0.37	0.232	8.61093e-10	Basal cells
NACA	3.26049e-25	1.02328	0.774	0.547	1.19399e-20	Basal cells
NDUFB10	2.69561e-14	1.02234	0.413	0.288	9.87132e-10	Basal cells
SLC25A6	3.90551e-15	1.01841	0.538	0.391	1.4302e-10	Basal cells
AL627171.2	4.02667e-09	1.01531	0.307	0.186	0.000147457	Basal cells
PTMA	1.96648e-28	1.01365	0.897	0.797	7.20126e-24	Basal cells
PLCG2	2.60759e-15	1.01181	0.405	0.294	9.54899e-11	Basal cells
UBB	4.38428e-11	1.00287	0.421	0.282	1.60552e-06	Basal cells
COX7B	1.43868e-13	1.00251	0.514	0.348	5.26845e-09	Basal cells
ALDH1A1	2.12773e-13	1.00001	0.671	0.561	7.79175e-09	Basal cells
NDUFA1	5.81892e-12	0.996357	0.448	0.327	2.13089e-07	Basal cells
CLU	9.89723e-08	0.991767	0.293	0.209	0.00362437	Basal cells
SNRPD2	1.15336e-12	0.99136	0.465	0.331	4.22359e-08	Basal cells
NQO1	3.10334e-12	0.987017	0.25	0.124	1.13644e-07	Basal cells
COX4I1	5.11612e-13	0.986041	0.59	0.476	1.87352e-08	Basal cells
POR	8.6434e-11	0.984412	0.37	0.279	3.16521e-06	Basal cells
NDUFA12	3.94608e-11	0.984222	0.394	0.259	1.44505e-06	Basal cells
HSP90B1	2.79487e-13	0.978872	0.405	0.398	1.02348e-08	Basal cells
IFI16	1.78347e-15	0.977487	0.53	0.398	6.53106e-11	Basal cells
VMO1	3.49978e-11	0.976385	0.345	0.238	1.28162e-06	Basal cells
BTF3	1.65857e-16	0.973786	0.696	0.524	6.07367e-12	Basal cells
ATP5ME	1.27879e-16	0.971279	0.552	0.414	4.68294e-12	Basal cells
PLAAT4	3.0007e-10	0.97073	0.334	0.221	1.09885e-05	Basal cells
[truncated: 2,650 more rows]

## Sheet: Blood DEGs COVID vs LRTD
gene	p_val	avg_log2FC	pct.1	pct.2	p_val_adj	celltype
[truncated: 1,611 more rows]
